# Supplementary material for: Lifelong physical activity is associated with promoter hypomethylation of genes involved in metabolism, myogenesis, contractile properties and oxidative stress resistance in aged human skeletal muscle
Source: Sci Rep. 2019 Mar 1;9:3272. doi: 10.1038/s41598-018-37895-8 (PMC6397284; doi:10.1038/s41598-018-37895-8)
Supplement: Supplementary file 2 — Dataset 1 [file 41598_2018_37895_MOESM2_ESM.xlsx]

## Sheet: Sheet1
chr	start	end	strand	p-value	q-value	meth-diff	Gene-Name	ENSMEBLE ID
chrX	138849593	138852593	-	0	0	68.6627	ATP11C	ENST00000327569.3
chrX	105410297	105413297	+	0	0	64.365	MUM1L1	ENST00000337685.2
chrX	144906927	144909927	+	0	0	61.1002	TMEM257	ENST00000408967.2
chr17	29645031	29648031	-	0	0	58.4661	EVI2A	ENST00000461237.1
chrX	113947649	113950649	+	0	0	57.208	MIR1298	ENST00000408783.1
chrX	102940155	102943155	-	0	0	56.0919	MORF4L2-AS1	ENST00000435306.1
chrX	13705239	13708239	+	0	0	54.5443	RAB9A	ENST00000464506.1
chrX	131546603	131549603	-	0	0	53.9436	MBNL3	ENST00000538204.1
chrX	21670755	21673755	-	0	0	53.501	KLHL34	ENST00000379499.2
chr19	21603845	21606845	+	0	0	53.3804	CTD-2561J22.3	ENST00000600810.1
chrX	110752889	110755889	+	0	0	52.7446	LINC00890	ENST00000569275.1
chrX	83414443	83417443	-	1.58e-12	7.02e-14	52.2529	RPS6KA6	ENST00000460730.1
chrX	73162158	73165158	+	0	0	50.6131	JPX	ENST00000602737.1
chr15	72404598	72407598	+	0	0	50.5066	SENP8	ENST00000542035.2
chrX	62570218	62573218	-	0	0	50.3335	SPIN4	ENST00000335144.3
chrX	62570218	62573218	-	0	0	50.3335	SPIN4-AS1	ENST00000451979.1
chrX	62570218	62573218	-	0	0	50.3335	RP11-357C3.3	ENST00000610088.1
chr14	101402523	101405523	+	0	0	50.2861	SNORD113-5	ENST00000607261.1
chrX	110185512	110188512	+	0	0	49.9171	PAK3	ENST00000425146.1
chrX	93257921	93260921	-	0	0	49.5551	RNU6-332P	ENST00000391193.1
chr21	15578254	15581254	-	0	0	48.7542	LIPI	ENST00000344577.2
chr14	101400827	101403827	+	0	0	48.7083	SNORD113-4	ENST00000364802.1
chr14	101400827	101403827	+	0	0	48.7083	AL132709.5	ENST00000556720.1
chr15	76300634	76303634	-	0	0	48.4104	NRG4	ENST00000568203.1
chrX	122743814	122746814	-	0	0	47.6478	THOC2	ENST00000492203.1
chrX	109600043	109603043	+	0	0	47.1179	RGAG1	ENST00000520821.1
chrX	10122984	10125984	+	0	0	46.8058	CLCN4	ENST00000380833.4
chrX	102507907	102510907	-	0	0	46.5312	TCEAL8	ENST00000360000.4
chrX	99837789	99840789	+	0	0	46.4915	TNMD	ENST00000373031.4
chrX	133682053	133685053	+	0	0	46.4179	LINC00629	ENST00000434384.1
chr17	29631627	29634627	-	0	0	46.3051	EVI2B	ENST00000330927.4
chr17	29631627	29634627	-	0	0	46.3051	CTD-2370N5.3	ENST00000578584.1
chrX	75390770	75393770	+	0	0	46.2703	PBDC1	ENST00000373358.3
chrX	94317224	94320224	-	0	0	46.0466	MIR548M	ENST00000408260.1
chrX	48813893	48816893	-	0	0	45.9097	RNU6-722P	ENST00000411377.1
chrX	48813893	48816893	-	0	0	45.9097	OTUD5	ENST00000396743.3
chr14	101403892	101406892	+	0	0	45.7747	SNORD113-6	ENST00000363345.2
chrX	110663835	110666835	-	0	0	45.6792	RNU6-496P	ENST00000516145.1
chrX	74375175	74378175	-	0	0	45.6617	ABCB7	ENST00000253577.3
chrX	53460323	53463323	-	0	0	45.5366	HSD17B10	ENST00000375304.5
chrX	73436383	73439383	+	0	0	45.3116	MIR421	ENST00000365696.2
chrX	73436383	73439383	+	0	0	45.3116	MIR374B	ENST00000390738.1
chrX	73436383	73439383	+	0	0	45.3116	RP3-368A4.5	ENST00000603037.1
chrX	73436383	73439383	+	0	0	45.3116	FTX	ENST00000603672.1
chrX	154841622	154844622	-	0	0	45.1081	TMLHE	ENST00000461075.1
chr20	53475351	53478351	-	0	0	45.0042	RNU4ATAC7P	ENST00000516280.1
chrX	151418148	151421148	-	0	0	45.0006	RNU6-764P	ENST00000516396.1
chrX	151418148	151421148	-	0	0	45.0006	GABRA3	ENST00000417858.1
chrX	85157712	85160712	-	0	0	44.94	MIR361	ENST00000362181.1
chrX	85157712	85160712	-	0	0	44.94	CHM	ENST00000357749.2
chr12	9707909	9710909	+	0	0	44.68	RP11-726G1.1	ENST00000520314.1
chrX	30577472	30580472	-	0	0	43.7031	CXorf21	ENST00000378962.3
chrX	105280284	105283284	-	0	0	43.698	SERPINA7	ENST00000327674.4
chrX	67652299	67655299	-	0	0	43.6337	OPHN1	ENST00000491714.1
chrX	53109541	53112541	+	0	0	43.5756	TSPYL2	ENST00000553557.1
chrX	79589002	79592002	+	0	0	43.3854	FAM46D	ENST00000538312.1
chrX	69351298	69354298	+	0	0	43.342	IGBP1	ENST00000342206.6
chrX	55647832	55650832	+	0	0	43.1721	FOXR2	ENST00000339140.3
chr9	21481312	21484312	-	0	0	43.0663	IFNE	ENST00000448696.3
chr9	21481312	21484312	-	0	0	43.0663	MIR31HG	ENST00000304425.3
chrX	142803516	142806516	-	0	0	43.0231	SPANXN2	ENST00000370498.1
chr7	80140242	80143242	-	0	0	42.9391	GNAT3	ENST00000398291.3
chrX	54838802	54841802	+	0	0	42.8421	SNORA11	ENST00000408789.1
chrX	37863834	37866834	+	0	0	42.6827	SYTL5	ENST00000297875.2
chr3	174972199	174975199	+	0	0	42.4371	NAALADL2-AS2	ENST00000424690.1
chrX	135568124	135571124	+	0	0	42.2318	Z97632.1	ENST00000580943.1
chrX	135568124	135571124	+	0	0	42.2318	BRS3	ENST00000370648.3
chrX	106043918	106046918	+	0	0	42.1865	TBC1D8B	ENST00000357242.5
chrX	65236711	65239711	+	0	0	42.1593	MIR223	ENST00000385204.1
chr18	52256389	52259389	+	0	0	42.1213	DYNAP	ENST00000585973.1
chr14	68702256	68705256	-	0	0	42.007	RN7SL108P	ENST00000481903.2
chrX	15401535	15404535	-	0	0	41.9918	FIGF	ENST00000297904.3
chrX	15401535	15404535	-	0	0	41.9918	PIR	ENST00000492432.1
chrX	48827251	48830251	-	0	0	41.9876	GRIPAP1	ENST00000376425.3
chr21	17909408	17912408	+	0	0	41.9761	MIR99A	ENST00000384906.1
chr21	17909408	17912408	+	0	0	41.9761	MIRLET7C	ENST00000362160.1
chr21	32126696	32129696	-	0	0	41.9697	KRTAP21-1	ENST00000335093.3
chrX	111117278	111120278	+	0	0	41.9475	TRPC5	ENST00000262839.2
chr18	2554037	2557037	-	0	0	41.8998	METTL4	ENST00000319888.6
chrX	142176132	142179132	+	0	0	41.8657	RN7SKP81	ENST00000365603.1
chr11	4967330	4970330	-	0	0	41.8476	OR51A4	ENST00000380373.2
chrX	22189615	22192615	+	0	0	41.8212	PHEX-AS1	ENST00000424650.1
chrX	146317545	146320545	-	0	0	41.7746	MIR508	ENST00000384857.1
chrX	135612310	135615310	+	0	0	41.5806	VGLL1	ENST00000370634.3
chrX	16962813	16965813	+	0	0	41.5239	REPS2	ENST00000357277.3
chrX	108777009	108780009	+	0	0	41.4951	NXT2	ENST00000218004.1
chr12	11149474	11152474	-	0	0	41.4468	TAS2R20	ENST00000538986.1
chr19	22378753	22381753	-	0	0	41.3684	ZNF676	ENST00000397121.2
chrX	132161300	132164300	-	0	0	41.2569	USP26	ENST00000370832.1
chrX	106869653	106872653	+	0	0	41.1092	PRPS1	ENST00000372435.4
chrX	46563633	46566633	+	0	0	41.0739	SLC9A7	ENST00000328306.4
chrX	47516231	47519231	+	0	0	41.0405	RP1-212G6.7	ENST00000591832.1
chr19	20578322	20581322	-	0	0	40.9364	MIR1270-2	ENST00000408220.1
chrX	103029438	103032438	+	0	0	40.8144	PLP1	ENST00000434483.1
chr15	97313369	97316369	-	0	0	40.7919	SPATA8-AS1	ENST00000560888.1
chrX	71128937	71131937	+	0	0	40.7765	NHSL2	ENST00000540800.1
chrX	146359862	146362862	-	0	0	40.5197	MIR514A1	ENST00000385133.1
chrX	106361057	106364057	-	0	0	40.513	RBM41	ENST00000372487.1
chr21	33073231	33076231	-	0	0	40.3957	SCAF4	ENST00000399804.1
chrX	73833461	73836461	-	0	0	40.3756	RLIM	ENST00000332687.6
chr8	28910742	28913742	+	0	0	40.315	CTD-2647L4.4	ENST00000560865.1
chrX	118600362	118603362	+	0	0	40.1891	SLC25A5-AS1	ENST00000446986.1
chrX	118600362	118603362	+	0	0	40.1891	SLC25A5	ENST00000317881.8
chr2	193612570	193615570	+	0	0	40.0098	PCGEM1	ENST00000454040.1
chr17	39340147	39343147	-	0	0	39.9742	KRTAP4-1	ENST00000398472.1
chrX	134155566	134158566	-	0	0	39.921	FAM127C	ENST00000391440.1
chrX	83756487	83759487	-	0	0	39.9139	RP6-33F8.1	ENST00000465509.2
chrX	83756487	83759487	-	0	0	39.9139	HDX	ENST00000297977.5
chr12	7595749	7598749	-	0	0	39.7888	CD163L1	ENST00000313599.3
chr15	55966881	55969881	-	0	0	39.6851	PRTG	ENST00000389286.4
chrX	110653374	110656374	-	0	0	39.5921	DCX	ENST00000468911.1
chrX	15691038	15694038	+	0	0	39.566	CA5BP1	ENST00000380336.1
chrX	15806573	15809573	+	0	0	39.3399	ZRSR2	ENST00000380308.3
chrX	102335663	102338663	-	0	0	39.3169	NXF3	ENST00000425463.2
chrX	54832170	54835170	+	0	0	39.3157	MAGED2	ENST00000375068.1
chrX	146340244	146343244	-	0	0	39.2392	MIR509-2	ENST00000390724.1
chrX	146340244	146343244	-	0	0	39.2392	MIR509-3	ENST00000390725.1
chrX	146340244	146343244	-	0	0	39.2392	MIR509-1	ENST00000385265.1
chr16	18821682	18824682	-	0	0	39.1966	SMG1	ENST00000561940.1
chrX	47341345	47344345	-	0	0	39.1966	CXorf24	ENST00000357412.1
chrX	45059146	45062146	-	0	0	39.1966	CXorf36	ENST00000398000.2
chrX	45059146	45062146	-	0	0	39.1966	RP11-342D14.1	ENST00000438181.1
chrX	105853159	105856159	+	0	0	39.1522	CXorf57	ENST00000461251.1
chr5	116749207	116752207	+	0	0	39.077	LINC00992	ENST00000514186.1
chrX	10937960	10940960	+	0	0	38.9926	RP11-120D5.1	ENST00000608176.1
chrX	115299957	115302957	+	0	0	38.8321	AGTR2	ENST00000371906.4
chr6	116446296	116449296	-	0	0	38.8193	COL10A1	ENST00000452729.1
chr8	24149579	24152579	+	0	0	38.7501	ADAM28	ENST00000265769.4
chrX	55023967	55026967	-	0	0	38.6879	APEX2	ENST00000471758.1
chr21	31654276	31657276	-	0	0	38.6822	KRTAP24-1	ENST00000340345.4
chrX	135728335	135731335	+	0	0	38.675	CD40LG	ENST00000370629.2
chr14	101430365	101433365	+	0	0	38.6601	SNORD114-9	ENST00000364370.1
chrX	49765753	49768753	+	0	0	38.506	MIR532	ENST00000385025.1
chrX	49765753	49768753	+	0	0	38.506	MIR188	ENST00000385034.1
chrX	20235979	20238979	-	0	0	38.4995	RPS6KA3	ENST00000457145.1
chr15	63479727	63482727	+	0	0	38.4626	RAB8B	ENST00000321437.4
chr20	44256384	44259384	+	0	0	38.4616	WFDC10A	ENST00000372643.3
chr20	44256384	44259384	+	0	0	38.4616	WFDC9	ENST00000326000.1
chrX	65380432	65383432	+	0	0	38.4542	HEPH	ENST00000519389.1
chr16	20497023	20500023	+	0	0	38.4336	AC137056.1	ENST00000593357.1
chr15	70993620	70996620	-	0	0	38.4318	UACA	ENST00000379983.2
chrX	53447804	53450804	+	0	0	38.3678	RIBC1	ENST00000329209.5
chrX	53447804	53450804	+	0	0	38.3678	SMC1A	ENST00000322213.4
chrX	57144286	57147286	+	0	0	38.3076	SPIN2B	ENST00000460948.1
chrX	78001205	78004205	+	0	0	38.2258	LPAR4	ENST00000610214.1
chr14	88469467	88472467	+	0	0	38.1234	GPR65	ENST00000267549.3
chr12	55818037	55821037	+	0	0	38.1212	OR6C76	ENST00000328314.3
chrX	13750831	13753831	+	0	0	38.1072	OFD1	ENST00000485052.1
chrX	13750831	13753831	+	0	0	38.1072	TRAPPC2	ENST00000359680.5
chr12	16429619	16432619	-	0	0	38.0147	SLC15A5	ENST00000344941.3
chrX	139005390	139008390	-	0	0	37.9956	MIR505	ENST00000384901.1
chr9	21216310	21219310	-	0	0	37.8883	IFNA16	ENST00000380216.1
chr1	241798232	241801232	-	0	0	37.8515	OPN3	ENST00000366554.2
chr1	241798232	241801232	-	0	0	37.8515	CHML	ENST00000366553.1
chrX	107171842	107174842	+	0	0	37.8002	RP6-191P20.4	ENST00000430140.1
chr11	115284467	115287467	-	0	0	37.7995	CADM1	ENST00000452722.3
chr14	20501917	20504917	-	0	0	37.7911	AL359218.1	ENST00000580563.1
chr14	20501917	20504917	-	0	0	37.7911	OR4K13	ENST00000315693.2
chr14	22234728	22237728	+	0	0	37.7836	TRAV6	ENST00000390428.3
chr19	40227669	40230669	-	0	0	37.6587	CLC	ENST00000221804.4
chr6	130181416	130184416	-	0	0	37.6383	TMEM244	ENST00000368143.1
chrX	105064535	105067535	+	0	0	37.5626	NRK	ENST00000428173.2
chrX	119444391	119447391	-	0	0	37.5614	TMEM255A	ENST00000480821.1
chr16	47142622	47145622	-	0	0	37.4531	NETO2	ENST00000562435.1
chrX	69268788	69271788	-	0	0	37.4215	AWAT2	ENST00000276101.3
chr13	61773014	61776014	-	0	0	37.395	MIR3169	ENST00000578032.1
chrX	101144193	101147193	-	0	0	37.3777	ZMAT1	ENST00000372782.3
chr15	78888074	78891074	-	0	0	37.2643	CHRNA3	ENST00000559002.1
chrX	74742337	74745337	-	0	0	37.2405	ZDHHC15	ENST00000482827.1
chrX	136112833	136115833	-	0	0	37.1589	GPR101	ENST00000298110.1
chrX	123092474	123095474	+	0	0	37.1214	RP1-315G1.3	ENST00000426367.1
chrX	123092474	123095474	+	0	0	37.1214	STAG2	ENST00000394477.1
chrX	65258967	65261967	-	0	0	37.0709	VSIG4	ENST00000374737.4
chr9	33951852	33954852	-	0	0	37.0269	SNORD121A	ENST00000459386.1
chrX	57160254	57163254	+	0	0	36.9412	SPIN2A	ENST00000374908.1
chrX	37705889	37708889	-	0	0	36.8913	DYNLT3	ENST00000432389.2
chrX	65895206	65898206	-	0	0	36.8686	RNU6-394P	ENST00000410735.1
chrX	118531257	118534257	+	0	0	36.8443	SLC25A43	ENST00000217909.7
chrX	72780983	72783983	+	0	0	36.8241	MAP2K4P1	ENST00000602584.1
chrX	72780983	72783983	+	0	0	36.8241	CHIC1	ENST00000373504.6
chr18	64238553	64241553	-	0	0	36.763	CDH19	ENST00000580157.1
chr11	22357666	22360666	+	0	0	36.7337	CTD-2140G10.2	ENST00000528009.1
chr11	22357666	22360666	+	0	0	36.7337	SLC17A6	ENST00000263160.3
chr4	70931102	70934102	+	0	0	36.688	CSN1S2AP	ENST00000451783.1
chr4	98286076	98289076	+	0	0	36.6866	RP11-681L8.1	ENST00000521680.1
chr4	98286076	98289076	+	0	0	36.6866	STPG2-AS1	ENST00000508933.1
chr4	98286076	98289076	+	0	0	36.6866	STPG2	ENST00000522676.1
chr6	74777166	74780166	+	0	0	36.6765	RP11-554D15.1	ENST00000435946.1
chr7	136551398	136554398	+	0	0	36.6593	CHRM2	ENST00000471195.1
chr7	136551398	136554398	+	0	0	36.6593	hsa-mir-490	ENST00000586239.1
chrX	70325638	70328638	-	0	0	36.6119	CXorf65	ENST00000438526.2
chrX	70325638	70328638	-	0	0	36.6119	IL2RG	ENST00000276110.2
chr1	192542856	192545856	+	0	0	36.6078	RGS1	ENST00000367459.3
chr20	29843466	29846466	+	0	0	36.502	DEFB115	ENST00000400552.1
chr19	46808806	46811806	-	0	0	36.3537	RNU6-924P	ENST00000362926.1
chr18	43061309	43064309	+	0	0	36.2494	RP11-749H17.1	ENST00000590257.1
chr18	43061309	43064309	+	0	0	36.2494	RP11-309E23.2	ENST00000585759.1
chrX	40438215	40441215	+	0	0	36.216	ATP6AP2	ENST00000535539.1
chrX	103409155	103412155	+	0	0	36.1889	FAM199X	ENST00000493442.1
chrX	12991225	12994225	+	0	0	36.1654	TMSB4X	ENST00000451311.2
chrX	69470891	69473891	+	0	0	36.0982	RNA5SP507	ENST00000363603.1
chr17	69197318	69200318	-	0	0	36.0718	CASC17	ENST00000569074.1
chrX	151560510	151563510	-	0	0	36.0678	MIR105-2	ENST00000385083.1
chr22	41256260	41259260	+	0	0	36.0484	DNAJB7	ENST00000307221.4
chrX	129812722	129815722	-	0	0	36.0279	ENOX2	ENST00000370927.1
chrX	145889301	145892301	+	0	0	35.949	CXorf51B	ENST00000438525.2
chrX	118368210	118371210	+	0	0	35.9469	PGRMC1	ENST00000217971.7
chrX	102317202	102320202	-	0	0	35.9259	BEX1	ENST00000372728.3
chrX	56753717	56756717	+	0	0	35.9034	RP11-622K12.1	ENST00000374922.4
chr20	58493652	58496652	-	0	0	35.8918	SYCP2	ENST00000476314.1
chr12	11213893	11216893	-	0	0	35.8825	TAS2R46	ENST00000533467.1
chrX	150066289	150069289	-	0	0	35.8817	CD99L2	ENST00000491877.1
chrX	79268254	79271254	+	0	0	35.873	TBX22	ENST00000476373.1
chrX	102563904	102566904	-	0	0	35.7795	BEX2	ENST00000372677.3
chr15	56393449	56396449	-	0	0	35.7443	RFX7	ENST00000559847.2
chrX	154492852	154495852	-	0	0	35.7362	RAB39B	ENST00000369454.3
chr2	166324156	166327156	+	0	0	35.6739	CSRNP3	ENST00000421875.1
chrX	131713251	131716251	-	0	0	35.6546	RNU6-98P	ENST00000384173.1
chrX	149735046	149738046	+	0	0	35.6197	MTM1	ENST00000424519.1
chr19	57104663	57107663	+	0	0	35.5931	ZNF71	ENST00000599599.1
chr14	37420596	37423596	-	0	0	35.4735	MIR4503	ENST00000582187.1
chr14	37420596	37423596	-	0	0	35.4735	SLC25A21	ENST00000555449.1
chrX	15754411	15757411	+	0	0	35.3351	CA5B	ENST00000318636.3
chr8	24239797	24242797	+	0	0	35.3181	ADAMDEC1	ENST00000538205.1
chr12	8606590	8609590	+	0	0	35.2899	CLEC6A	ENST00000382073.3
chr6	118867441	118870441	+	0	0	35.1673	PLN	ENST00000357525.5
chrX	119382606	119385606	+	0	0	35.1388	ZBTB33	ENST00000557385.1
chr3	101657702	101660702	+	0	0	35.1325	RP11-221J22.1	ENST00000465215.1
chrX	107067083	107070083	+	0	0	35.1324	MID2	ENST00000451923.1
chr14	101439142	101442142	+	0	0	35.1086	SNORD114-17	ENST00000364699.1
chr15	37188241	37191241	-	0	0	35.0834	MEIS2	ENST00000560702.1
chr11	42274240	42277240	-	0	0	35.0472	CTD-2572N17.1	ENST00000527757.1
chr9	28887953	28890953	-	0	0	35.0003	MIR873	ENST00000401120.1
chr10	112655847	112658847	+	0	0	34.9566	MIR4680	ENST00000580906.1
chr10	112655847	112658847	+	0	0	34.9566	BBIP1	ENST00000448814.1
chr19	20509163	20512163	-	0	0	34.9146	MIR1270-1	ENST00000459320.1
chr19	20509163	20512163	-	0	0	34.9146	ZNF826P	ENST00000542380.1
chr17	15154013	15157013	-	0	0	34.8746	MIR4731	ENST00000580859.1
chr17	15154013	15157013	-	0	0	34.8746	PMP22	ENST00000395938.2
chrX	84256897	84259897	+	0	0	34.856	APOOL	ENST00000373173.2
chr22	17155430	17158430	-	0	0	34.8345	ANKRD62P1-PARP4P3	ENST00000338526.6
chr22	17155430	17158430	-	0	0	34.8345	KB-7G2.8	ENST00000423580.2
chr15	102343922	102346922	+	0	0	34.8228	OR4F6	ENST00000328882.4
chrX	49771038	49774038	+	0	0	34.8072	MIR500A	ENST00000385051.1
chrX	49771038	49774038	+	0	0	34.8072	MIR362	ENST00000385280.1
chr14	101440161	101443161	+	0	0	34.7882	SNORD114-18	ENST00000365272.1
chr14	101440161	101443161	+	0	0	34.7882	SNORD114-19	ENST00000363072.1
chrX	125951746	125954746	+	0	0	34.785	CXorf64	ENST00000371125.3
chrX	57146062	57149062	-	0	0	34.768	RP3-323P24.3	ENST00000439622.1
chr17	35478716	35481716	-	0	0	34.7555	ACACA	ENST00000587233.1
chrX	107018017	107021017	-	0	0	34.7543	NCBP2L	ENST00000509000.2
chr15	89008004	89011004	-	0	0	34.7303	MRPL46	ENST00000312475.4
chr15	89008004	89011004	-	0	0	34.7303	MRPS11	ENST00000559125.1
chr15	89008004	89011004	-	0	0	34.7303	RP11-97O12.7	ENST00000561140.1
chrX	128976561	128979561	-	0	0	34.7191	ZDHHC9	ENST00000357166.6
chrX	54944995	54947995	+	0	0	34.6553	TRO	ENST00000411534.1
chr12	94130599	94133599	-	0	0	34.6155	RP11-887P2.5	ENST00000550287.1
chr14	101433284	101436284	+	0	0	34.6077	SNORD114-13	ENST00000364377.1
chrX	38163084	38166084	-	0	0	34.5665	RPGR	ENST00000378505.2
chrX	115084422	115087422	-	0	0	34.5468	RP11-761E20.1	ENST00000430756.2
chrX	70470507	70473507	-	0	0	34.531	ZMYM3	ENST00000373982.1
chrX	50212721	50215721	-	0	0	34.5228	DGKK	ENST00000376025.2
chrX	117518356	117521356	+	0	0	34.5191	MIR1277	ENST00000408536.1
chrX	22048920	22051920	+	0	0	34.5154	PHEX	ENST00000379374.4
chr9	22644198	22647198	+	0	0	34.4782	RP11-399D6.2	ENST00000436786.1
chr3	151046337	151049337	-	0	0	34.4739	P2RY13	ENST00000325602.5
chrX	144327106	144330106	+	0	0	34.4341	SPANXN1	ENST00000370493.3
chrX	11127405	11130405	+	0	0	34.4305	HCCS	ENST00000380763.3
chr17	51060879	51063879	+	0	0	34.4086	C17orf112	ENST00000441889.1
chrX	69507878	69510878	+	0	0	34.3822	PDZD11	ENST00000239666.4
chrX	69507878	69510878	+	0	0	34.3822	KIF4A	ENST00000485406.1
chr21	29599986	29602986	-	0	0	34.3494	AL035610.2	ENST00000437194.1
chrX	78198828	78201828	+	0	0	34.2789	P2RY10	ENST00000461541.1
chr20	236376	239376	+	0	0	34.2543	DEFB132	ENST00000382376.3
chrX	47002616	47005616	+	0	0	34.2242	NDUFB11	ENST00000377811.3
chrX	47002616	47005616	+	0	0	34.2242	RBM10	ENST00000377604.3
chr2	225433542	225436542	-	0	0	34.2242	CUL3	ENST00000409096.1
chrX	103355106	103358106	+	0	0	34.2071	ZCCHC18	ENST00000423478.1
chr21	28324279	28327279	+	0	0	34.1343	MIR4759	ENST00000584048.1
chr21	28324279	28327279	+	0	0	34.1343	ADAMTS5	ENST00000284987.5
chr16	34713829	34716829	-	0	0	34.128	RP11-80F22.9	ENST00000569028.2
chrX	131155244	131158244	+	0	0	34.0919	MST4	ENST00000394334.2
chrX	46304623	46307623	+	0	0	34.0292	KRBOX4	ENST00000464900.1
chr11	7726941	7729941	-	0	0	33.9868	RP11-35J10.4	ENST00000527443.1
chr11	7726941	7729941	-	0	0	33.9868	RP11-35J10.5	ENST00000527565.1
chrX	69640880	69643880	+	0	0	33.9547	GDPD2	ENST00000453994.2
chr16	72697067	72700067	+	0	0	33.9481	RP5-991G20.1	ENST00000563328.2
chr15	75072424	75075424	+	0	0	33.8728	CSK	ENST00000220003.9
chrX	57616268	57619268	+	0	0	33.8044	ZXDB	ENST00000374888.1
chrX	100870610	100873610	-	0	0	33.7366	ARMCX6	ENST00000497931.1
chrX	73460983	73463983	-	0	0	33.726	RN7SL648P	ENST00000478418.2
chr7	82507778	82510778	-	0	0	33.6725	PCLO	ENST00000426442.2
chr21	23468935	23471935	+	0	0	33.6392	LINC00308	ENST00000419431.2
chr21	23468935	23471935	+	0	0	33.6392	AP000472.2	ENST00000420255.1
chr20	45979304	45982304	+	0	0	33.6174	RP4-569M23.2	ENST00000413818.2
chr1	51886793	51889793	-	0	0	33.5685	EPS15	ENST00000396122.4
chrX	96818534	96821534	-	0	0	33.5609	DIAPH2-AS1	ENST00000579945.1
chr10	24910763	24913763	-	0	0	33.5209	ARHGAP21	ENST00000483114.1
chrX	153235819	153238819	-	0	0	33.5195	TMEM187	ENST00000369982.4
chrX	153235819	153238819	-	0	0	33.5195	HCFC1	ENST00000310441.7
chr18	28954739	28957739	+	0	0	33.5181	DSG4	ENST00000308128.4
chr4	76418641	76421641	-	0	0	33.498	RCHY1	ENST00000505514.1
chr2	207582120	207585120	-	0	0	33.494	DYTN	ENST00000452335.2
chrX	69240706	69243706	+	0	0	33.4918	MIR676	ENST00000390702.2
chr19	52551073	52554073	-	0	0	33.4001	ZNF432	ENST00000597273.1
chr15	68568140	68571140	+	0	0	33.3587	RP11-315D16.4	ENST00000563057.1
chr15	68568140	68571140	+	0	0	33.3587	FEM1B	ENST00000306917.4
chrX	21855655	21858655	+	0	0	33.2524	MBTPS2	ENST00000465888.1
chrX	153626621	153629621	+	0	0	33.2368	DNASE1L1	ENST00000369809.1
chrX	151127184	151130184	-	0	0	33.2123	MIR452	ENST00000385020.1
chr12	75602528	75605528	-	0	0	33.1963	KCNC2	ENST00000549446.1
chr1	235488664	235491664	+	0	0	33.1471	GGPS1	ENST00000488594.1
chrX	152597612	152600612	+	0	0	33.1271	ZNF275	ENST00000370251.3
chrX	30258056	30261056	+	0	0	33.0925	MAGEB4	ENST00000378982.2
chrX	37637269	37640269	+	0	0	33.0195	CYBB	ENST00000378588.4
chrX	54823673	54826673	-	0	0	32.9433	ITIH6	ENST00000218436.6
chrX	41581407	41584407	+	0	0	32.8946	GPR82	ENST00000302548.4
chrX	38418730	38421730	+	0	0	32.8899	TSPAN7	ENST00000480976.1
chrX	47325947	47328947	-	0	0	32.88	ZNF41	ENST00000313116.7
chr20	44297878	44300878	-	0	0	32.8572	WFDC11	ENST00000356562.2
chrX	118920447	118923447	-	0	0	32.8528	RPL39	ENST00000477403.1
chrX	118920447	118923447	-	0	0	32.8528	SNORA69	ENST00000383895.1
chr19	37262056	37265056	+	0	0	32.8471	CTD-2162K18.4	ENST00000590750.1
chr19	37262056	37265056	+	0	0	32.8471	CTD-2162K18.3	ENST00000588717.1
chr19	37262056	37265056	+	0	0	32.8471	ZNF850	ENST00000591344.1
chrX	21775278	21778278	-	0	0	32.8041	SMPX	ENST00000379494.3
chrX	53309796	53312796	-	0	0	32.752	IQSEC2	ENST00000375365.2
chr13	40106556	40109556	-	0	0	32.7137	LHFP	ENST00000379589.3
chr20	36250521	36253521	-	0	0	32.7101	LINC00489	ENST00000457816.1
chrX	148767902	148770902	+	0	0	32.6815	MAGEA11	ENST00000412632.2
chr16	57200162	57203162	-	0	0	32.5786	FAM192A	ENST00000309137.8
chr11	89955532	89958532	-	0	0	32.5514	CHORDC1	ENST00000533739.1
chrX	106958711	106961711	-	0	0	32.4325	TSC22D3	ENST00000372390.4
chrX	136646345	136649345	+	0	0	32.4234	RP1-137H15.2	ENST00000442841.1
chrX	136646345	136649345	+	0	0	32.4234	ZIC3	ENST00000287538.5
chrX	107332898	107335898	+	0	0	32.4155	PSMD10	ENST00000338548.4
chrX	107332898	107335898	+	0	0	32.4155	ATG4A	ENST00000345734.3
chrX	49055661	49058661	-	0	0	32.3966	SYP-AS1	ENST00000433499.1
chr13	23753059	23756059	+	0	0	32.3811	SGCG	ENST00000218867.3
chrX	69441167	69444167	-	0	0	32.3514	RN7SL581P	ENST00000477181.2
chr21	26954536	26957536	-	0	0	32.3412	LINC00515	ENST00000567517.1
chrX	56256821	56259821	+	0	0	32.3141	KLF8	ENST00000476898.1
chr19	44425436	44428436	-	0	0	32.302	ZNF45	ENST00000589703.1
chrX	48767923	48770923	-	0	0	32.2821	PIM2	ENST00000376509.4
chrX	102528491	102531491	-	0	0	32.2688	TCEAL5	ENST00000372680.1
chr17	27967720	27970720	-	0	0	32.2487	RNU6-920P	ENST00000410926.1
chr17	27967720	27970720	-	0	0	32.2487	RP11-68I3.5	ENST00000581240.1
chr17	27967720	27970720	-	0	0	32.2487	SSH2	ENST00000269033.3
chrX	146352926	146355926	-	0	0	32.2202	MIR510	ENST00000384909.1
chrX	80455302	80458302	+	0	0	32.2091	HMGN5	ENST00000358130.2
chrX	80455302	80458302	+	0	0	32.2091	SH3BGRL	ENST00000373212.5
chrX	71457858	71460858	-	0	0	32.1968	ERCC6L	ENST00000373657.1
chrX	49771571	49774571	+	0	0	32.1796	MIR501	ENST00000390204.1
chrX	39185616	39188616	-	0	0	32.1633	RP11-265P11.2	ENST00000448597.1
chr17	74730271	74733271	+	0	0	32.1432	RP11-318A15.7	ENST00000587459.1
chr17	74730271	74733271	+	0	0	32.1432	SRSF2	ENST00000392485.2
chr17	74730271	74733271	+	0	0	32.1432	MIR636	ENST00000384825.1
chr17	74730271	74733271	+	0	0	32.1432	MFSD11	ENST00000591864.1
chr10	95515565	95518565	+	0	0	32.1241	LGI1	ENST00000478763.1
chr17	39333460	39336460	-	0	0	32.0796	KRTAP4-2	ENST00000377726.2
chr14	22506842	22509842	+	0	0	32.0477	TRAV20	ENST00000390448.3
chr17	39429949	39432949	+	0	0	32.0169	KRTAP9-7	ENST00000391354.1
chr15	102356389	102359389	+	0	0	32.0148	OR4F15	ENST00000332238.4
chr21	29383681	29386681	+	0	0	31.9619	LINC00314	ENST00000324988.3
chr13	47354750	47357750	-	0	0	31.9145	ESD	ENST00000378720.3
chrX	102881647	102884647	+	0	0	31.9081	TCEAL1	ENST00000372626.3
chr18	47016717	47019717	-	0	0	31.8945	SNORD58B	ENST00000607313.1
chr20	12987626	12990626	+	0	0	31.808	SPTLC3	ENST00000476791.1
chrX	53570723	53573723	-	0	0	31.8017	HUWE1	ENST00000468322.1
chrX	133928442	133931442	+	0	0	31.8	FAM122C	ENST00000414371.2
chrX	107680658	107683658	-	0	0	31.7837	COL4A5	ENST00000477429.1
chr8	70015425	70018425	-	0	0	31.7837	RP11-600K15.1	ENST00000518540.1
chr17	38801099	38804099	-	0	0	31.7705	SMARCE1	ENST00000348513.6
chr17	38801099	38804099	-	0	0	31.7705	KRT222	ENST00000476049.1
chrX	113816550	113819550	+	0	0	31.7426	HTR2C	ENST00000371951.1
chr17	39386714	39389714	+	0	0	31.7398	KRTAP9-3	ENST00000411528.2
chr18	2569509	2572509	+	0	0	31.7295	NDC80	ENST00000261597.4
chr17	33884110	33887110	-	0	0	31.7285	SLFN14	ENST00000415846.3
chrX	72433710	72436710	-	0	0	31.719	NAP1L2	ENST00000373517.3
chr10	124174480	124177480	+	0	0	31.6363	MIR3941	ENST00000582572.1
chrX	49769257	49772257	+	0	0	31.5766	AF222686.1	ENST00000582167.1
chrX	12922738	12925738	+	0	0	31.4836	TLR8-AS1	ENST00000451564.1
chrX	12922738	12925738	+	0	0	31.4836	TLR8	ENST00000218032.6
chrX	100351177	100354177	+	0	0	31.4421	CENPI	ENST00000403304.2
chrX	114793176	114796176	+	0	0	31.4258	RP1-93I3.1	ENST00000607680.1
chrX	114793176	114796176	+	0	0	31.4258	PLS3	ENST00000489283.1
chr14	20583565	20586565	+	0	0	31.4127	OR4K17	ENST00000315543.4
chr18	32868235	32871235	+	0	0	31.4017	ZSCAN30	ENST00000588832.1
chr18	32868235	32871235	+	0	0	31.4017	RP11-158H5.7	ENST00000586922.2
chr18	32868235	32871235	+	0	0	31.4017	ZNF271	ENST00000399070.3
chr6	49711168	49714168	-	0	0	31.3872	CRISP3	ENST00000263045.4
chrX	142717924	142720924	-	0	0	31.3382	SLITRK4	ENST00000381779.4
chrX	30259847	30262847	+	0	0	31.3158	MAGEB1	ENST00000378981.3
chrX	47509003	47512003	-	0	0	31.2988	ELK1	ENST00000468956.1
chrX	47509003	47512003	-	0	0	31.2988	UXT	ENST00000333119.3
chrX	70313998	70316998	+	0	0	31.2862	FOXO4	ENST00000374259.3
chrX	117478035	117481035	+	0	0	31.2555	WDR44	ENST00000493448.1
chrX	13337518	13340518	-	0	0	31.2137	ATXN3L	ENST00000380622.2
chrX	47444827	47447827	+	0	0	31.127	MIR4769	ENST00000584126.1
chr14	22552668	22555668	+	0	0	31.1138	TRAV23DV6	ENST00000390451.2
chr17	25948560	25951560	+	0	0	31.1084	AC015688.3	ENST00000584605.1
chrX	106447861	106450861	+	0	0	31.0485	PIH1D3	ENST00000535523.1
chrX	106447861	106450861	+	0	0	31.0485	NUP62CL	ENST00000372466.4
chr11	123624226	123627226	-	0	0	31.0406	OR6X1	ENST00000327930.2
chrX	140270310	140273310	-	0	0	31.0378	LDOC1	ENST00000460721.1
chr11	121968061	121971061	-	0	0	31.0045	MIR125B1	ENST00000385236.1
chr11	121968061	121971061	-	0	0	31.0045	RP11-166D19.1	ENST00000530955.1
chrX	48378163	48381163	+	0	0	30.993	EBP	ENST00000495186.1
chrX	47090313	47093313	+	0	0	30.9918	USP11	ENST00000478596.1
chr12	85428098	85431098	+	0	0	30.9285	LRRIQ1	ENST00000529408.1
chr12	85428098	85431098	+	0	0	30.9285	TSPAN19	ENST00000532498.2
chr11	16423413	16426413	-	0	0	30.9021	SOX6	ENST00000396356.3
chr13	41555418	41558418	-	0	0	30.8854	ELF1	ENST00000405737.2
chr18	53144451	53147451	+	0	0	30.8753	MIR4529	ENST00000578110.1
chr11	4975943	4978943	-	0	0	30.8583	OR51A2	ENST00000380371.1
chr10	60142902	60145902	+	0	0	30.8201	TFAM	ENST00000487519.1
chrX	130422035	130425035	-	0	0	30.7728	IGSF1	ENST00000370900.1
chrX	44401221	44404221	-	0	0	30.7633	FUNDC1	ENST00000378045.4
chr11	48508344	48511344	+	0	0	30.7554	OR4A47	ENST00000446524.1
chr7	142351890	142354890	+	0	0	30.7418	TRBV23-1	ENST00000390396.1
chrX	53582206	53585206	+	0	0	30.7286	MIR98	ENST00000606724.1
chrX	53582206	53585206	+	0	0	30.7286	MIRLET7F2	ENST00000385277.1
chr9	100699675	100702675	-	0	0	30.6794	HEMGN	ENST00000259456.3
chr17	28614195	28617195	-	0	0	30.6705	BLMH	ENST00000580709.1
chr17	28614195	28617195	-	0	0	30.6705	RNU6-1267P	ENST00000410747.1
chrX	139865723	139868723	-	0	0	30.6378	CDR1	ENST00000370532.2
chr3	19355423	19358423	-	0	0	30.6258	MIR4791	ENST00000607666.1
chrX	48332548	48335548	+	0	0	30.6097	FTSJ1	ENST00000492562.1
chr19	53056947	53059947	+	0	0	30.5922	ZNF701	ENST00000478039.1
chrX	154562986	154565986	-	0	0	30.549	RP13-228J13.1	ENST00000444722.1
chrX	154562986	154565986	-	0	0	30.549	CLIC2	ENST00000369449.2
chr19	48546311	48549311	-	0	0	30.5458	CABP5	ENST00000293255.2
chrX	74491893	74494893	+	0	0	30.5139	UPRT	ENST00000531704.1
chrX	34673471	34676471	-	0	0	30.4949	TMEM47	ENST00000275954.3
chrX	131350649	131353649	+	0	0	30.4901	RAP2C	ENST00000490400.1
chrX	131350649	131353649	+	0	0	30.4901	RAP2C-AS1	ENST00000421483.2
chr19	39899318	39902318	-	0	0	30.4876	MIR4530	ENST00000581459.1
chr17	38117225	38120225	+	0	0	30.4799	GSDMA	ENST00000301659.4
chrX	51940921	51943921	+	0	0	30.4798	RP11-363G10.2	ENST00000375625.3
chrX	71496141	71499141	-	0	0	30.4235	RPS4X	ENST00000316084.6
chrX	102609379	102612379	+	0	0	30.4118	WBP5	ENST00000372661.3
chr10	88751118	88754118	+	0	0	30.3952	RP11-96C23.14	ENST00000444180.3
chr20	47536274	47539274	+	0	0	30.386	ARFGEF2	ENST00000371917.4
chr11	112020796	112023796	-	0	0	30.38	IL18	ENST00000280357.7
chrX	101904293	101907293	+	0	0	30.378	GPRASP1	ENST00000444152.1
chr18	25174128	25177128	-	0	0	30.3507	RP11-739N10.1	ENST00000584546.1
chr16	8621226	8624226	-	0	0	30.3266	TMEM114	ENST00000568335.1
chrX	153625678	153628678	+	0	0	30.27	SNORA70	ENST00000384436.1
chrX	146991468	146994468	+	0	0	30.2656	FMR1-AS1	ENST00000601841.1
chrX	146991468	146994468	+	0	0	30.2656	FMR1	ENST00000218200.8
chr5	150726151	150729151	-	0	0	30.2471	SLC36A2	ENST00000522829.1
chr2	79410356	79413356	+	0	0	30.2301	CTNNA2	ENST00000466387.1
chr4	70724870	70727870	-	0	0	30.2258	SULT1E1	ENST00000504002.1
chrX	76285129	76288129	+	0	0	30.1918	RNA5SP509	ENST00000364577.1
chr18	29339843	29342843	-	0	0	30.1642	SLC25A52	ENST00000269205.5
chrX	63444564	63447564	-	0	0	30.1592	ASB12	ENST00000396130.2
chrX	63444564	63447564	-	0	0	30.1592	MTMR8	ENST00000453546.1
chrX	56588025	56591025	+	0	0	30.1512	UBQLN2	ENST00000338222.5
chr5	63869476	63872476	+	0	0	30.1317	RNU6-294P	ENST00000364999.1
chrX	51796392	51799392	-	0	0	30.1221	RP11-114H20.1	ENST00000375644.3
chrX	46431191	46434191	+	0	0	30.1077	CHST7	ENST00000276055.3
chr8	9411444	9414444	+	0	0	30.0757	RP11-375N15.2	ENST00000607598.1
chr8	9411444	9414444	+	0	0	30.0757	TNKS	ENST00000522110.1
chr17	41275132	41278132	-	0	0	30.057	NBR2	ENST00000460115.1
chrX	7063292	7066292	+	0	0	30.0393	MIR4767	ENST00000582827.1
chrX	7063292	7066292	+	0	0	30.0393	HDHD1	ENST00000381077.5
chr10	87401829	87404829	+	0	0	30.0327	RP11-93H12.4	ENST00000474115.2
chr10	87401829	87404829	+	0	0	30.0327	GRID1	ENST00000536331.1
chr9	91359820	91362820	-	0	0	30.0069	MIR4289	ENST00000581736.1
chr15	25349666	25352666	+	0	0	30.0045	SNORD116-29	ENST00000384516.1
chrX	154032802	154035802	-	0	0	29.977	MPP1	ENST00000453245.1
chr10	90821092	90824092	+	0	0	29.9207	MIR4679-2	ENST00000578358.1
chr17	26987301	26990301	+	0	0	29.8551	SDF2	ENST00000585428.1
chr17	26987301	26990301	+	0	0	29.8551	SUPT6H	ENST00000314616.6
chr20	5929297	5932297	+	0	0	29.8492	TRMT6	ENST00000473131.1
chr20	5929297	5932297	+	0	0	29.8492	MCM8	ENST00000378883.1
chrX	3263684	3266684	-	0	0	29.836	MXRA5	ENST00000217939.6
chr17	39403938	39406938	+	0	0	29.8135	KRTAP9-4	ENST00000334109.2
chrX	150343055	150346055	+	0	0	29.7652	GPR50-AS1	ENST00000454196.1
chrX	150343055	150346055	+	0	0	29.7652	GPR50	ENST00000218316.3
chr19	3605244	3608244	+	0	0	29.7573	CACTIN-AS1	ENST00000592274.1
chr19	3605244	3608244	+	0	0	29.7573	TBXA2R	ENST00000375190.4
chr15	58305295	58308295	-	0	0	29.7534	ALDH1A2	ENST00000559517.1
chrX	23924122	23927122	+	0	0	29.7507	CXorf58	ENST00000379211.3
chrX	119679471	119682471	-	0	0	29.7314	CUL4B	ENST00000371323.2
chr11	107577656	107580656	-	0	0	29.706	SLN	ENST00000531293.1
chrX	133927106	133930106	-	0	0	29.6886	FAM122B	ENST00000370790.1
chrX	153057629	153060629	+	0	0	29.6876	SSR4	ENST00000491833.1
chrX	49964664	49967664	-	0	0	29.6509	CCNB3	ENST00000493507.1
chrX	30906511	30909511	-	0	0	29.6319	TAB3	ENST00000288422.2
chr10	4696347	4699347	+	0	0	29.6263	LINC00704	ENST00000443994.1
chr10	4696347	4699347	+	0	0	29.6263	LINC00705	ENST00000417883.2
chr21	30256695	30259695	-	0	0	29.6123	N6AMT1	ENST00000351429.3
chrX	55742109	55745109	+	0	0	29.6056	RRAGB	ENST00000374941.4
chr12	10977868	10980868	-	0	0	29.5914	TAS2R10	ENST00000240619.2
chr12	10977868	10980868	-	0	0	29.5914	PRR4	ENST00000538332.1
chr15	95869329	95872329	-	0	0	29.5746	CTD-2536I1.1	ENST00000508732.2
chrX	153637876	153640876	+	0	0	29.5537	TAZ	ENST00000476307.1
chrX	106841634	106844634	+	0	0	29.5189	FRMPD3	ENST00000276185.4
chrX	130963671	130966671	-	0	0	29.4748	RP11-453F18__B.1	ENST00000427391.1
chrX	16139423	16142423	+	0	0	29.43	GRPR	ENST00000380289.2
chr17	18312472	18315472	+	0	0	29.3949	RP1-37N7.3	ENST00000577684.1
chrX	23350984	23353984	+	0	0	29.3692	PTCHD1	ENST00000379361.4
chrX	63004426	63007426	-	0	0	29.3553	MIR1468	ENST00000410600.1
chrX	47439689	47442689	+	0	0	29.3535	TIMP1	ENST00000218388.4
chrX	47439689	47442689	+	0	0	29.3535	SYN1	ENST00000340666.4
chr12	31881108	31884108	-	0	0	29.3005	AMN1	ENST00000537960.1
chrX	114360007	114363007	-	0	0	29.2794	LRCH2	ENST00000317135.8
chr13	67549520	67552520	+	0	0	29.2783	PCDH9-AS3	ENST00000434073.1
chrX	152758346	152761346	+	0	0	29.275	BGN	ENST00000331595.4
chr15	59185781	59188781	-	0	0	29.2423	AC025918.2	ENST00000452467.1
chr15	59185781	59188781	-	0	0	29.2423	SLTM	ENST00000497088.1
chr15	59185781	59188781	-	0	0	29.2423	RNF111	ENST00000559757.1
chr16	71609998	71612998	-	0	0	29.2315	TAT	ENST00000355962.4
chr16	71609998	71612998	-	0	0	29.2315	RP11-432I5.1	ENST00000561529.1
chrX	150149762	150152762	+	0	0	29.2068	HMGB3	ENST00000419110.1
chr4	76956350	76959350	-	0	0	29.194	CXCL11	ENST00000503860.1
chrX	110034443	110037443	-	0	0	29.1764	CHRDL1	ENST00000372045.1
chr19	23169205	23172205	-	0	0	29.1579	ZNF728	ENST00000594710.1
chrX	153743566	153746566	-	0	0	29.1555	FAM3A	ENST00000434658.2
chrX	153743566	153746566	-	0	0	29.1555	WI2-89031B12.1	ENST00000567614.1
chr16	87243727	87246727	+	0	0	29.1499	RP11-899L11.1	ENST00000566092.1
chr16	87243727	87246727	+	0	0	29.1499	C16orf95	ENST00000562840.1
chr18	40694657	40697657	-	0	0	29.1477	RIT2	ENST00000589109.1
chrX	133505341	133508341	+	0	0	29.1421	PHF6	ENST00000370799.1
chr16	29909585	29912585	-	0	0	29.1269	SEZ6L2	ENST00000568380.1
chr16	29909585	29912585	-	0	0	29.1269	ASPHD1	ENST00000563177.1
chr19	16044219	16047219	-	0	0	29.1008	CYP4F11	ENST00000248041.8
chr21	31868428	31871428	-	0	0	29.1007	KRTAP19-4	ENST00000334058.2
chr19	21201425	21204425	+	0	0	29.0977	ZNF430	ENST00000595833.1
chr16	68088778	68091778	-	0	0	29.0836	AC130462.1	ENST00000408862.1
chrX	110506179	110509179	-	0	0	29.0829	CAPN6	ENST00000324068.1
chr13	36428998	36431998	-	0	0	29.071	DCLK1	ENST00000379893.1
chr18	19261470	19264470	+	0	0	29.054	RP11-13N13.6	ENST00000578583.1
chr18	19261470	19264470	+	0	0	29.054	MIR320C1	ENST00000408566.1
chr19	14168971	14171971	-	0	0	29.0472	PALM3	ENST00000340790.4
chrX	69943076	69946076	-	6.65e-09	2.87e-10	29.0359	TEX11	ENST00000374333.2
chrX	48642981	48645981	+	0	0	29.031	GATA1	ENST00000376670.3
chrX	107978607	107981607	-	0	0	29.0227	IRS4	ENST00000372129.2
chrX	107978607	107981607	-	0	0	29.0227	RP6-24A23.3	ENST00000608811.1
chr17	38216162	38219162	+	0	0	29.0177	THRA	ENST00000577288.1
chr21	15754509	15757509	-	0	0	28.9931	HSPA13	ENST00000544452.1
chrX	120179461	120182461	+	0	0	28.9246	GLUD2	ENST00000328078.1
chrX	133301712	133304712	+	0	0	28.9174	MIR363	ENST00000384840.1
chrX	133301712	133304712	+	0	0	28.9174	MIR92A2	ENST00000385299.1
chrX	133301712	133304712	+	0	0	28.9174	MIR19B2	ENST00000385077.2
chrX	133301712	133304712	+	0	0	28.9174	MIR20B	ENST00000384977.1
chrX	133301712	133304712	+	0	0	28.9174	MIR18B	ENST00000454574.2
chrX	133301712	133304712	+	0	0	28.9174	MIR106A	ENST00000384870.1
chrX	13834314	13837314	-	0	0	28.8929	GPM6B	ENST00000316715.4
chrX	46758139	46761139	-	0	0	28.8918	CXorf31	ENST00000377879.3
chr11	56125690	56128690	+	0	0	28.8545	OR8J1	ENST00000303039.3
chr17	7833441	7836441	+	0	0	28.8499	CNTROB	ENST00000576538.1
chr17	34523142	34526142	-	0	0	28.8298	CCL3L3	ENST00000588817.1
chr17	34523142	34526142	-	0	0	28.8298	AC131056.3	ENST00000589380.1
chr14	101405462	101408462	+	0	0	28.8231	SNORD113-7	ENST00000363762.1
chrX	92927011	92930011	+	0	0	28.8118	NAP1L3	ENST00000373079.3
chrX	92927011	92930011	+	0	0	28.8118	FAM133A	ENST00000538690.1
chr11	56754388	56757388	+	0	0	28.7789	OR5AK2	ENST00000326855.2
chrX	68382081	68385081	-	0	0	28.7743	PJA1	ENST00000471141.1
chr2	27797388	27800388	+	0	0	28.7665	C2orf16	ENST00000408964.2
chrX	149527835	149530835	+	0	0	28.735	MAMLD1	ENST00000468306.1
chrX	52825388	52828388	-	0	0	28.7299	SPANXN5	ENST00000375511.3
chr14	50297844	50300844	-	0	0	28.7185	AL627171.1	ENST00000358799.1
chr19	23540617	23543617	-	0	0	28.6908	ZNF91	ENST00000596528.1
chrX	54464852	54467852	+	0	0	28.6782	TSR2	ENST00000375151.4
chr20	37898181	37901181	+	0	0	28.6702	AL121588.1	ENST00000390200.2
chrX	117627871	117630871	+	0	0	28.669	DOCK11	ENST00000276204.6
chr5	98223434	98226434	+	0	0	28.6679	RNU6-402P	ENST00000410678.1
chr19	52495450	52498450	-	0	0	28.6649	ZNF615	ENST00000602063.1
chr11	55648772	55651772	+	0	0	28.6521	TRIM51	ENST00000449290.2
chr19	51191661	51194661	-	0	0	28.6362	SHANK1	ENST00000391813.1
chrX	48324880	48327880	-	0	0	28.5947	SLC38A5	ENST00000376876.3
chr17	36001800	36004800	-	0	0	28.5881	RP11-697E22.2	ENST00000586163.1
chrX	57311109	57314109	+	0	0	28.5709	FAAH2	ENST00000374900.4
chr19	10046070	10049070	-	0	0	28.5395	OLFM2	ENST00000264833.4
chrX	62973991	62976991	-	0	0	28.5347	ARHGEF9	ENST00000253401.6
chr18	61221392	61224392	+	0	0	28.5234	SERPINB12	ENST00000269491.1
chr19	9249055	9252055	+	0	0	28.5126	ZNF317	ENST00000247956.6
chr20	3320608	3323608	-	0	0	28.4582	C20orf194	ENST00000252032.9
chrX	21956690	21959690	+	0	0	28.4439	SMS	ENST00000404933.2
chrX	40505806	40508806	-	0	0	28.4186	MED14	ENST00000324817.1
chrX	40505806	40508806	-	0	0	28.4186	CXorf38	ENST00000327877.5
chr5	88118744	88121744	-	0	0	28.404	MEF2C	ENST00000511086.1
chr15	54303100	54306100	+	0	0	28.4011	UNC13C	ENST00000260323.11
chr5	132038321	132041321	-	0	0	28.3531	AC004237.1	ENST00000431165.1
chr5	132038321	132041321	-	0	0	28.3531	KIF3A	ENST00000378746.4
chrX	69670154	69673154	+	0	0	28.353	DLG3-AS1	ENST00000424211.1
chr15	89047564	89050564	-	0	0	28.34	RP11-97O12.6	ENST00000606927.1
chr19	19372651	19375651	-	0	0	28.3317	HAPLN4	ENST00000291481.7
chr19	19372651	19375651	-	0	0	28.3317	TM6SF2	ENST00000590431.2
chr19	19372651	19375651	-	0	0	28.3317	AC138430.4	ENST00000586064.2
chrX	10442201	10445201	-	0	0	28.3247	MID1	ENST00000317552.4
chr12	128364161	128367161	+	0	0	28.3152	RP11-749H20.4	ENST00000536342.1
chrX	49113984	49116984	-	0	0	28.3104	FOXP3	ENST00000557224.1
chr8	74004507	74007507	-	0	0	28.29	SBSPON	ENST00000297354.6
chr20	23374834	23377834	-	0	0	28.2447	NAPB	ENST00000377026.4
chr13	45010060	45013060	-	0	0	28.2417	TSC22D1	ENST00000261489.2
chr13	45010060	45013060	-	0	0	28.2417	RP11-71C5.2	ENST00000426579.2
chr11	100933756	100936756	-	0	0	28.232	PGR	ENST00000325455.5
chrX	119760021	119763021	-	0	0	28.228	C1GALT1C1	ENST00000304661.5
chrX	128656460	128659460	-	0	0	28.1932	SMARCA1	ENST00000478420.1
chr18	65180875	65183875	-	0	0	28.1914	DSEL	ENST00000310045.7
chr18	65180875	65183875	-	0	0	28.1914	CTD-2541J13.2	ENST00000583493.1
chr18	65180875	65183875	-	0	0	28.1914	RP11-638L3.1	ENST00000583687.1
chrX	111123124	111126124	+	0	0	28.1862	TRPC5OS	ENST00000371970.2
chrX	18441724	18444724	+	0	0	28.1677	CDKL5	ENST00000379996.3
chrX	24664455	24667455	-	0	0	28.132	PCYT1B	ENST00000379145.1
chrX	49040346	49043346	-	0	0	28.1274	PRICKLE3	ENST00000417014.1
chrX	129303772	129306772	+	0	0	28.1269	RAB33A	ENST00000257017.4
chr4	69433245	69436245	-	0	0	28.1146	UGT2B17	ENST00000317746.2
chr9	78337744	78340744	-	0	0	28.1108	AL157883.1	ENST00000408586.2
chr11	60195061	60198061	+	0	0	28.1019	MS4A5	ENST00000534071.1
chr4	90163636	90166636	-	0	0	28.0088	GPRIN3	ENST00000333209.4
chr9	88933585	88936585	-	0	0	28.0034	ZCCHC6	ENST00000277141.6
chr19	40265233	40268233	+	0	0	28.0006	LEUTX	ENST00000396841.4
chr4	89628939	89631939	+	0	0	27.9913	FAM13A-AS1	ENST00000500765.1
chrX	137792268	137795268	+	0	0	27.9847	FGF13-AS1	ENST00000446383.1
chr22	18510150	18513150	+	0	0	27.9791	XXbac-B476C20.17	ENST00000443243.1
chrX	7808302	7811302	+	0	0	27.9731	VCX	ENST00000341408.4
chrX	55514372	55517372	-	0	0	27.9522	USP51	ENST00000500968.3
chr22	46661860	46664860	+	0	0	27.9369	TTC38	ENST00000417709.1
chr7	104745808	104748808	+	0	0	27.9355	CTB-152G17.6	ENST00000607968.1
chrX	15287131	15290131	-	0	0	27.9097	ASB9	ENST00000380483.3
chr18	29767986	29770986	+	0	0	27.8953	MEP1B	ENST00000579919.1
chr18	29767986	29770986	+	0	0	27.8953	GAREM	ENST00000583696.1
chr9	12773011	12776011	+	0	0	27.8942	LURAP1L	ENST00000489107.1
chr9	12773011	12776011	+	0	0	27.8942	RP11-3L8.3	ENST00000417638.1
chr12	55756894	55759894	+	0	0	27.8846	OR6C75	ENST00000343399.3
chrX	48693036	48696036	-	0	0	27.8719	PCSK1N	ENST00000478242.1
chr17	74259285	74262285	+	0	0	27.8644	UBALD2	ENST00000327490.6
chr18	36919602	36922602	-	0	0	27.8569	LINC00669	ENST00000591629.1
chr21	29092697	29095697	+	0	0	27.8524	LINC00113	ENST00000411460.1
chr17	5330268	5333268	+	0	0	27.8394	CTC-524C5.2	ENST00000575890.1
chrX	151559771	151562771	-	0	0	27.8377	MIR105-1	ENST00000385222.1
chrX	151559771	151562771	-	0	0	27.8377	MIR767	ENST00000390228.1
chrX	132547587	132550587	-	0	0	27.8336	GPC4	ENST00000370828.3
chrX	145108390	145111390	-	0	0	27.833	MIR891A	ENST00000401237.1
chr20	44648328	44651328	+	0	0	27.8217	RP11-465L10.10	ENST00000419897.1
chr20	44648328	44651328	+	0	0	27.8217	SLC12A5	ENST00000428198.1
chr18	53130368	53133368	-	0	0	27.8186	RP11-619L19.1	ENST00000587660.1
chr17	44118280	44121280	-	0	0	27.7972	KANSL1	ENST00000572218.1
chr21	34694733	34697733	+	0	0	27.7847	IFNAR1	ENST00000416947.2
chrX	134122967	134125967	+	0	0	27.7728	SMIM10	ENST00000330288.4
chr19	13904273	13907273	+	0	0	27.749	ZSWIM4	ENST00000254323.2
chr9	136214948	136217948	+	0	0	27.7275	SNORD36A	ENST00000362874.1
chr9	136214948	136217948	+	0	0	27.7275	SNORD36C	ENST00000516733.1
chr19	40029838	40032838	-	0	0	27.6913	EID2	ENST00000390658.2
chr7	114053051	114056051	+	0	0	27.6784	AC073626.2	ENST00000415146.1
chr15	80443130	80446130	+	0	0	27.6661	FAH	ENST00000558022.1
chrX	118706498	118709498	+	0	0	27.6648	UBE2A	ENST00000371558.2
chrX	109296556	109299556	+	0	0	27.6416	MIR652	ENST00000385278.1
chr15	49333840	49336840	-	0	0	27.6361	RN7SL577P	ENST00000584532.1
chr15	49333840	49336840	-	0	0	27.6361	SECISBP2L	ENST00000380927.2
chr11	5755677	5758677	+	0	0	27.6319	OR56B1	ENST00000317121.3
chr11	5684441	5687441	+	0	0	27.6289	TRIM5	ENST00000483835.1
chr15	93445628	93448628	+	0	0	27.6276	MIR3175	ENST00000577670.1
chrX	84496996	84499996	+	0	0	27.622	AC003001.1	ENST00000584664.1
chrX	84496996	84499996	+	0	0	27.622	ZNF711	ENST00000395402.1
chr10	106011951	106014951	+	0	0	27.6102	GSTO1	ENST00000470554.1
chr9	135204886	135207886	-	0	0	27.601	SETX	ENST00000224140.5
chrX	117080905	117083905	-	0	0	27.5349	KLHL13	ENST00000453826.1
chr9	21349886	21352886	-	0	0	27.5235	IFNA6	ENST00000380210.1
chr9	95185836	95188836	-	0	0	27.5103	OMD	ENST00000375550.4
chr20	8110911	8113911	+	0	0	27.5067	PLCB1	ENST00000378641.3
chrX	101973641	101976641	+	0	0	27.4783	BHLHB9	ENST00000483294.1
chr7	150380793	150383793	+	0	0	27.4747	GIMAP2	ENST00000487388.1
chr20	37228576	37231576	+	0	0	27.4632	ARHGAP40	ENST00000373345.4
chr22	19465413	19468413	+	0	0	27.4614	CDC45	ENST00000455750.1
chr18	267059	270059	-	0	0	27.4474	RP11-705O1.8	ENST00000581677.1
chrX	79974155	79977155	-	0	0	27.4336	BRWD3	ENST00000497335.1
chr20	44348987	44351987	+	0	0	27.4314	SPINT4	ENST00000279058.3
chr19	40091168	40094168	+	0	0	27.424	LGALS13	ENST00000221797.4
chrX	108867393	108870393	-	0	0	27.3928	KCNE1L	ENST00000372101.2
chrX	108867393	108870393	-	0	0	27.3928	ACSL4	ENST00000439581.1
chr16	53404041	53407041	-	0	0	27.3903	RP11-44F14.1	ENST00000565421.1
chrX	23724124	23727124	-	0	0	27.3874	ACOT9	ENST00000449612.2
chr17	42383926	42386926	+	0	0	27.3832	RNU6-453P	ENST00000516819.1
chr17	42383926	42386926	+	0	0	27.3832	RUNDC3A	ENST00000590834.1
chr17	42383926	42386926	+	0	0	27.3832	AC003102.3	ENST00000588097.1
chr17	49123329	49126329	-	0	0	27.3752	SPAG9	ENST00000510283.1
chr17	49123329	49126329	-	0	0	27.3752	RP11-481C4.1	ENST00000509833.1
chr17	7570991	7573991	+	0	0	27.347	TP53	ENST00000510385.1
chr1	75041113	75044113	+	0	0	27.3395	C1orf173	ENST00000433746.2
chr19	4227539	4230539	+	0	0	27.3357	EBI3	ENST00000221847.5
chrX	54208714	54211714	-	0	0	27.3318	FAM120C	ENST00000477084.1
chrX	118106712	118109712	+	0	0	27.3282	LONRF3	ENST00000481285.1
chr9	125484268	125487268	+	0	0	27.3259	OR1L4	ENST00000259466.1
chr12	66458000	66461000	+	0	0	27.3231	RNA5SP362	ENST00000516048.1
chr5	140601077	140604077	+	0	0	27.3123	PCDHB14	ENST00000515856.2
chr11	22880972	22883972	-	0	0	27.2434	CCDC179	ENST00000532798.2
chr19	58009308	58012308	+	0	0	27.2427	ZNF773	ENST00000593916.1
chr17	48448580	48451580	+	0	0	27.242	MRPL27	ENST00000514928.1
chr17	48448580	48451580	+	0	0	27.242	EME1	ENST00000393271.2
chr12	10150899	10153899	-	0	0	27.2276	CLEC1B	ENST00000298527.6
chrX	48899990	48902990	-	0	0	27.2079	TFE3	ENST00000493583.1
chr17	46654743	46657743	-	0	0	27.1875	MIR10A	ENST00000548801.1
chr1	197626499	197629499	-	0	0	27.1863	DENND1B	ENST00000496935.1
chr10	77540518	77543518	+	0	0	27.1808	C10orf11	ENST00000593817.1
chrX	49017180	49020180	+	0	0	27.178	MAGIX	ENST00000376339.1
chr10	115903375	115906375	-	0	0	27.1655	C10orf118	ENST00000369287.3
chr16	75466387	75469387	-	0	0	27.1599	CFDP1	ENST00000566901.1
chr16	75466387	75469387	-	0	0	27.1599	RP11-77K12.1	ENST00000567194.1
chr16	82066857	82069857	+	0	0	27.1506	HSD17B2	ENST00000563491.1
chr19	52296410	52299410	+	0	0	27.1345	FPR3	ENST00000339223.4
chr16	20460858	20463858	+	0	0	27.1126	ACSM2A	ENST00000574251.1
chrX	131789765	131792765	+	0	0	27.1126	HS6ST2	ENST00000406696.3
chr21	19256925	19259925	-	0	0	27.1063	CHODL-AS1	ENST00000447175.1
chrX	154694200	154697200	+	0	0	27.1034	TMLHE-AS1	ENST00000541151.1
chr16	65396711	65399711	-	0	0	27.0957	RP11-256I9.3	ENST00000562656.1
chr16	65396711	65399711	-	0	0	27.0957	LINC00922	ENST00000569736.1
chr18	61327476	61330476	-	0	0	27.093	SERPINB3	ENST00000283752.5
chr18	61327476	61330476	-	0	0	27.093	SERPINB11	ENST00000489748.1
chrX	23016077	23019077	+	0	0	27.0667	DDX53	ENST00000327968.5
chr16	46712963	46715963	-	0	0	27.0653	VPS35	ENST00000563884.1
chr19	36543782	36546782	+	0	0	27.0596	THAP8	ENST00000292894.1
chr19	36543782	36546782	+	0	0	27.0596	WDR62	ENST00000378860.4
chr11	90222886	90225886	+	0	0	27.0416	DISC1FP1	ENST00000562678.1
chrX	153605596	153608596	+	0	0	27.0325	EMD	ENST00000369842.4
chr17	35389041	35392041	+	0	0	27.0318	MIR2909	ENST00000581942.1
chr17	35389041	35392041	+	0	0	27.0318	CTC-268N12.3	ENST00000589221.1
chr21	31743557	31746557	-	0	0	27.0205	KRTAP13-2	ENST00000399889.2
chrX	49685224	49688224	+	0	0	26.9783	CLCN5	ENST00000482218.2
chrX	133369076	133372076	+	0	0	26.9522	CCDC160	ENST00000370809.4
chr4	68917225	68920225	+	0	0	26.9322	TMPRSS11F	ENST00000356291.2
chr20	44042706	44045706	+	0	0	26.9306	PIGT	ENST00000279036.6
chrX	70287172	70290172	-	0	0	26.9291	SNX12	ENST00000374274.3
chr14	65875309	65878309	+	0	0	26.9288	FUT8	ENST00000360689.5
chr17	56428599	56431599	-	0	0	26.8975	SUPT4H1	ENST00000581166.1
chr17	56428599	56431599	-	0	0	26.8975	RNF43	ENST00000500597.2
chrX	16802554	16805554	+	0	0	26.8898	TXLNG	ENST00000380122.5
chrX	21390535	21393535	+	0	0	26.8836	CNKSR2	ENST00000543067.1
chr8	77895414	77898414	-	0	0	26.852	PEX2	ENST00000518986.1
chr11	111124706	111127706	+	0	0	26.828	C11orf53	ENST00000280325.4
chr16	31492438	31495438	+	0	0	26.8244	SLC5A2	ENST00000569576.1
chr20	29895388	29898388	-	0	0	26.8217	DEFB116	ENST00000400549.1
chr5	22140460	22143460	+	0	0	26.8127	RP11-855C21.1	ENST00000524042.1
chr5	22140460	22143460	+	0	0	26.8127	CDH12	ENST00000518209.1
chr5	22140460	22143460	+	0	0	26.8127	PMCHL1	ENST00000418902.1
chr3	161212595	161215595	+	0	0	26.8113	OTOL1	ENST00000327928.4
chr5	42421876	42424876	+	0	0	26.8074	GHR	ENST00000230882.4
chrX	151899800	151902800	-	0	0	26.7943	MAGEA12	ENST00000357916.4
chrX	151899800	151902800	-	0	0	26.7943	CSAG4	ENST00000361201.4
chr13	61361693	61364693	+	0	0	26.7932	RNY3P5	ENST00000384127.1
chr12	66523533	66526533	-	0	0	26.7923	RP11-745O10.2	ENST00000510317.2
chr12	66523533	66526533	-	0	0	26.7923	LLPH	ENST00000266604.2
chr12	66523533	66526533	-	0	0	26.7923	TMBIM4	ENST00000539652.1
chrX	47062246	47065246	+	0	0	26.7898	INE1	ENST00000456273.1
chr3	142165853	142168853	-	0	0	26.7859	ATR	ENST00000504521.1
chr9	84526351	84529351	+	0	0	26.7821	SPATA31D5P	ENST00000527857.1
chrX	131227291	131230291	-	0	0	26.7781	FRMD7	ENST00000370879.1
chr16	55908282	55911282	-	0	0	26.7744	CES5A	ENST00000521228.2
chr15	89149337	89152337	+	0	0	26.7656	MIR1179	ENST00000408703.1
chrX	118890575	118893575	+	0	0	26.7593	SOWAHD	ENST00000343905.3
chr17	39149385	39152385	-	0	0	26.7543	KRTAP3-3	ENST00000391586.1
chr19	7811464	7814464	-	0	0	26.7372	CD209	ENST00000301357.8
chr16	67867003	67870003	-	0	0	26.7345	CENPT	ENST00000566758.1
chr10	17735047	17738047	+	0	0	26.7314	RP11-390B4.3	ENST00000445235.1
chrX	100182898	100185898	-	0	0	26.7227	XKRX	ENST00000328526.5
chr12	27166339	27169339	-	0	0	26.7212	TM7SF3	ENST00000542667.1
chr17	71087853	71090853	-	0	0	26.7207	SLC39A11	ENST00000579018.1
chr14	47350424	47353424	-	0	0	26.7194	MDGA2	ENST00000557516.1
chr18	43495547	43498547	-	0	0	26.6799	EPG5	ENST00000586655.1
chrX	100803513	100806513	+	0	0	26.6772	ARMCX1	ENST00000372829.3
chrX	90687596	90690596	+	0	0	26.6619	PABPC5	ENST00000373105.1
chrX	90687596	90690596	+	0	0	26.6619	PABPC5-AS1	ENST00000456187.1
chr16	58581537	58584537	-	0	0	26.6449	SNORA46	ENST00000384762.1
chr16	90127733	90130733	-	0	0	26.6294	PRDM7	ENST00000325921.6
chr16	14113934	14116934	-	0	0	26.5922	CTD-2135D7.4	ENST00000575767.1
chr7	107796082	107799082	-	0	0	26.5882	NRCAM	ENST00000522550.2
chrX	131799669	131802669	+	0	0	26.5665	HS6ST2-AS1	ENST00000455269.1
chrX	106141393	106144393	+	0	0	26.5461	RIPPLY1	ENST00000276173.4
chrX	106141393	106144393	+	0	0	26.5461	MORC4	ENST00000604604.1
chrX	106141393	106144393	+	0	0	26.5461	CLDN2	ENST00000541806.1
chr19	40561112	40564112	-	0	0	26.545	ZNF780B	ENST00000594811.1
chr19	40561112	40564112	-	0	0	26.545	AC005614.5	ENST00000595508.1
chr19	58692395	58695395	+	0	0	26.5348	ZNF274	ENST00000600704.1
chr20	23166597	23169597	+	0	0	26.5347	RP4-737E23.2	ENST00000411595.1
chrX	134185221	134188221	-	0	0	26.5319	FAM127B	ENST00000518153.1
chr13	46870979	46873979	-	0	0	26.528	LINC00563	ENST00000566370.1
chrX	69500021	69503021	+	0	0	26.4919	RAB41	ENST00000509895.1
chr17	71348461	71351461	-	0	0	26.4851	SDK2	ENST00000424778.1
chr16	29825527	29828527	+	0	0	26.4813	PAGR1	ENST00000320330.6
chrX	64738361	64741361	-	0	0	26.4636	LAS1L	ENST00000469091.1
chr10	103542170	103545170	-	0	0	26.429	MGEA5	ENST00000439817.1
chr10	22497912	22500912	-	0	0	26.4028	EBLN1	ENST00000422359.2
chr6	73852237	73855237	-	0	0	26.3887	KCNQ5-AS1	ENST00000429832.1
chrX	145895249	145898249	-	0	0	26.3766	CXorf51A	ENST00000458472.1
chr16	21962608	21965608	+	0	0	26.3328	UQCRC2	ENST00000268379.4
chr3	116300677	116303677	-	0	0	26.3266	RN7SL582P	ENST00000491078.2
chr17	67046280	67049280	-	0	0	26.3244	ABCA9	ENST00000585714.1
chr19	9672124	9675124	-	0	0	26.2981	ZNF121	ENST00000590933.1
chr19	53896396	53899396	+	0	0	26.2958	ZNF765	ENST00000504146.1
chr11	71925818	71928818	+	0	0	26.2925	FOLR2	ENST00000449475.2
chr8	20039717	20042717	-	0	0	26.2309	SLC18A1	ENST00000265808.7
chr17	2995290	2998290	-	0	0	26.2107	OR1D2	ENST00000331459.1
chr20	36614884	36617884	-	0	0	26.2081	TTI1	ENST00000373448.2
chr1	21945543	21948543	-	0	0	26.1871	RAP1GAP	ENST00000599760.1
chr19	52530680	52533680	-	0	0	26.1713	ZNF614	ENST00000356322.6
chr16	11034862	11037862	-	0	0	26.1616	RP11-876N24.4	ENST00000573379.1
chrX	43034242	43037242	+	0	0	26.1495	RP3-326I13.1	ENST00000440955.1
chr4	69082798	69085798	-	0	0	26.1409	RP11-646E20.6	ENST00000511720.1
chr4	69082798	69085798	-	0	0	26.1409	TMPRSS11BNL	ENST00000432593.3
chrX	151303092	151306092	-	0	0	26.1271	MAGEA10	ENST00000370323.4
chr10	101540462	101543462	+	0	0	26.1135	ABCC2	ENST00000370434.1
chrX	63412166	63415166	-	0	0	26.1093	AMER1	ENST00000330258.3
chr12	80836125	80839125	+	0	0	26.1089	PTPRQ	ENST00000551042.1
chr4	36074457	36077457	-	0	0	26.1051	ARAP2	ENST00000503225.1
chr19	53866967	53869967	+	0	0	26.0813	ZNF525	ENST00000497729.1
chr6	146112109	146115109	-	0	0	26.0794	FBXO30	ENST00000237281.4
chr6	18570014	18573014	+	0	0	26.0609	MIR548A1	ENST00000385041.1
chrX	68046839	68049839	+	0	0	26.0535	EFNB1	ENST00000204961.4
chr11	110106396	110109396	-	0	0	26.0534	RDX	ENST00000530085.1
chr19	38053681	38056681	-	0	0	26.0494	ZNF571	ENST00000590751.1
chr7	123563285	123566285	+	0	0	26.0346	SPAM1	ENST00000402183.2
chr19	35643624	35646624	+	0	0	26.0303	FXYD5	ENST00000392218.2
chr2	56226930	56229930	-	0	0	26.0219	MIR216B	ENST00000390186.2
chr15	70483574	70486574	+	0	0	26.0171	RNU6-745P	ENST00000363346.1
chr19	53968988	53971988	+	0	0	26.0153	ZNF813	ENST00000468450.1
chr14	24776188	24779188	-	0	0	26.0147	CIDEB	ENST00000554411.1
chr14	24776188	24779188	-	0	0	26.0147	LTB4R2	ENST00000527924.2
chr12	72330625	72333625	+	0	0	26.0091	TPH2	ENST00000333850.3
chr8	118323766	118326766	+	0	0	26.0003	SNORA31	ENST00000517043.1
chr12	122324636	122327636	+	0	0	25.994	PSMD9	ENST00000538613.1
chr12	122324636	122327636	+	0	0	25.994	RP11-87C12.2	ENST00000546333.1
chr16	71954376	71957376	+	0	0	25.9758	RP11-498D10.5	ENST00000567146.1
chrX	128911891	128914891	+	0	0	25.9559	SASH3	ENST00000476532.1
chrX	100306105	100309105	-	0	0	25.939	TRMT2B	ENST00000478422.1
chrX	100306105	100309105	-	0	0	25.939	TRMT2B-AS1	ENST00000443801.2
chr12	6053425	6056425	-	0	0	25.9275	ANO2	ENST00000327087.8
chr19	37327929	37330929	-	0	0	25.9255	ZNF790	ENST00000356725.4
chr16	70433541	70436541	-	0	0	25.9121	ST3GAL2	ENST00000342907.2
chrX	19586605	19589605	-	0	0	25.9103	SH3KBP1	ENST00000397821.3
chr20	45060279	45063279	+	0	0	25.8919	ZNF663P	ENST00000400371.2
chrX	41190650	41193650	+	0	0	25.8836	DDX3X	ENST00000480592.1
chr19	39388339	39391339	+	0	0	25.8807	NFKBIB	ENST00000576510.1
chr19	105145	108145	+	0	0	25.8755	OR4F17	ENST00000585993.1
chr17	67408837	67411837	+	0	0	25.8717	MAP2K6	ENST00000590474.1
chr1	178837445	178840445	-	0	0	25.8717	ANGPTL1	ENST00000444255.1
chr14	67825033	67828033	+	0	0	25.8589	ATP6V1D	ENST00000555335.1
chr14	67825033	67828033	+	0	0	25.8589	EIF2S1	ENST00000256383.4
chr15	80731579	80734579	+	0	0	25.8559	RP11-210M15.1	ENST00000594607.1
chr14	51953838	51956838	+	0	0	25.8507	FRMD6-AS2	ENST00000556617.1
chr14	51953838	51956838	+	0	0	25.8507	FRMD6	ENST00000556137.1
chr17	45898147	45901147	-	0	0	25.8427	MRPL10	ENST00000290208.7
chr17	39164366	39167366	-	0	0	25.8186	KRTAP3-1	ENST00000391588.1
chr4	47464676	47467676	-	0	0	25.8093	COMMD8	ENST00000381571.4
chr21	31932608	31935608	-	0	0	25.8057	KRTAP19-7	ENST00000334849.2
chrX	48766273	48769273	-	0	0	25.7988	SLC35A2	ENST00000247138.5
chrX	69478654	69481654	-	0	0	25.7949	P2RY4	ENST00000374519.2
chr17	74136380	74139380	-	0	0	25.7945	RNF157	ENST00000589912.1
chr17	18423566	18426566	-	0	0	25.7912	USP32P2	ENST00000414432.1
chr17	18423566	18426566	-	0	0	25.7912	CTD-2303H24.2	ENST00000608726.1
chr17	48170100	48173100	+	0	0	25.7823	PDK2	ENST00000508030.1
chrX	10548856	10551856	+	0	0	25.7747	RNU6-800P	ENST00000384473.1
chr19	48656304	48659304	-	0	0	25.7629	LIG1	ENST00000595758.1
chr20	50068514	50071514	-	0	0	25.7457	NFATC2	ENST00000371564.3
chr20	50068514	50071514	-	0	0	25.7457	MIR3194	ENST00000582236.1
chr17	27044999	27047999	+	0	0	25.7446	SNORD42B	ENST00000458893.1
chrX	68833910	68836910	+	0	0	25.7398	EDA	ENST00000338901.3
chrX	13326770	13329770	+	0	0	25.7386	GS1-600G8.3	ENST00000431486.1
chr15	32905344	32908344	+	0	0	25.7302	RP11-1000B6.5	ENST00000500941.2
chr15	32905344	32908344	+	0	0	25.7302	ARHGAP11A	ENST00000563330.1
chr15	32905344	32908344	+	0	0	25.7302	AC123768.4	ENST00000576873.1
chr12	2943221	2946221	-	0	0	25.724	NRIP2	ENST00000337508.4
chr14	22989013	22992013	+	0	0	25.7077	TRAJ22	ENST00000390515.1
chr18	14497705	14500705	-	0	0	25.6883	CXADRP3	ENST00000581457.1
chr19	44667214	44670214	+	0	0	25.6821	ZNF226	ENST00000589160.1
chr13	46784082	46787082	+	0	0	25.6732	LRRC63	ENST00000378805.3
chr19	53209100	53212100	-	0	0	25.6606	ZNF611	ENST00000602046.1
chr10	48353088	48356088	+	0	0	25.6597	ZNF488	ENST00000395702.2
chr19	53097936	53100936	+	0	0	25.6464	ZNF137P	ENST00000597158.1
chr19	53097936	53100936	+	0	0	25.6464	ZNF83	ENST00000600714.1
chr11	102825463	102828463	-	0	0	25.6425	MMP13	ENST00000260302.3
chr15	83475972	83478972	+	0	0	25.642	WHAMM	ENST00000286760.4
chr16	52639887	52642887	-	0	0	25.6265	CASC16	ENST00000510238.3
chr16	52639887	52642887	-	0	0	25.6265	RP11-297L17.2	ENST00000565153.1
chr16	52639887	52642887	-	0	0	25.6265	RP11-297L17.3	ENST00000565771.1
chr19	40731597	40734597	-	0	0	25.614	CNTD2	ENST00000430325.2
chr14	56541282	56544282	-	0	0	25.6086	AL163952.2	ENST00000408327.2
chr6	128175333	128178333	-	0	0	25.5992	THEMIS	ENST00000368250.1
chr12	55246298	55249298	+	0	0	25.5955	MUCL1	ENST00000547958.1
chr14	101432447	101435447	+	0	0	25.5929	SNORD114-11	ENST00000363738.1
chr14	101432447	101435447	+	0	0	25.5929	SNORD114-12	ENST00000365400.1
chr11	59382617	59385617	-	0	0	25.5858	AP000442.1	ENST00000531108.1
chr18	47899391	47902391	+	0	0	25.5741	SKA1	ENST00000285116.3
chr11	114465484	114468484	-	0	0	25.5676	NXPE4	ENST00000424261.2
chr20	43593119	43596119	+	0	0	25.5637	STK4-AS1	ENST00000434401.1
chr20	43593119	43596119	+	0	0	25.5637	STK4	ENST00000488618.1
chr16	3449189	3452189	+	0	0	25.5626	ZNF174	ENST00000575752.1
chr8	11616764	11619764	+	0	0	25.5386	C8orf49	ENST00000525043.2
chr16	30387632	30390632	+	0	0	25.5316	ZNF48	ENST00000495929.3
chr16	30387632	30390632	+	0	0	25.5316	2018-09-01	ENST00000321367.3
chr8	141727460	141730460	-	0	0	25.5199	PTK2	ENST00000522424.1
chr14	104407645	104410645	-	0	0	25.508	RD3L	ENST00000557640.1
chr10	102220811	102223811	+	0	0	25.5028	WNT8B	ENST00000343737.5
chr1	223987512	223990512	-	0	0	25.4832	TP53BP2	ENST00000489310.1
chr16	84108038	84111038	-	0	0	25.4717	MBTPS1	ENST00000570064.1
chrX	11774277	11777277	+	0	0	25.4672	MSL3	ENST00000312196.4
chrX	68397399	68400399	+	0	0	25.4513	LINC00269	ENST00000399711.1
chr21	32118520	32121520	-	0	0	25.4344	KRTAP21-2	ENST00000333892.2
chr21	43617798	43620798	+	0	0	25.4326	ABCG1	ENST00000398457.2
chr19	51356170	51359170	+	0	0	25.4319	KLK3	ENST00000601503.1
chrX	100643877	100646877	+	0	0	25.4312	RPL36A	ENST00000427805.2
chrX	100643877	100646877	+	0	0	25.4312	RPL36A-HNRNPH2	ENST00000409338.1
chr12	13347601	13350601	+	0	0	25.4271	EMP1	ENST00000431267.2
chr11	5344582	5347582	-	0	0	25.4243	OR51B2	ENST00000328813.2
chr11	5344582	5347582	-	0	0	25.4243	AC104389.28	ENST00000420465.1
chr13	107972311	107975311	-	0	0	25.4129	SNORD31	ENST00000364977.1
chr13	107972311	107975311	-	0	0	25.4129	FAM155A	ENST00000375915.2
chr15	77471660	77474660	-	0	0	25.3573	PEAK1	ENST00000565820.1
chr12	122017364	122020364	-	0	0	25.3536	RP13-941N14.1	ENST00000541574.1
chr1	213185760	213188760	-	0	0	25.3423	ANGEL2	ENST00000460337.1
chrX	153989030	153992030	+	0	0	25.339	DKC1	ENST00000369550.5
chr3	108284485	108287485	-	0	0	25.3362	KIAA1524	ENST00000295746.8
chr14	77841741	77844741	+	0	0	25.3294	SAMD15	ENST00000533095.2
chr15	41574200	41577200	+	0	0	25.3282	OIP5-AS1	ENST00000558457.1
chr7	143581466	143584466	-	0	0	25.3076	FAM115A	ENST00000485416.1
chrX	123478131	123481131	+	0	0	25.2985	SH2D1A	ENST00000371139.4
chr9	6213785	6216785	+	0	0	25.2893	IL33	ENST00000417746.2
chr17	76181397	76184397	+	0	0	25.2888	TK1	ENST00000301634.7
chr17	76181397	76184397	+	0	0	25.2888	AFMID	ENST00000409257.5
chr19	9730157	9733157	+	0	0	25.2886	ZNF561	ENST00000424629.1
chr19	9730157	9733157	+	0	0	25.2886	C19orf82	ENST00000588765.1
chr14	94594957	94597957	-	0	0	25.2654	IFI27L2	ENST00000555558.1
chr4	16226285	16229285	+	0	0	25.2397	TAPT1-AS1	ENST00000598538.1
chr9	5830028	5833028	-	0	0	25.2319	ERMP1	ENST00000214893.5
chrX	139586225	139589225	-	0	0	25.2204	SOX3	ENST00000370536.2
chrX	105935067	105938067	+	0	0	25.2157	RNF128	ENST00000418562.1
chr17	57916626	57919626	+	0	0	25.2148	MIR21	ENST00000362134.1
chr8	57356365	57359365	+	0	0	25.2081	PENK	ENST00000517415.1
chr8	57356365	57359365	+	0	0	25.2081	RP11-17A4.2	ENST00000518662.1
chr20	32397109	32400109	+	0	0	25.1959	CHMP4B	ENST00000217402.2
chr15	40074039	40077039	-	0	0	25.1848	RP11-37C7.1	ENST00000558616.1
chr15	40074039	40077039	-	0	0	25.1848	RP11-37C7.3	ENST00000564211.1
chr15	40074039	40077039	-	0	0	25.1848	FSIP1	ENST00000350221.3
chrX	16875972	16878972	-	0	0	25.1847	RBBP7	ENST00000380087.2
chr11	5461783	5464783	-	0	0	25.1763	OR51I1	ENST00000380211.1
chr9	74974270	74977270	-	0	0	25.1666	ZFAND5	ENST00000487330.1
chr19	15781827	15784827	+	0	0	25.1598	CYP4F12	ENST00000547332.1
chr10	74478786	74481786	+	0	0	25.1586	MIR4676	ENST00000583078.1
chrX	16666280	16669280	+	0	0	25.1513	S100G	ENST00000380200.3
chrX	16666280	16669280	+	0	0	25.1513	CTPS2	ENST00000455276.1
chrX	48112796	48115796	+	0	0	25.1512	SSX1	ENST00000376919.3
chr19	53270008	53273008	-	0	0	25.1431	ZNF600	ENST00000338230.3
chrX	100876119	100879119	+	0	0	25.1372	ARMCX3	ENST00000341189.4
chrX	100876119	100879119	+	0	0	25.1372	ARMCX3-AS1	ENST00000454228.1
chr13	25833825	25836825	-	0	0	25.1274	MTMR6	ENST00000482345.1
chr11	50003071	50006071	-	0	0	25.1209	OR4C12	ENST00000335238.4
chr10	31546527	31549527	+	0	0	25.1172	RNA5SP309	ENST00000516670.1
chr10	31546527	31549527	+	0	0	25.1172	RP11-192P3.4	ENST00000605929.1
chr10	31546527	31549527	+	0	0	25.1172	ZEB1-AS1	ENST00000605946.1
chr9	18472078	18475078	+	0	0	25.102	ADAMTSL1	ENST00000327883.7
chr21	31913181	31916181	-	0	0	25.0847	KRTAP19-6	ENST00000334046.5
chr20	270079	273079	-	0	0	25.0758	C20orf96	ENST00000382369.5
chr7	28336939	28339939	+	0	0	25.0638	CREB5	ENST00000396299.2
chrX	52924321	52927321	+	0	0	25.0565	FAM156B	ENST00000414788.1
chr10	91350514	91353514	+	0	0	25.0542	MIR107	ENST00000362127.1
chr10	91350514	91353514	+	0	0	25.0542	PANK1	ENST00000322191.6
chr12	55612808	55615808	+	0	0	25.0541	OR10A7	ENST00000326258.1
chrX	13585693	13588693	+	0	0	25.0146	EGFL6	ENST00000361306.1
chr4	26701930	26704930	+	0	0	25.0126	SNORD74	ENST00000364129.1
chr20	22032727	22035727	+	0	0	25.0026	RP11-125P18.1	ENST00000449427.1
chrX	99664271	99667271	-	0	0	24.9813	PCDH19	ENST00000373034.4
chr20	31821801	31824801	+	0	0	24.9799	AL121901.1	ENST00000601172.1
chr20	31821801	31824801	+	0	0	24.9799	BPIFA1	ENST00000354297.4
chr17	41320497	41323497	+	0	0	24.9732	NBR1	ENST00000586650.1
chr20	10013696	10016696	+	0	0	24.972	ANKEF1	ENST00000437504.1
chr20	10013696	10016696	+	0	0	24.972	SNAP25-AS1	ENST00000438646.1
chr21	42537483	42540483	+	0	0	24.9584	MIR3197	ENST00000582241.1
chr21	42537483	42540483	+	0	0	24.9584	BACE2	ENST00000330333.6
chrX	46186080	46189080	-	0	0	24.9033	RP1-30G7.2	ENST00000446884.1
chr13	52533146	52536146	-	0	0	24.8935	ATP7B	ENST00000417240.2
chrX	148570971	148573971	-	0	0	24.8778	IDS	ENST00000340855.6
chr15	49168289	49171289	+	0	0	24.8611	EID1	ENST00000530028.2
chr15	49168289	49171289	+	0	0	24.8611	SHC4	ENST00000559289.1
chr9	113301078	113304078	-	0	0	24.861	RNU6-124P	ENST00000390952.1
chr21	37091012	37094012	+	0	0	24.8481	MIR802	ENST00000390235.1
chr21	37091012	37094012	+	0	0	24.8481	AF015720.3	ENST00000412240.1
chr17	15960649	15963649	-	0	0	24.8446	NCOR1	ENST00000472189.1
chr11	65120281	65123281	+	0	0	24.8434	TIGD3	ENST00000309880.5
chr19	17798050	17801050	-	0	0	24.8312	UNC13A	ENST00000519716.2
chr10	88412313	88415313	+	0	0	24.8273	OPN4	ENST00000372071.2
chrX	134652554	134655554	+	0	0	24.8158	DDX26B-AS1	ENST00000430820.1
chrX	134652554	134655554	+	0	0	24.8158	DDX26B	ENST00000370752.4
chr2	197122837	197125837	+	0	0	24.8149	AC020571.3	ENST00000430904.1
chr2	197122837	197125837	+	0	0	24.8149	HECW2	ENST00000260983.3
chr4	71531348	71534348	-	0	0	24.8131	IGJ	ENST00000254801.4
chrX	135065582	135068582	+	0	0	24.8043	SLC9A6	ENST00000370701.1
chr10	22673682	22676682	+	0	0	24.7973	RP11-301N24.3	ENST00000422675.1
chr15	64994462	64997462	-	0	0	24.7881	OAZ2	ENST00000326005.6
chr15	64994462	64997462	-	0	0	24.7881	AC100830.3	ENST00000560387.1
chrX	49777205	49780205	+	0	0	24.7852	MIR502	ENST00000606349.1
chr16	22011431	22014431	-	0	0	24.7783	PDZD9	ENST00000537222.2
chr17	16040186	16043186	-	0	0	24.7622	RNU6-862P	ENST00000362804.1
chrX	38658684	38661684	+	0	0	24.7586	MID1IP1	ENST00000457894.1
chrX	38658684	38661684	+	0	0	24.7586	MID1IP1-AS1	ENST00000436893.1
chrX	38658684	38661684	+	0	0	24.7586	RP4-646N3.1	ENST00000432359.1
chrX	3187860	3190860	+	0	0	24.7511	CXorf28	ENST00000420429.2
chr19	17376231	17379231	+	0	0	24.7487	BABAM1	ENST00000598188.1
chr19	17376231	17379231	+	0	0	24.7487	CTD-2278I10.6	ENST00000596542.1
chr21	47654137	47657137	+	0	0	24.7427	MCM3AP	ENST00000467026.1
chr11	4388616	4391616	-	0	0	24.7263	OR52B4	ENST00000408920.2
chr2	167342481	167345481	-	0	0	24.7237	SCN7A	ENST00000409855.1
chr20	1925891	1928891	+	0	0	24.7184	RP4-684O24.5	ENST00000446562.1
chrX	75646045	75649045	+	0	0	24.7155	MAGEE1	ENST00000361470.2
chr16	69343286	69346286	+	0	0	24.698	VPS4A	ENST00000254950.11
chr16	69343286	69346286	+	0	0	24.698	RP11-343C2.11	ENST00000570054.2
chr22	31600602	31603602	-	0	0	24.6724	RNF185-AS1	ENST00000526089.1
chr16	47346032	47349032	-	0	0	24.6635	RP11-474B12.1	ENST00000564739.1
chr16	47346032	47349032	-	0	0	24.6635	ITFG1	ENST00000568047.1
chr11	11677269	11680269	-	0	0	24.6635	MIR4299	ENST00000577899.1
chr22	21211291	21214291	+	0	0	24.647	SNAP29	ENST00000490458.1
chr19	10379516	10382516	+	0	0	24.6195	ICAM1	ENST00000264832.3
chr15	100889438	100892438	-	0	0	24.6113	SPATA41	ENST00000558307.1
chr2	39619759	39622759	-	0	0	24.5912	RNU6-1185P	ENST00000516430.1
chr17	5086551	5089551	-	0	0	24.5813	ZNF594	ENST00000399604.4
chrX	49124305	49127305	+	0	0	24.577	PPP1R3F	ENST00000438316.1
chr21	38443570	38446570	+	0	0	24.5739	PIGP	ENST00000329667.3
chr21	38443570	38446570	+	0	0	24.5739	TTC3	ENST00000492275.1
chr7	19744059	19747059	-	0	0	24.5629	MIR3146	ENST00000580367.1
chr7	19744059	19747059	-	0	0	24.5629	TWISTNB	ENST00000222567.5
chr20	3761102	3764102	-	0	0	24.5412	SPEF1	ENST00000471499.1
chr13	103247285	103250285	+	0	0	24.54	TPP2	ENST00000490010.1
chr22	38217388	38220388	+	0	0	24.5386	GALR3	ENST00000249041.2
chr12	53892444	53895444	-	0	0	24.5346	RP11-793H13.11	ENST00000602306.1
chr12	53892444	53895444	-	0	0	24.5346	TARBP2	ENST00000550147.1
chr12	53892444	53895444	-	0	0	24.5346	MAP3K12	ENST00000267079.2
chr21	30551960	30554960	-	0	0	24.5302	AF124730.4	ENST00000430001.1
chr16	75149670	75152670	-	0	0	24.5176	LDHD	ENST00000300051.4
chrX	134231733	134234733	-	0	0	24.5168	LINC00087	ENST00000433425.2
chrX	134231733	134234733	-	0	0	24.5168	RP11-85L21.4	ENST00000608079.1
chr17	48241365	48244365	+	0	0	24.5118	RP11-893F2.14	ENST00000572855.1
chr17	48241365	48244365	+	0	0	24.5118	SGCA	ENST00000514934.1
chr19	49495155	49498155	+	0	0	24.5084	RUVBL2	ENST00000596837.1
chr12	111282810	111285810	+	0	0	24.4929	CCDC63	ENST00000550317.1
chr12	111282810	111285810	+	0	0	24.4929	RP1-74B13.2	ENST00000551161.1
chr10	10993126	10996126	-	0	0	24.484	LINC00710	ENST00000428520.2
chr19	36237261	36240261	+	0	0	24.4815	LIN37	ENST00000590706.2
chr8	82394473	82397473	-	0	0	24.467	FABP4	ENST00000256104.4
chr17	56059754	56062754	-	0	0	24.4501	VEZF1	ENST00000584396.1
chrX	119168200	119171200	+	0	0	24.4485	RP4-755D9.1	ENST00000553843.1
chr4	100430160	100433160	+	0	0	24.4442	C4orf17	ENST00000326581.4
chr19	48893112	48896112	-	0	0	24.4384	KDELR1	ENST00000599084.1
chrX	75004079	75007079	-	0	0	24.4327	MAGEE2	ENST00000373359.2
chr3	133379737	133382737	-	0	0	24.4284	TFP1	ENST00000490470.1
chr14	22307320	22310320	+	0	0	24.423	TRAV12-1	ENST00000390433.1
chr16	80572853	80575853	+	0	0	24.4171	RP11-525K10.3	ENST00000563267.1
chr16	80572853	80575853	+	0	0	24.4171	DYNLRB2	ENST00000562982.1
chr11	30342648	30345648	+	0	0	24.3908	ARL14EP	ENST00000532047.1
chr20	31959955	31962955	-	0	0	24.3891	CDK5RAP1	ENST00000427097.1
chrX	101852095	101855095	+	0	0	24.3779	ARMCX5	ENST00000537008.1
chrX	101852095	101855095	+	0	0	24.3779	RP4-769N13.6	ENST00000602463.1
chrX	101852095	101855095	+	0	0	24.3779	RP4-769N13.7	ENST00000602441.1
chr18	55343853	55346853	+	0	0	24.3773	ATP8B1	ENST00000283684.4
chr8	30494116	30497116	+	0	0	24.3771	SMIM18	ENST00000517349.1
chr8	30494116	30497116	+	0	0	24.3771	GTF2E2	ENST00000355904.4
chr19	4454295	4457295	-	0	0	24.3759	CTB-50L17.9	ENST00000592034.1
chr17	47840518	47843518	-	0	0	24.3715	FAM117A	ENST00000240364.2
chr21	31709012	31712012	-	0	0	24.3636	KRTAP27-1	ENST00000382835.2
chr11	111741004	111744004	-	0	0	24.3617	ALG9	ENST00000530723.1
chr8	79576281	79579281	+	0	0	24.3547	ZC2HC1A	ENST00000521873.1
chrX	102860833	102863833	+	0	0	24.3535	TCEAL3	ENST00000372628.1
chr17	32689252	32692252	-	0	0	24.3328	CCL1	ENST00000225842.3
chr9	13925969	13928969	+	0	0	24.3055	LINC00583	ENST00000381010.3
chr14	25044466	25047466	-	0	0	24.3051	CTSG	ENST00000552252.1
chr8	7273354	7276354	-	0	0	24.2874	DEFB4B	ENST00000318157.2
chr15	25652831	25655831	-	0	0	24.2812	UBE3A	ENST00000232165.3
chrX	117971518	117974518	+	0	0	24.2627	RP4-562J12.2	ENST00000412422.2
chr18	13457945	13460945	+	0	0	24.2614	MIR5190	ENST00000581537.1
chr11	104826422	104829422	-	0	0	24.2535	CASP4	ENST00000444739.2
chr9	102675459	102678459	+	0	0	24.2499	RP11-60I3.4	ENST00000524512.1
chr2	98090049	98093049	-	0	0	24.2435	AC159540.1	ENST00000492960.2
chr2	98090049	98093049	-	0	0	24.2435	AC159540.2	ENST00000480208.1
chrX	20468225	20471225	+	0	0	24.2189	RN7SKP183	ENST00000517169.1
chr21	32005582	32008582	+	0	0	24.2082	KRTAP20-2	ENST00000330798.2
chr11	74414761	74417761	-	0	0	24.1911	CHRDL2	ENST00000525413.1
chr15	98460783	98463783	+	0	0	24.1847	ARRDC4	ENST00000538249.1
chr5	111246204	111249204	+	0	0	24.1825	NREP-AS1	ENST00000507222.1
chr7	107108501	107111501	+	0	0	24.1777	GPR22	ENST00000473300.1
chr7	107108501	107111501	+	0	0	24.1777	COG5	ENST00000484237.1
chr6	146247472	146250472	-	0	0	24.174	SHPRH	ENST00000523276.1
chr15	83422696	83425696	+	0	0	24.1574	RP11-752G15.6	ENST00000544685.2
chr15	83422696	83425696	+	0	0	24.1574	SCARNA15	ENST00000607520.1
chr15	83422696	83425696	+	0	0	24.1574	FSD2	ENST00000334574.8
chrX	55019511	55022511	-	0	0	24.151	PFKFB1	ENST00000375006.3
chr15	72569207	72572207	+	0	0	24.1329	RP11-106M3.3	ENST00000570175.1
chr22	29948644	29951644	-	0	0	24.1249	NIPSNAP1	ENST00000216121.7
chr9	125435408	125438408	+	0	0	24.1158	OR1L3	ENST00000304820.2
chr19	39925618	39928618	-	0	0	24.1117	RPS16	ENST00000599539.1
chr19	39925618	39928618	-	0	0	24.1117	SUPT5H	ENST00000594990.1
chr19	58836384	58839384	+	0	0	24.1093	ZSCAN22	ENST00000329665.4
chr20	19264240	19267240	-	0	0	24.1065	RP5-1027G4.3	ENST00000319682.2
chr16	31223341	31226341	+	0	0	24.0883	TRIM72	ENST00000322122.3
chr12	91504542	91507542	-	0	0	24.0845	LUM	ENST00000266718.4
chr15	82553151	82556151	+	0	0	24.0838	EFTUD1	ENST00000557844.1
chr15	82553151	82556151	+	0	0	24.0838	FAM154B	ENST00000566205.1
chr11	94704844	94707844	+	0	0	24.081	CWC15	ENST00000539856.1
chr11	94704844	94707844	+	0	0	24.081	KDM4D	ENST00000335080.5
chrX	102930955	102933955	-	0	0	24.0786	MORF4L2	ENST00000474653.1
chr19	40003752	40006752	+	0	0	24.0775	SELV	ENST00000597876.1
chr11	62901240	62904240	-	0	0	24.076	SLC22A24	ENST00000417740.1
chr12	20846288	20849288	+	0	0	24.0657	SLCO1C1	ENST00000534996.1
chr20	34822338	34825338	+	0	0	24.0554	AAR2	ENST00000397286.3
chr6	151764760	151767760	-	0	0	24.0487	RMND1	ENST00000336451.3
chr14	88475191	88478191	+	0	0	24.0466	RP11-300J18.2	ENST00000554433.1
chr14	21024228	21027228	-	0	0	24.0459	RNASE9	ENST00000556208.1
chr14	94383239	94386239	+	0	0	24.0438	FAM181A	ENST00000557719.1
chr14	94383239	94386239	+	0	0	24.0438	FAM181A-AS1	ENST00000554742.1
chr9	88843544	88846544	-	0	0	24.0438	C9orf153	ENST00000469914.1
chr17	21453941	21456941	-	0	0	24.0309	C17orf51	ENST00000391411.5
chr17	21453941	21456941	-	0	0	24.0309	RP11-822E23.8	ENST00000426261.2
chr7	110729061	110732061	+	0	0	24.0268	LRRN3	ENST00000464835.1
chr7	89794903	89797903	+	0	0	24.0225	STEAP2	ENST00000428074.1
chr20	29977452	29980452	-	0	0	24.0195	DEFB119	ENST00000376315.2
chr19	29454037	29457037	+	0	0	24.0195	AC011524.3	ENST00000589198.1
chr19	29454037	29457037	+	0	0	24.0195	LINC00906	ENST00000589921.1
chr12	48596075	48599075	-	0	0	24.0161	OR10AD1	ENST00000310248.2
chrX	111913760	111916760	-	0	0	24.0146	LHFPL1	ENST00000371968.3
chr6	50784438	50787438	+	0	0	23.9983	TFAP2B	ENST00000344788.3
chr19	38891774	38894774	+	0	0	23.9755	FAM98C	ENST00000588262.1
chr9	127452720	127455720	+	0	0	23.9744	MIR181A2	ENST00000384863.1
chr17	45284427	45287427	+	0	0	23.9722	MYL4	ENST00000572316.1
chr19	35503872	35506872	+	0	0	23.9649	CTD-2527I21.14	ENST00000605640.1
chr19	8427010	8430010	+	0	0	23.9636	ANGPTL4	ENST00000601886.1
chr10	18132035	18135035	+	0	0	23.962	MIR511-2	ENST00000385203.1
chr17	65734785	65737785	+	0	0	23.9591	SNORA38B	ENST00000363524.1
chr20	62257381	62260381	-	0	0	23.959	CTD-3184A7.4	ENST00000449500.1
chr12	18412473	18415473	+	0	0	23.9531	PIK3C2G	ENST00000535651.1
chr10	102267550	102270550	-	0	0	23.9501	SEC31B	ENST00000484848.1
chr10	102267550	102270550	-	0	0	23.9501	NDUFB8	ENST00000529568.1
chr9	104159135	104162135	+	0	0	23.9498	MRPL50	ENST00000374865.4
chr9	104159135	104162135	+	0	0	23.9498	ZNF189	ENST00000374861.3
chr19	44762032	44765032	+	0	0	23.9439	ZNF233	ENST00000590668.1
chr19	44762032	44765032	+	0	0	23.9439	ZNF235	ENST00000592844.1
chr17	35847950	35850950	+	0	0	23.9338	DUSP14	ENST00000394389.4
chrX	152482010	152485010	-	0	0	23.9313	MAGEA1	ENST00000356661.5
chr12	40264763	40267763	-	0	0	23.931	SLC2A13	ENST00000280871.4
chr21	46823096	46826096	+	0	0	23.9276	COL18A1	ENST00000400337.2
chr10	51610224	51613224	-	0	0	23.9184	TIMM23	ENST00000444743.1
chr3	98186420	98189420	+	0	0	23.9166	OR5K1	ENST00000332650.5
chrX	154442700	154445700	+	0	0	23.9125	VBP1	ENST00000535916.1
chr11	100860810	100863810	+	0	0	23.9054	TMEM133	ENST00000303130.2
chr17	42975079	42978079	+	0	0	23.9006	CCDC103	ENST00000577339.1
chr17	42975079	42978079	+	0	0	23.9006	FAM187A	ENST00000412523.2
chr17	42975079	42978079	+	0	0	23.9006	EFTUD2	ENST00000426333.2
chr7	111379271	111382271	-	0	0	23.8913	DOCK4	ENST00000486186.1
chr21	46705966	46708966	+	0	0	23.8881	BX322557.10	ENST00000454115.2
chr1	234763056	234766056	+	0	0	23.8839	LINC00184	ENST00000429269.1
chr17	37842392	37845392	+	0	0	23.8704	ERBB2	ENST00000584014.1
chr12	27847427	27850427	+	0	0	23.8646	REP15	ENST00000310791.2
chr12	27847427	27850427	+	0	0	23.8646	RP11-1060J15.4	ENST00000536317.1
chr15	72877557	72880557	+	0	0	23.8587	MIR630	ENST00000384957.1
chr12	9759497	9762497	-	0	0	23.855	KLRB1	ENST00000229402.3
chr14	61747530	61750530	-	0	0	23.8523	TMEM30B	ENST00000555868.1
chr21	35740777	35743777	+	0	0	23.8523	AP000320.6	ENST00000440403.1
chr15	45174813	45177813	+	0	0	23.8343	RNU1-119P	ENST00000391122.1
chr15	45174813	45177813	+	0	0	23.8343	CTD-2008A1.2	ENST00000561384.2
chr7	124567951	124570951	+	0	0	23.8337	POT1	ENST00000464453.1
chr7	124567951	124570951	+	0	0	23.8337	RP11-3B12.1	ENST00000429134.1
chrX	38209735	38212735	+	0	0	23.8305	OTC	ENST00000488812.1
chr17	7807440	7810440	+	0	0	23.8202	SCARNA21	ENST00000517026.1
chr12	102589362	102592362	+	0	0	23.8103	PMCH	ENST00000329406.4
chr19	9359719	9362719	+	0	0	23.8073	OR7E24	ENST00000456448.1
chrX	47694300	47697300	+	0	0	23.804	ZNF81	ENST00000376954.1
chrX	70501041	70504041	+	0	0	23.8026	NONO	ENST00000420903.1
chr20	13618583	13621583	-	0	0	23.7823	TASP1	ENST00000476108.1
chr12	120552710	120555710	+	0	0	23.7664	RAB35	ENST00000229340.5
chrX	153670472	153673472	+	0	0	23.7628	FAM50A	ENST00000393600.3
chr12	11035874	11038874	-	0	0	23.7572	PRH1	ENST00000428168.2
chr14	39559917	39562917	-	0	0	23.7565	SEC23A	ENST00000555682.1
chrX	35935850	35938850	+	0	0	23.7523	CXorf22	ENST00000297866.5
chr17	18321281	18324281	+	0	0	23.7521	AL353997.3	ENST00000445433.1
chr16	67874212	67877212	+	0	0	23.7503	THAP11	ENST00000303596.1
chr17	26685676	26688676	+	0	0	23.7324	MIR4723	ENST00000585070.1
chr17	26685676	26688676	+	0	0	23.7324	CTB-96E2.7	ENST00000577850.1
chr22	29599900	29602900	+	0	0	23.727	EMID1	ENST00000334018.6
chr14	23503354	23506354	-	0	0	23.7086	PSMB5	ENST00000361611.6
chr18	67614089	67617089	-	0	0	23.7062	CD226	ENST00000581982.1
chr22	21819458	21822458	+	0	0	23.6749	TMEM191C	ENST00000545656.1
chr8	31454720	31457720	-	0	0	23.6743	RNA5SP261	ENST00000410536.1
chr2	152212105	152215105	+	0	0	23.6582	TNFAIP6	ENST00000243347.3
chr21	47704236	47707236	-	0	0	23.6397	YBEY	ENST00000397701.4
chr6	26986124	26989124	+	0	0	23.6326	TRNAI2	ENST00000459170.1
chr19	43701427	43704427	-	0	0	23.6306	PSG4	ENST00000405312.3
chrX	24710057	24713057	+	0	0	23.626	POLA1	ENST00000379068.3
chr20	1972452	1975452	-	0	0	23.6223	PDYN	ENST00000540134.1
chr10	90610732	90613732	-	0	0	23.6195	ANKRD22	ENST00000371930.4
chrX	151122691	151125691	-	0	0	23.6195	GABRE	ENST00000483564.1
chrX	151122691	151125691	-	0	0	23.6195	AF274855.1	ENST00000582865.1
chrX	47075527	47078527	+	0	0	23.6132	CDK16	ENST00000517997.1
chr6	49791479	49794479	-	0	0	23.6032	RP11-719J20.1	ENST00000430821.1
chr18	19028983	19031983	+	0	0	23.5834	SNORD23	ENST00000408212.1
chr18	19028983	19031983	+	0	0	23.5834	RP11-296E23.1	ENST00000584611.1
chr12	11338543	11341543	-	0	0	23.5808	TAS2R42	ENST00000334266.1
chr17	18429160	18432160	-	0	0	23.5787	FAM106A	ENST00000392176.3
chrX	149394238	149397238	+	0	0	23.5773	MIR2114	ENST00000516645.1
chr19	59068552	59071552	+	0	0	23.5741	AC016629.8	ENST00000593642.1
chr15	31356344	31359344	-	0	0	23.5729	MIR211	ENST00000384969.1
chr15	31356344	31359344	-	0	0	23.5729	TRPM1	ENST00000560658.1
chrX	133592174	133595174	+	0	0	23.5638	HPRT1	ENST00000298556.7
chr10	102288636	102291636	-	0	0	23.5631	HIF1AN	ENST00000533589.2
chr20	60756080	60759080	+	0	0	23.5585	MTG2	ENST00000466933.1
chr8	180199	183199	+	0	0	23.5574	ZNF596	ENST00000521145.1
chr8	180199	183199	+	0	0	23.5574	RP5-855D21.3	ENST00000609090.1
chr8	180199	183199	+	0	0	23.5574	RPL23AP53	ENST00000606975.1
chrX	146365246	146368246	-	0	0	23.5565	MIR514A3	ENST00000385132.1
chr15	43475465	43478465	+	0	0	23.5518	RP11-473C18.3	ENST00000565685.1
chr15	43475465	43478465	+	0	0	23.5518	CCNDBP1	ENST00000566833.1
chr19	53714200	53717200	+	0	0	23.5504	CTD-2245F17.3	ENST00000597550.1
chrX	153663258	153666258	+	0	0	23.5482	GDI1	ENST00000485143.1
chr8	107628353	107631353	+	0	0	23.5454	RP11-649G15.2	ENST00000518591.1
chr13	67203908	67206908	-	0	0	23.5381	RNU7-87P	ENST00000459343.1
chr16	31537202	31540202	+	0	0	23.5367	AHSP	ENST00000569954.1
chr11	8496371	8499371	-	0	0	23.5358	STK33	ENST00000447869.1
chr18	14087933	14090933	+	0	0	23.5343	ZNF519	ENST00000592345.1
chr18	14087933	14090933	+	0	0	23.5343	RP11-411B10.2	ENST00000591211.1
chr19	4064487	4067487	-	0	0	23.5194	ZBTB7A	ENST00000322357.4
chr7	31377882	31380882	-	0	0	23.5133	NEUROD6	ENST00000297142.3
chr19	53393599	53396599	-	0	0	23.5109	ZNF320	ENST00000597091.1
chr20	19865164	19868164	+	0	0	23.5048	RIN2	ENST00000255006.6
chr7	143172965	143175965	+	0	0	23.5012	TAS2R41	ENST00000408916.1
chr20	44032632	44035632	+	0	0	23.4992	DBNDD2	ENST00000372723.3
chrX	153150628	153153628	-	0	0	23.497	LCA10	ENST00000357566.1
chr18	22206145	22209145	+	0	0	23.4896	RP11-449D8.1	ENST00000577994.1
chrX	41777602	41780602	-	0.0012438	5.09e-05	23.489	RNU6-202P	ENST00000515998.1
chr20	1759392	1762392	-	0	0	23.4871	RP4-673D20.3	ENST00000458670.1
chr13	34390205	34393205	+	0	0	23.485	RFC3	ENST00000380071.3
chr9	104197062	104200062	-	0	0	23.4798	ALDOB	ENST00000374855.4
chr20	35971087	35974087	+	0	0	23.4787	SRC	ENST00000497734.1
chr19	44142991	44145991	-	0	0	23.4773	CADM4	ENST00000222374.2
chr19	35623668	35626668	-	0	0	23.4708	LGI4	ENST00000591633.1
chrX	15869647	15872647	-	0	0	23.4687	AP1S2	ENST00000329235.2
chr17	48449562	48452562	-	0	0	23.4652	LRRC59	ENST00000503118.2
chr12	133463204	133466204	-	0	0	23.4643	RP11-46H11.12	ENST00000424075.2
chrX	15480368	15483368	+	0	0	23.4619	BMX	ENST00000357607.2
chr22	20875929	20878929	+	0	0	23.4566	AC007050.17	ENST00000420225.1
chr18	3960352	3963352	+	0	0	23.4515	DLGAP1-AS4	ENST00000582054.1
chr20	60794323	60797323	-	0	0	23.4452	HRH3	ENST00000340177.5
chr21	48053506	48056506	+	0	0	23.4399	PRMT2	ENST00000397628.1
chr8	30705533	30708533	-	0	0	23.4396	TEX15	ENST00000256246.2
chr18	32333939	32336939	+	0	0	23.4358	RP11-138H11.1	ENST00000596954.1
chr16	84000236	84003236	+	0	0	23.4356	NECAB2	ENST00000305202.4
chr8	58656707	58659707	+	0	0	23.4275	CTD-2339F6.1	ENST00000518934.1
chr8	58656707	58659707	+	0	0	23.4275	RP11-388G22.1	ENST00000520426.1
chr11	19527776	19530776	-	0	0	23.4189	NAV2-AS5	ENST00000528726.1
chr11	4564420	4567420	+	0	0	23.4154	OR52M1	ENST00000360213.1
chr19	30412550	30415550	+	0	0	23.4134	URI1	ENST00000585655.1
chr20	523482	526482	-	0	0	23.4023	CSNK2A1	ENST00000400227.3
chr19	20747626	20750626	-	0	0	23.3883	ZNF737	ENST00000427401.4
chr19	20747626	20750626	-	0	0	23.3883	CTC-513N18.7	ENST00000595094.1
chr17	32580295	32583295	+	0	0	23.3868	AC005549.3	ENST00000601918.1
chr17	32580295	32583295	+	0	0	23.3868	CCL2	ENST00000580907.1
chr11	59208641	59211641	+	0	0	23.3829	OR5A1	ENST00000302030.2
chr10	95846829	95849829	+	0	0	23.3777	RP11-429H9.4	ENST00000438899.1
chr20	325369	328369	+	0	0	23.3737	NRSN2	ENST00000609504.1
chr15	86161180	86164180	+	0	0	23.3686	RP11-815J21.4	ENST00000558980.1
chr21	45757221	45760221	-	0	0	23.3664	AP001062.9	ENST00000426029.1
chrX	69486184	69489184	+	0	0	23.3628	ARR3	ENST00000477379.1
chrX	48551944	48554944	+	0	0	23.3584	SUV39H1	ENST00000337852.6
chr17	34085915	34088915	+	0	0	23.3567	C17orf50	ENST00000586491.1
chr17	34085915	34088915	+	0	0	23.3567	MMP28	ENST00000587687.1
chr18	46575138	46578138	-	0	0	23.3429	MIR4744	ENST00000581563.1
chr18	46575138	46578138	-	0	0	23.3429	DYM	ENST00000577734.1
chr17	26660547	26663547	+	0	0	23.3365	TNFAIP1	ENST00000544907.2
chr4	167838629	167841629	-	0	0	23.3351	RNA5SP171	ENST00000391071.1
chr4	167838629	167841629	-	0	0	23.3351	SPOCK3	ENST00000507086.1
chr21	34013462	34016462	-	0	0	23.3333	SYNJ1	ENST00000438952.1
chrX	148620312	148623312	-	0	0	23.3278	CXorf40A	ENST00000431132.2
chr19	16057817	16060817	+	0	0	23.3271	OR10H4	ENST00000322107.1
chrX	37206527	37209527	+	0	0	23.3163	PRRG1	ENST00000378628.4
chrX	37206527	37209527	+	0	0	23.3163	TM4SF2	ENST00000465127.1
chrX	52385255	52388255	+	0	0	23.3114	XAGE2	ENST00000330906.4
chr17	41361893	41364893	+	0	0	23.2828	TMEM106A	ENST00000592649.1
chr8	101948291	101951291	-	0	0	23.2816	YWHAZ	ENST00000395957.2
chr12	57608577	57611577	+	0	0	23.262	NXPH4	ENST00000349394.5
chr19	9212982	9215982	-	0	0	23.2611	OR7G2	ENST00000305456.2
chr14	74252896	74255896	-	0	0	23.2507	RP5-1021I20.1	ENST00000556194.1
chr22	19418035	19421035	+	0	0	23.2505	MRPL40	ENST00000333130.3
chr22	19418035	19421035	+	0	0	23.2505	HIRA	ENST00000340170.4
chr22	19418035	19421035	+	0	0	23.2505	C22orf39	ENST00000509549.1
chr21	46075848	46078848	+	0	0	23.2279	KRTAP12-3	ENST00000397907.1
chrX	48908960	48911960	+	0	0	23.2255	CCDC120	ENST00000597275.1
chr2	110961639	110964639	-	0	0	23.2215	NPHP1	ENST00000418527.1
chr16	52106847	52109847	-	0	0	23.2205	C16orf97	ENST00000568524.1
chr16	48179385	48182385	-	0	0	23.2127	ABCC12	ENST00000311303.3
chr20	45793608	45796608	+	0	0	23.2095	MIR3616	ENST00000584070.1
chr17	20338136	20341136	+	0	0	23.2051	NOS2P3	ENST00000458685.2
chr19	49620662	49623662	+	0	0	23.1895	C19orf73	ENST00000408991.2
chr19	49620662	49623662	+	0	0	23.1895	PPFIA3	ENST00000334186.4
chr16	75679634	75682634	+	0	0	23.1854	TERF2IP	ENST00000300086.4
chrX	114251207	114254207	-	0	0	23.1769	IL13RA2	ENST00000468224.1
chr17	79875058	79878058	-	0	0	23.1764	MAFG	ENST00000357736.4
chr19	47192963	47195963	-	0	0	23.1745	PRKD2	ENST00000601806.1
chr19	40846797	40849797	-	0	0	23.1733	C19orf47	ENST00000582783.1
chr8	105350023	105353023	+	0	0	23.1712	DCSTAMP	ENST00000519562.1
chr8	105350023	105353023	+	0	0	23.1712	DPYS	ENST00000521601.1
chr16	71558022	71561022	+	0	0	23.1694	CHST4	ENST00000338482.5
chrX	49089926	49092926	+	0	0	23.1694	CCDC22	ENST00000496651.1
chr15	83788663	83791663	+	0	0	23.1682	HDGFRP3	ENST00000568294.1
chr4	100211185	100214185	-	0	0	23.1581	ADH1A	ENST00000511656.1
chr18	8366032	8369032	-	0	0	23.1537	RP11-789C17.3	ENST00000580491.1
chr14	24561482	24564482	+	0	0	23.1406	PCK2	ENST00000559250.1
chr11	5809046	5812046	-	0	0	23.1315	OR52N1	ENST00000317078.1
chr11	118073951	118076951	-	0	0	23.1271	AMICA1	ENST00000531530.1
chr19	52092258	52095258	+	0	0	23.1269	AC018755.1	ENST00000301439.3
chr11	10919824	10922824	-	0	0	23.1261	CTD-2003C8.2	ENST00000533941.1
chr8	10639564	10642564	+	0	0	23.1256	PINX1	ENST00000314787.3
chrX	152681780	152684780	+	0	0	23.1246	ZFP92	ENST00000338647.5
chr5	98208427	98211427	-	0	0	23.1245	CHD1	ENST00000284049.3
chr15	51741589	51744589	-	0	0	23.1125	DMXL2	ENST00000559059.1
chr15	51741589	51744589	-	0	0	23.1125	RP11-707P17.1	ENST00000561007.1
chr18	52968852	52971852	-	0	0	23.1049	TCF4	ENST00000354452.3
chr9	139778964	139781964	+	0	0	23.1021	MIR4479	ENST00000579420.1
chr19	45825235	45828235	-	0	0	23.1009	CKM	ENST00000221476.3
chr22	17306363	17309363	+	0	0	23.0983	HSFY1P1	ENST00000425038.1
chr20	56082760	56085760	-	0	0	23.087	CTCFL	ENST00000423479.3
chr19	52837497	52840497	+	0	0	23.0785	ZNF610	ENST00000599508.1
chr19	52837497	52840497	+	0	0	23.0785	CTD-2525I3.6	ENST00000594379.1
chr2	32755219	32758219	+	0	0	23.0778	MIR558	ENST00000384920.1
chr20	205898	208898	+	0	0	23.0751	DEFB129	ENST00000246105.4
chr18	51106426	51109426	-	0	0	23.0683	RP11-202D1.2	ENST00000565170.1
chr18	51106426	51109426	-	0	0	23.0683	RP11-202D1.3	ENST00000581198.1
chr17	31316881	31319881	+	0	0	23.0637	SPACA3	ENST00000394638.1
chr6	170637848	170640848	+	0	0	23.0555	MIR4644	ENST00000579929.1
chr18	35235097	35238097	+	0	0	23.0521	MIR4318	ENST00000580543.1
chr19	51318936	51321936	+	0	0	23.0503	CTD-2568A17.5	ENST00000326989.5
chr15	75489232	75492232	+	0	0	23.0448	C15orf39	ENST00000563905.1
chr19	58814739	58817739	+	0	0	23.0439	ERVK3-1	ENST00000434052.1
chr12	11462369	11465369	-	0	0	23.0411	PRB4	ENST00000279575.1
chrX	77357665	77360665	+	0	0	23.0334	PGK1	ENST00000373316.4
chr19	52428687	52431687	+	0	0	23.0273	ZNF613	ENST00000593395.1
chr10	5452513	5455513	+	0	0	23.027	NET1	ENST00000355029.4
chr20	9493004	9496004	+	0	0	23.0213	RP5-1119D9.4	ENST00000443469.1
chr20	9493004	9496004	+	0	0	23.0213	LAMP5	ENST00000427562.2
chr18	46194970	46197970	+	0	0	23.0207	MIR4743	ENST00000584576.1
chr12	58143424	58146424	+	0	0	23.0195	CDK4	ENST00000257904.6
chr10	75225167	75228167	-	0	0	23.0187	PPP3CB	ENST00000495897.1
chr4	71565471	71568471	+	0	0	23.0082	RNU6-520P	ENST00000384717.1
chr15	75594306	75597306	-	0	0	23.007	DNM1P34	ENST00000567292.1
chr19	48947029	48950029	+	0	0	22.9945	GRWD1	ENST00000598711.1
chr18	72920281	72923281	-	0	0	22.9933	TSHZ1	ENST00000322038.5
chr12	14955401	14958401	-	0	0	22.9796	SMCO3	ENST00000316048.2
chr6	64028882	64031882	-	0	0	22.9795	LGSN	ENST00000370658.5
chr12	113342738	113345738	+	0	0	22.9728	OAS1	ENST00000202917.5
chr12	113342738	113345738	+	0	0	22.9728	RP1-71H24.1	ENST00000552784.1
chr8	59411720	59414720	-	0	0	22.9697	CYP7A1	ENST00000301645.3
chrX	70584113	70587113	+	0	0	22.9683	TAF1	ENST00000423759.1
chr16	31189430	31192430	+	0	0	22.9635	FUS	ENST00000487045.2
chrX	45604694	45607694	-	0	0	22.9617	MIR221	ENST00000385135.1
chrX	45604694	45607694	-	0	0	22.9617	MIR222	ENST00000384992.1
chrX	45604694	45607694	-	0	0	22.9617	RP6-99M1.2	ENST00000602461.1
chr3	100669470	100672470	+	0	0	22.9501	RNU6-865P	ENST00000364772.1
chr11	55592694	55595694	+	0	0	22.9469	OR5L2	ENST00000378397.1
chr10	88750003	88753003	+	0	0	22.9302	AGAP11	ENST00000444431.1
chr11	124179662	124182662	-	0	0	22.9243	OR8D1	ENST00000357821.2
chr2	74151952	74154952	+	0	0	22.9221	DGUOK	ENST00000348222.1
chrX	119601847	119604847	-	0	0	22.9213	LAMP2	ENST00000434600.2
chr17	5403319	5406319	-	0	0	22.9147	NLRP1	ENST00000574406.1
chr17	28802425	28805425	+	0	0	22.9134	GOSR1	ENST00000467635.2
chrX	2881494	2884494	-	0	0	22.9112	ARSE	ENST00000438544.1
chr13	103044927	103047927	+	0	0	22.9084	FGF14-AS2	ENST00000606448.1
chr12	888298	891298	+	0	0	22.9082	RNU4ATAC16P	ENST00000408512.1
chr19	42257397	42260397	+	0	0	22.9049	CEACAM6	ENST00000595740.1
chr20	33812538	33815538	+	0	0	22.8887	MMP24-AS1	ENST00000566203.2
chr20	33812538	33815538	+	0	0	22.8887	MMP24	ENST00000246186.6
chrX	69662704	69665704	+	0	0	22.8727	DLG3	ENST00000194900.4
chr17	57640885	57643885	+	0	0	22.8662	DHX40	ENST00000580218.1
chr10	70937992	70940992	+	0	0	22.8662	SUPV3L1	ENST00000359655.4
chr12	51234700	51237700	+	0	0	22.8594	RN7SL519P	ENST00000497925.2
chr12	51234700	51237700	+	0	0	22.8594	TMPRSS12	ENST00000551456.1
chr3	89154673	89157673	+	0	0	22.8464	EPHA3	ENST00000336596.2
chr17	75998250	76001250	+	0	0	22.8393	TNRC6C	ENST00000588847.1
chr18	10696878	10699878	-	0	0	22.8361	PIEZO2	ENST00000538948.1
chr22	41675770	41678770	-	0	0	22.8315	RANGAP1	ENST00000455915.2
chr20	29993069	29996069	-	0	0	22.8281	DEFB121	ENST00000376314.2
chr16	66550118	66553118	-	0	0	22.8271	TK2	ENST00000563099.1
chrX	73639327	73642327	+	0	0	22.8254	SLC16A2	ENST00000276033.5
chrX	53170141	53173141	+	0	0	22.8225	AL139396.1	ENST00000578198.1
chrX	53170141	53173141	+	0	0	22.8225	RP11-258C19.5	ENST00000604369.1
chr18	19179693	19182693	-	0	0	22.8211	ESCO1	ENST00000580101.1
chr19	45502706	45505706	+	0	0	22.8165	RELB	ENST00000221452.8
chr16	72161693	72164693	-	0	0	22.8122	PMFBP1	ENST00000537465.1
chr11	8006444	8009444	+	0	0	22.8105	EIF3F	ENST00000537635.1
chr19	49975465	49978465	+	0	0	22.8097	FLT3LG	ENST00000344019.3
chr19	49975465	49978465	+	0	0	22.8097	CTD-3148I10.9	ENST00000599536.1
chr19	49975465	49978465	+	0	0	22.8097	CTD-3148I10.15	ENST00000595815.1
chrX	65834872	65837872	-	0	0	22.8002	EDA2R	ENST00000374719.3
chr7	72855458	72858458	-	0	0	22.7996	BAZ1B	ENST00000339594.4
chr1	193149692	193152692	-	0	0	22.7917	B3GALT2	ENST00000367434.4
chr13	103496190	103499190	+	0	0	22.7662	ERCC5	ENST00000535557.1
chr16	11036344	11039344	+	0	0	22.7649	CLEC16A	ENST00000409790.1
chr15	83774323	83777323	+	0	0	22.7616	TM6SF1	ENST00000322019.9
chr18	9613268	9616268	-	0	0	22.7594	PPP4R1	ENST00000577393.1
chr18	9613268	9616268	-	0	0	22.7594	RP11-692N5.1	ENST00000582435.1
chr19	42570628	42573628	+	0	0	22.7574	ZNF574	ENST00000222339.7
chrX	47418498	47421498	+	0	0	22.7527	ARAF	ENST00000377045.4
chr6	126275860	126278860	+	0	0	22.7474	HINT3	ENST00000229633.5
chrX	129533942	129536942	+	0	0	22.7386	RBMX2	ENST00000305536.6
chr16	20337835	20340835	-	0	0	22.7375	GP2	ENST00000575449.1
chr19	36235336	36238336	-	0	0	22.7367	AC002398.11	ENST00000585365.1
chr12	13130770	13133770	+	0	0	22.7366	HEBP1	ENST00000540916.1
chr7	134669258	134672258	+	0	0	22.736	AGBL3	ENST00000470839.1
chrX	54495890	54498890	-	0	0	22.7355	FGD1	ENST00000375135.3
chrX	134428965	134431965	-	0	0	22.7346	ZNF75D	ENST00000370764.1
chrX	100076741	100079741	-	0	0	22.7224	SNORA9	ENST00000365361.1
chrX	11283095	11286095	-	0	0	22.7184	ARHGAP6	ENST00000534860.1
chr20	30553804	30556804	+	0	0	22.7121	XKR7	ENST00000562532.2
chr14	20401766	20404766	+	0	0	22.7111	OR4K1	ENST00000285600.4
chr18	21592383	21595383	+	0	0	22.709	RP11-403A21.2	ENST00000579713.1
chr17	79622607	79625607	-	0	0	22.7048	PDE6G	ENST00000574024.1
chr9	136213972	136216972	-	0	0	22.7027	SNORD24	ENST00000383884.1
chr9	136213972	136216972	-	0	0	22.7027	SNORD36B	ENST00000363961.1
chr12	110317293	110320293	-	0	0	22.6977	RP1-7G5.6	ENST00000446473.2
chr12	110317293	110320293	-	0	0	22.6977	GLTP	ENST00000318348.4
chr19	38145312	38148312	-	0	0	22.6882	ZFP30	ENST00000589789.1
chr20	32579457	32582457	+	0	0	22.6877	RP5-1125A11.1	ENST00000440595.1
chr20	32579457	32582457	+	0	0	22.6877	RALY	ENST00000375114.3
chrX	107224600	107227600	-	0	0	22.6816	TEX13B	ENST00000302917.1
chr13	60584884	60587884	+	0	0	22.6761	DIAPH3-AS1	ENST00000435636.1
chr15	76194199	76197199	+	0	0	22.6749	FBXO22	ENST00000308275.3
chr11	5144743	5147743	-	0	0	22.667	OR52A4	ENST00000481634.1
chr10	5088957	5091957	+	0	0	22.6635	AKR1C3	ENST00000605781.1
chr2	49380666	49383666	-	0	0	22.659	FSHR	ENST00000346173.3
chr12	78881658	78884658	+	0	0	22.6588	RP11-171L9.1	ENST00000546865.1
chrX	153135415	153138415	-	0	0	22.658	L1CAM	ENST00000370060.1
chr20	7613498	7616498	-	0	0	22.6552	RN7SL547P	ENST00000490793.2
chr11	34640587	34643587	+	0	0	22.6528	EHF	ENST00000527001.1
chr11	113576068	113579068	-	0	0	22.6491	TMPRSS5	ENST00000536856.1
chr9	136215700	136218700	+	0	0	22.6487	SURF1	ENST00000371974.3
chr17	36884509	36887509	+	0	0	22.6347	CISD3	ENST00000439660.2
chr20	23432482	23435482	-	0	0	22.6311	CST11	ENST00000377009.3
chr6	49311521	49314521	-	0	0	22.6303	RNU7-65P	ENST00000516648.1
chr18	44675871	44678871	-	0	0	22.6299	HDHD2	ENST00000300605.6
chr18	44675871	44678871	-	0	0	22.6299	IER3IP1	ENST00000602926.1
chr14	51798110	51801110	+	0	0	22.6286	LINC00640	ENST00000556479.1
chr19	17558376	17561376	-	0	0	22.6259	TMEM221	ENST00000593461.1
chr19	17558376	17561376	-	0	0	22.6259	CTD-2521M24.10	ENST00000594663.1
chr18	47012644	47015644	-	0	0	22.6167	RPL17	ENST00000584364.1
chr18	47012644	47015644	-	0	0	22.6167	SNORD58C	ENST00000365223.1
chr6	31369370	31372370	+	0	0	22.6134	MICA	ENST00000449934.2
chr19	51333779	51336779	-	0	0	22.5993	AC011523.2	ENST00000598079.1
chr17	7480804	7483804	+	0	0	22.5969	CD68	ENST00000250092.6
chr22	38595938	38598938	+	0	0	22.594	MAFF	ENST00000338483.2
chr14	69656193	69659193	+	0	0	22.5883	RP11-363J20.1	ENST00000556182.1
chr14	69656193	69659193	+	0	0	22.5883	EXD2	ENST00000409018.3
chr19	16242837	16245837	+	0	0	22.5821	HSH2D	ENST00000397372.4
chr17	45972973	45975973	+	0	0	22.5754	AC003665.1	ENST00000585280.1
chr17	7253207	7256207	+	0	0	22.5748	KCTD11	ENST00000576980.1
chr17	7253207	7256207	+	0	0	22.5748	RP11-542C16.1	ENST00000572417.1
chr12	53572534	53575534	+	0	0	22.5708	ZNF740	ENST00000416904.3
chr16	31083742	31086742	+	0	0	22.5693	ZNF646	ENST00000300850.5
chr19	11848760	11851760	-	0	0	22.5596	ZNF823	ENST00000341191.6
chr3	93779355	93782355	-	0	0	22.5585	DHFRL1	ENST00000481631.1
chr3	93779355	93782355	-	0	0	22.5585	NSUN3	ENST00000314622.4
chr18	61926290	61929290	-	0	0	22.5578	RP11-909B2.1	ENST00000588074.1
chr17	41855368	41858368	-	0	0	22.5525	DUSP3	ENST00000590342.1
chr17	41855368	41858368	-	0	0	22.5525	C17orf105	ENST00000449302.3
chr15	76065893	76068893	+	0	0	22.5491	RP11-24M17.5	ENST00000395215.3
chrX	102022094	102025094	+	0	0	22.5487	LINC00630	ENST00000420471.1
chr2	169827560	169830560	-	0	0	22.5478	ABCB11	ENST00000439188.1
chr9	117902096	117905096	+	0	0	22.543	2018-12-01	ENST00000374016.1
chr22	35729632	35732632	+	0	0	22.5402	MIR3909	ENST00000579518.1
chr11	62065536	62068536	-	0	0	22.5388	SCGB1D4	ENST00000358585.1
chr11	63532776	63535776	-	0	0	22.5357	C11orf95	ENST00000433688.1
chr11	63532776	63535776	-	0	0	22.5357	RP11-466C23.4	ENST00000546282.2
chrX	48936756	48939756	-	0	0	22.5352	RNU4-52P	ENST00000384209.1
chr11	55870518	55873518	+	0	0	22.5206	OR8H2	ENST00000313503.1
chr10	7828092	7831092	+	0	0	22.5085	KIN	ENST00000379562.4
chr10	7828092	7831092	+	0	0	22.5085	ATP5C1	ENST00000356708.7
chr19	51668584	51671584	+	0	0	22.5035	CTD-3187F8.14	ENST00000600074.1
chr19	51668584	51671584	+	0	0	22.5035	SIGLEC17P	ENST00000598286.1
chr18	43682297	43685297	+	0	0	22.5026	HAUS1	ENST00000282058.6
chrX	107286199	107289199	+	0	0	22.502	VSIG1	ENST00000415430.3
chr4	69816509	69819509	-	0	0	22.4973	UGT2A3	ENST00000251566.4
chr15	100334657	100337657	-	0	0	22.4941	DNM1P46	ENST00000341853.1
chr19	50161164	50164164	+	0	0	22.4935	IRF3	ENST00000599680.1
chr14	76042939	76045939	+	0	0	22.485	AC007182.6	ENST00000455232.1
chr14	76042939	76045939	+	0	0	22.485	FLVCR2	ENST00000238667.4
chrX	153027650	153030650	+	0	0	22.4848	PLXNB3	ENST00000538543.1
chrX	153027650	153030650	+	0	0	22.4848	U52111.14	ENST00000434284.1
chr21	20109343	20112343	-	0	0	22.4843	AL109763.2	ENST00000437492.1
chr9	125641598	125644598	-	0	0	22.4841	SNORD90	ENST00000391145.1
chr20	44332658	44335658	-	0	0	22.4779	MIR3617	ENST00000577518.1
chrX	30669475	30672475	+	0	0	22.4701	GK	ENST00000378946.3
chr16	55540912	55543912	+	0	0	22.4641	LPCAT2	ENST00000566911.1
chr2	171910639	171913639	-	0	0	22.4606	TLK1	ENST00000478683.1
chr15	33260927	33263927	+	0	0	22.4499	FMN1	ENST00000334528.9
chr6	150253662	150256662	+	0	0	22.4482	RP11-244K5.6	ENST00000435483.1
chr8	13422351	13425351	+	0	0	22.4448	C8orf48	ENST00000297324.4
chr8	13422351	13425351	+	0	0	22.4448	RP11-145O15.3	ENST00000529018.1
chr9	127689564	127692564	-	0	0	22.4423	GOLGA1	ENST00000421514.1
chr11	31389376	31392376	+	0	0	22.4415	DNAJC24	ENST00000527601.1
chr20	18792369	18795369	+	0	0	22.4259	SCP2D1	ENST00000377428.2
chr20	18792369	18795369	+	0	0	22.4259	C20orf78	ENST00000278779.4
chr13	37003656	37006656	+	0	0	22.4252	CCNA1	ENST00000449823.1
chrX	118779811	118782811	-	0	0	22.4176	MIR766	ENST00000390223.1
chrX	118779811	118782811	-	0	0	22.4176	2018-09-06	ENST00000343984.5
chrX	103498599	103501599	-	0	0	22.4169	ESX1	ENST00000372588.4
chr12	11061161	11064161	-	0	0	22.4092	TAS2R13	ENST00000390677.2
chr12	56365696	56368696	+	0	0	22.4078	RAB5B	ENST00000553116.1
chrX	9429334	9432334	+	0	0	22.4034	TBL1X	ENST00000407597.2
chr19	45680002	45683002	+	0	0	22.3947	BLOC1S3	ENST00000433642.2
chr19	45680002	45683002	+	0	0	22.3947	TRAPPC6A	ENST00000006275.4
chr17	39155138	39158138	-	0	0	22.376	KRTAP3-2	ENST00000391587.1
chrX	153284266	153287266	-	0	0	22.3746	IRAK1	ENST00000369980.3
chrX	153284266	153287266	-	0	0	22.3746	MIR718	ENST00000390190.2
chrX	153284266	153287266	-	0	0	22.3746	MECP2	ENST00000303391.6
chr19	47161620	47164620	+	0	0	22.3697	DACT3	ENST00000410105.2
chr19	47161620	47164620	+	0	0	22.3697	DACT3-AS1	ENST00000525008.1
chr7	8274570	8277570	-	0	0	22.3689	ICA1	ENST00000447326.1
chr17	38955211	38958211	-	0	0	22.3647	KRT28	ENST00000306658.7
chr15	42064631	42067631	+	0	0	22.364	RP11-107F6.3	ENST00000607504.1
chr15	42064631	42067631	+	0	0	22.364	MAPKBP1	ENST00000512970.1
chr5	70669611	70672611	+	0	0	22.3515	RP11-136K7.3	ENST00000518473.1
chr5	70669611	70672611	+	0	0	22.3515	RP11-136K7.2	ENST00000517705.1
chr5	70669611	70672611	+	0	0	22.3515	PMCHL2	ENST00000450213.2
chrX	51073082	51076082	+	0	0	22.3507	NUDT10	ENST00000376006.3
chr16	77467418	77470418	-	0	0	22.338	RP11-449J10.1	ENST00000564358.1
chr16	77467418	77470418	-	0	0	22.338	AC025284.1	ENST00000401312.1
chr9	86589713	86592713	-	0	0	22.3293	RP11-575L7.8	ENST00000448389.1
chrX	51925918	51928918	+	0	0	22.3286	MAGED4	ENST00000416960.1
chr19	37525089	37528089	+	0	0	22.3247	ZNF420	ENST00000590332.1
chr18	68177962	68180962	+	0	0	22.3242	RN7SL795P	ENST00000469617.2
chr14	101431388	101434388	+	0	0	22.3207	SNORD114-10	ENST00000363409.1
chr14	101431388	101434388	+	0	0	22.3207	RP11-909M7.3	ENST00000554693.2
chr22	16272557	16275557	+	0	0	22.32	POTEH-AS1	ENST00000422014.1
chr20	25934452	25937452	+	0	0	22.3053	RP4-760C5.5	ENST00000449316.1
chr19	14681889	14684889	-	0	0	22.2823	NDUFB7	ENST00000215565.2
chr17	7144753	7147753	-	0	0	22.2755	CTDNEP1	ENST00000570828.1
chr15	76645992	76648992	-	0	0	22.2731	SCAPER	ENST00000562948.1
chr14	21056560	21059560	+	0	0	22.2727	RNASE12	ENST00000556526.1
chr6	13696128	13699128	-	0	0	22.2654	RANBP9	ENST00000011619.3
chr22	39714118	39717118	-	0	0	22.2614	RPL3	ENST00000401609.1
chr22	39714118	39717118	-	0	0	22.2614	SNORD43	ENST00000583861.1
chr20	26033249	26036249	+	0	0	22.2563	FAM182A	ENST00000376398.2
chr8	41346080	41349080	+	0	0	22.2553	GOLGA7	ENST00000518270.1
chr9	102581171	102584171	-	0	0	22.2551	NR4A3	ENST00000338488.4
chr9	102581171	102584171	-	0	0	22.2551	RP11-554F20.1	ENST00000427039.1
chr20	3338682	3341682	+	0	0	22.2504	RNU6-1019P	ENST00000364424.1
chr22	23723313	23726313	-	0	0	22.2404	CES5AP1	ENST00000415114.1
chr11	60867929	60870929	+	0	0	22.2388	CD5	ENST00000347785.3
chr9	132594796	132597796	-	0	0	22.2315	C9orf78	ENST00000372447.3
chr9	132594796	132597796	-	0	0	22.2315	USP20	ENST00000491053.1
chr6	140524388	140527388	+	0	0	22.2308	MIR3668	ENST00000582138.1
chr9	22007952	22010952	-	0	0	22.2297	CDKN2B	ENST00000380142.4
chr20	5449841	5452841	+	0	0	22.2237	RP5-828H9.1	ENST00000430097.2
chr3	44551128	44554128	-	0	0	22.2144	ZNF852	ENST00000436261.1
chr17	12451284	12454284	+	0	0	22.2055	LINC00670	ENST00000313495.2
chr5	38401633	38404633	+	0	0	22.1937	EGFLAM-AS2	ENST00000512603.1
chrX	109323345	109326345	+	0	0	22.1918	MIR3978	ENST00000585195.1
chr11	65290547	65293547	+	0	0	22.1904	SCYL1	ENST00000525364.1
chr17	40728734	40731734	-	0	0	22.1903	PSMC3IP	ENST00000393795.3
chr17	40728734	40731734	-	0	0	22.1903	FAM134C	ENST00000589797.1
chr3	12880949	12883949	-	0	0	22.1864	RPL32	ENST00000452606.2
chr3	12880949	12883949	-	0	0	22.1864	SNORA7A	ENST00000384765.1
chr19	56913382	56916382	+	0	0	22.1785	ZNF583	ENST00000588635.1
chr9	123553774	123556774	+	0	0	22.172	RP11-27I1.4	ENST00000437707.1
chr9	123553774	123556774	+	0	0	22.172	FBXW2	ENST00000608872.1
chrX	101965103	101968103	+	0	0	22.1625	GPRASP2	ENST00000332262.5
chr17	8769994	8772994	-	0	0	22.1529	PIK3R6	ENST00000452122.1
chr20	23617574	23620574	-	0	0	22.1495	CST3	ENST00000376925.3
chrX	82761268	82764268	+	0	0	22.1441	RP3-326L13.2	ENST00000607095.1
chrX	82761268	82764268	+	0	0	22.1441	POU3F4	ENST00000373200.2
chr16	46721557	46724557	+	0	0	22.1401	ORC6	ENST00000563599.1
chr22	50944644	50947644	+	0	0	22.1338	LMF2	ENST00000380796.3
chr22	50944644	50947644	+	0	0	22.1338	NCAPH2	ENST00000420993.2
chr19	48214600	48217600	+	0	0	22.13	EHD2	ENST00000263277.3
chr14	94638648	94641648	+	0	0	22.1216	PPP4R4	ENST00000555690.1
chr19	52254150	52257150	-	0	0	22.1092	FPR2	ENST00000600258.1
chr17	45048382	45051382	+	0	0	22.1073	MIR5089	ENST00000580047.1
chr20	18546072	18549072	+	0	0	22.1058	LINC00493	ENST00000411646.1
chr20	39481869	39484869	-	0	0	22.1037	RNA5SP484	ENST00000458857.1
chr2	9694917	9697917	-	0	0	22.1002	RP11-214N9.1	ENST00000607241.1
chr10	90482300	90485300	+	0	0	22.0923	LIPK	ENST00000404190.1
chr18	30351974	30354974	-	0	0	22.0533	AC012123.1	ENST00000426194.1
chr18	30351974	30354974	-	0	0	22.0533	KLHL14	ENST00000583263.1
chr10	100173978	100176978	-	0	0	22.0521	HPS1	ENST00000361490.4
chr11	4468524	4471524	+	0	0	22.0461	OR52K2	ENST00000325719.4
chrX	78622049	78625049	-	0	0	22.0448	ITM2A	ENST00000373298.2
chr15	49713374	49716374	+	0	0	22.0342	FGF7	ENST00000560270.1
chr15	49713374	49716374	+	0	0	22.0342	FAM227B	ENST00000299338.6
chr14	74180128	74183128	-	0	0	22.0317	PNMA1	ENST00000316836.3
chr14	74180128	74183128	-	0	0	22.0317	ELMSAN1	ENST00000394071.2
chr22	23921495	23924495	-	0	0	22.03	KB-208E9.1	ENST00000608615.1
chr22	23921495	23924495	-	0	0	22.03	IGLL1	ENST00000249053.3
chr15	78728517	78731517	+	0	0	22.0267	IREB2	ENST00000560840.1
chr15	32960079	32963079	+	0	0	22.0203	RP11-1000B6.2	ENST00000486285.1
chr7	42949499	42952499	-	0	0	22.0189	C7orf25	ENST00000350427.4
chr7	42949499	42952499	-	0	0	22.0189	PSMA2	ENST00000442788.1
chr14	74549655	74552655	+	0	0	22.0162	ALDH6A1	ENST00000553458.1
chr14	74549655	74552655	+	0	0	22.0162	LIN52	ENST00000554289.1
chrX	8430870	8433870	+	0	0	22.0124	VCX3B	ENST00000444481.1
chr17	67093682	67096682	+	0	0	22.0038	MIR4524B	ENST00000581569.1
chr17	67093682	67096682	+	0	0	22.0038	ABCA6	ENST00000446604.2
chr8	119963383	119966383	-	0	0	22.0016	TNFRSF11B	ENST00000297350.4
chr17	29159165	29162165	+	0	0	21.9723	CTD-2349P21.11	ENST00000580873.1
chr13	88269995	88272995	-	0	0	21.9573	MIR4500	ENST00000579472.1
chr13	88269995	88272995	-	0	0	21.9573	MIR4500HG	ENST00000441617.1
chr17	34134458	34137458	+	0	0	21.9473	AC015849.12	ENST00000588414.1
chr17	34134458	34137458	+	0	0	21.9473	TAF15	ENST00000592969.1
chr10	74966376	74969376	+	0	0	21.9456	DNAJC9	ENST00000469143.1
chr22	24030960	24033960	+	0	0	21.9435	AP000347.2	ENST00000458554.1
chr22	24030960	24033960	+	0	0	21.9435	KB-1572G7.2	ENST00000423913.1
chr22	24030960	24033960	+	0	0	21.9435	GUSBP11	ENST00000608454.1
chr22	24030960	24033960	+	0	0	21.9435	RGL4	ENST00000441897.1
chrX	48658286	48661286	+	0	0	21.9414	HDAC6	ENST00000476625.1
chr20	30061104	30064104	+	0	0	21.9385	REM1	ENST00000201979.2
chr18	13426533	13429533	-	0	0	21.9363	LDLRAD4-AS1	ENST00000588672.1
chr8	135608313	135611313	+	0	0	21.9298	ZFAT-AS1	ENST00000505776.1
chr3	122177732	122180732	-	0	0	21.9296	KPNA1	ENST00000465882.1
chr15	26358959	26361959	+	0	0	21.9249	LINC00929	ENST00000557523.1
chr7	99684582	99687582	+	0	0	21.9026	COPS6	ENST00000303904.3
chr10	96042604	96045604	+	0	0	21.8974	PLCE1-AS1	ENST00000596633.1
chr17	16342539	16345539	+	0	0	21.8917	FAM211A	ENST00000409887.3
chr21	23108639	23111639	-	0	0	21.8894	LINC00317	ENST00000419069.1
chr12	82750275	82753275	+	0	0	21.8856	CCDC59	ENST00000256151.7
chr12	82750275	82753275	+	0	0	21.8856	METTL25	ENST00000548569.1
chrX	135719701	135722701	+	0	0	21.8841	LINC00892	ENST00000454385.1
chr21	16014428	16017428	-	0	0	21.8816	AF165138.7	ENST00000435732.1
chr11	36614042	36617042	+	0	0	21.8711	RAG2	ENST00000529083.1
chr11	36614042	36617042	+	0	0	21.8711	C11orf74	ENST00000334307.5
chrX	2744862	2747862	+	0	0	21.8702	GYG2	ENST00000398806.3
chr21	37505262	37508262	+	0	0	21.8669	CBR3-AS1	ENST00000609192.1
chr21	37505262	37508262	+	0	0	21.8669	CBR3	ENST00000290354.5
chr20	136110	139110	+	0	0	21.8664	DEFB127	ENST00000382388.3
chrX	117955786	117958786	+	0	0	21.8657	ZCCHC12	ENST00000310164.2
chr19	47136939	47139939	-	0	0	21.8638	GNG8	ENST00000300873.4
chr15	95396591	95399591	+	0	0	21.8623	CTD-2576F9.2	ENST00000602330.1
chr16	14292186	14295186	+	0	0	21.8591	CTA-276F8.2	ENST00000570581.1
chr7	101004121	101007121	+	0	0	21.8506	COL26A1	ENST00000397927.3
chr20	812355	815355	+	0	0	21.8471	FAM110A	ENST00000381941.3
chr17	39392269	39395269	+	0	0	21.8327	KRTAP9-8	ENST00000254072.6
chr2	135594185	135597185	+	0	0	21.8275	ACMSD	ENST00000485893.1
chr17	34256303	34259303	-	0	0	21.8233	RDM1	ENST00000431884.2
chr22	30161357	30164357	+	0	0	21.8067	UQCR10	ENST00000330029.6
chr22	30161357	30164357	+	0	0	21.8067	ZMAT5	ENST00000344318.3
chr17	46123685	46126685	+	0	0	21.8044	RP5-890E16.2	ENST00000578660.1
chr17	46123685	46126685	+	0	0	21.8044	NFE2L1	ENST00000579889.1
chr19	46496718	46499718	+	0	0	21.799	CCDC61	ENST00000596161.1
chr1	169335193	169338193	+	0	0	21.7945	NME7	ENST00000524967.1
chr1	169335193	169338193	+	0	0	21.7945	BLZF1	ENST00000367807.3
chr14	73189813	73192813	-	0	0	21.792	DPF3	ENST00000555781.1
chr20	21104623	21107623	+	0	0	21.7911	PLK1S1	ENST00000427692.2
chr17	7340688	7343688	+	0	0	21.7843	RP11-104H15.10	ENST00000575331.1
chr17	34624716	34627716	-	0	0	21.7826	CCL3L1	ENST00000498676.1
chrX	72221351	72224351	+	0	0	21.7811	PABPC1L2B	ENST00000373521.2
chrX	72221351	72224351	+	0	0	21.7811	RP11-493K23.1	ENST00000416989.2
chr9	131796922	131799922	+	0	0	21.7759	FAM73B	ENST00000477088.1
chr10	17885106	17888106	+	0	0	21.7757	MIR511-1	ENST00000385202.1
chr12	97856798	97859798	+	0	0	21.775	RMST	ENST00000538559.2
chr22	24640110	24643110	-	0	0	21.77	GGT5	ENST00000424217.1
chr18	19282917	19285917	+	0	0	21.7559	MIB1	ENST00000578646.1
chr21	34165732	34168732	-	0	0	21.7529	C21orf62	ENST00000536776.1
chrX	153654977	153657977	+	0	0	21.7519	ATP6AP1	ENST00000369762.2
chr19	13367365	13370365	-	0	0	21.7455	CACNA1A	ENST00000587525.1
chr18	47086426	47089426	+	0	0	21.7401	LIPG	ENST00000579750.1
chr12	55688016	55691016	-	0	0	21.7329	OR6C6	ENST00000358433.2
chr17	40759357	40762357	+	0	0	21.7272	TUBG1	ENST00000589613.1
chr19	50268179	50271179	+	0	0	21.7157	AP2A1	ENST00000354293.5
chr17	9727380	9730380	+	0	0	21.6932	GLP2R	ENST00000574745.1
chr3	69817930	69820930	-	0	0	21.6867	RN7SL418P	ENST00000473031.2
chr17	40437564	40440564	+	0	0	21.6711	STAT5A	ENST00000469124.1
chr20	62177857	62180857	-	0	0	21.6637	SRMS	ENST00000217188.1
chr19	2326628	2329628	+	0	0	21.6579	LSM7	ENST00000591745.1
chr19	2326628	2329628	+	0	0	21.6579	SPPL2B	ENST00000585725.2
chr10	107897923	107900923	+	0	0	21.6545	RP11-298H24.1	ENST00000449761.1
chr10	101996059	101999059	-	0	0	21.6501	CWF19L1	ENST00000370379.1
chr10	101996059	101999059	-	0	0	21.6501	SNORA12	ENST00000391162.1
chr11	66276118	66279118	+	0	0	21.6474	BBS1	ENST00000527251.1
chr17	40465880	40468880	-	0	0	21.6405	STAT3	ENST00000462286.2
chr5	68324754	68327754	-	0	0	21.6342	7SK	ENST00000504280.1
chr14	73927128	73930128	+	0	0	21.627	RP1-240K6.3	ENST00000561382.1
chr17	48772004	48775004	+	0	0	21.6266	RP11-294J22.6	ENST00000574246.1
chr17	48772004	48775004	+	0	0	21.6266	ANKRD40	ENST00000285243.6
chr16	33011796	33014796	+	0	0	21.6252	RP11-19N8.2	ENST00000567619.1
chr17	40930648	40933648	+	0	0	21.6194	WNK4	ENST00000246914.5
chrX	146362548	146365548	-	0	0	21.6186	MIR514A2	ENST00000385131.1
chr9	136888560	136891560	+	0	0	21.6145	LINC00094	ENST00000430633.1
chr21	34636664	34639664	+	0	0	21.6102	IL10RB-AS1	ENST00000411998.1
chr21	34636664	34639664	+	0	0	21.6102	IL10RB	ENST00000290200.2
chr19	39572944	39575944	+	0	0	21.6085	PAPL	ENST00000601575.1
chr21	31986773	31989773	+	0	0	21.5957	KRTAP20-1	ENST00000334664.2
chr7	78636303	78639303	+	0	0	21.5944	MAGI2-AS2	ENST00000411616.1
chr16	57021458	57024458	+	0	0	21.5884	NLRC5	ENST00000543141.1
chrX	119493939	119496939	+	0	0	21.5879	ATP1B4	ENST00000361319.3
chr17	48044561	48047561	+	0	0	21.5878	DLX4	ENST00000503410.1
chr17	53826339	53829339	+	0	0	21.5818	PCTP	ENST00000268896.5
chrX	130190215	130193215	+	0	0	21.5816	ARHGAP36	ENST00000276211.5
chrX	130190215	130193215	+	0	0	21.5816	RP1-23K20.2	ENST00000412420.1
chr21	33650376	33653376	-	0	0	21.5747	MIS18A	ENST00000290130.3
chr21	33650376	33653376	-	0	0	21.5747	MIS18A-AS1	ENST00000453549.1
chr16	24264873	24267873	+	0	0	21.5725	CACNG3	ENST00000005284.3
chr17	60781566	60784566	+	0	0	21.5695	RP11-156L14.1	ENST00000584597.1
chr17	60781566	60784566	+	0	0	21.5695	2018-03-10	ENST00000579620.1
chr7	86594291	86597291	-	0	0	21.5643	KIAA1324L	ENST00000416314.1
chr7	73667738	73670738	-	0	0	21.5633	RFC2	ENST00000352131.3
chr17	6920341	6923341	-	0	0	21.562	MIR497HG	ENST00000443997.1
chr10	106026630	106029630	+	0	0	21.5614	MIR4482-1	ENST00000583050.1
chr10	106026630	106029630	+	0	0	21.5614	GSTO2	ENST00000450629.2
chr15	91641181	91644181	+	0	0	21.5451	SV2B	ENST00000545111.2
chr12	53188892	53191892	-	0	0	21.5444	KRT3	ENST00000417996.2
chr16	82658398	82661398	+	0	0	21.541	CDH13	ENST00000569455.1
chr8	145930591	145933591	+	0	0	21.5392	AF186192.5	ENST00000524514.1
chrX	49591905	49594905	+	0	0	21.5356	PAGE4	ENST00000376141.1
chr12	56632757	56635757	-	0	0	21.5352	ANKRD52	ENST00000548241.1
chrX	53219897	53222897	+	0	0	21.5338	KDM5C	ENST00000452825.3
chr17	65988262	65991262	-	0	0	21.5337	C17orf58	ENST00000449250.2
chr17	65988262	65991262	-	0	0	21.5337	RP11-855A2.5	ENST00000580729.1
chr17	52846309	52849309	+	0	0	21.5287	RN7SKP14	ENST00000516000.1
chr1	152195672	152198672	-	0	0	21.5276	HRNR	ENST00000368801.2
chr1	152195672	152198672	-	0	0	21.5276	FLG-AS1	ENST00000593011.1
chr16	22017455	22020455	+	0	0	21.515	C16orf52	ENST00000567004.1
chr22	50607159	50610159	+	0	0	21.5136	PANX2	ENST00000159647.5
chr17	61019575	61022575	+	0	0	21.5002	MIR633	ENST00000384821.1
chr17	61019575	61022575	+	0	0	21.5002	RP11-180P8.1	ENST00000582505.1
chr17	41175257	41178257	+	0	0	21.4973	RND2	ENST00000587117.1
chr15	77221961	77224961	+	0	0	21.496	RCN2	ENST00000394885.3
chr11	57091413	57094413	-	0	0	21.4923	RP11-872D17.4	ENST00000534162.1
chr11	57091413	57094413	-	0	0	21.4923	SSRP1	ENST00000278412.2
chr15	57666702	57669702	+	0	0	21.4888	CGNL1	ENST00000559194.1
chr14	22996576	22999576	+	0	0	21.4877	TRAJ14	ENST00000390523.1
chr16	28503969	28506969	+	0	0	21.4844	APOBR	ENST00000564831.1
chr17	28254873	28257873	+	0	0	21.4747	EFCAB5	ENST00000448319.1
chr20	66350	69350	+	0	0	21.4741	DEFB125	ENST00000608838.1
chr12	98849923	98852923	-	0	0	21.469	SLC9A7P1	ENST00000554295.1
chr22	27012991	27015991	-	0	0	21.4664	CRYBB1	ENST00000215939.2
chr16	2580409	2583409	-	0	0	21.466	CEMP1	ENST00000382350.1
chr16	2580409	2583409	-	0	0	21.466	MIR3178	ENST00000581887.1
chr19	10214898	10217898	+	0	0	21.4618	PPAN	ENST00000253107.7
chr19	10214898	10217898	+	0	0	21.4618	PPAN-P2RY11	ENST00000428358.1
chr10	84098526	84101526	+	0	0	21.4606	RNU6-441P	ENST00000384545.1
chr8	17554246	17557246	-	0	0	21.4529	MTUS1	ENST00000297488.6
chr11	82995170	82998170	+	0	0	21.4439	CCDC90B	ENST00000530253.1
chr11	82995170	82998170	+	0	0	21.4439	RP11-727A23.10	ENST00000534572.1
chr6	147706803	147709803	+	0	0	21.4417	RP11-361F15.2	ENST00000443556.1
chr9	103108688	103111688	-	0	0	21.4409	TEX10	ENST00000535814.1
chr12	4756263	4759263	+	0	0	21.4382	NDUFA9	ENST00000542369.1
chr20	33563434	33566434	+	0	0	21.4313	MYH7B	ENST00000470929.1
chr14	23283618	23286618	-	0	0	21.4288	SLC7A7	ENST00000554758.1
chr14	23283618	23286618	-	0	0	21.4288	AL135998.1	ENST00000399979.1
chr4	124569421	124572421	+	0	0	21.4234	RP11-93L9.1	ENST00000514823.1
chr21	42001693	42004693	-	0	0	21.4233	DSCAM-IT1	ENST00000441910.1
chr11	133936819	133939819	+	0	0	21.4224	JAM3	ENST00000529443.2
chr2	17926218	17929218	-	0	0	21.4211	SMC6	ENST00000448223.2
chrX	7135471	7138471	+	0	0	21.4152	STS	ENST00000217961.4
chrX	152988322	152991322	+	0	0	21.4095	BCAP31	ENST00000441714.1
chrX	152988322	152991322	+	0	0	21.4095	ABCD1	ENST00000218104.3
chrX	7894475	7897475	-	0	0	21.4054	PNPLA4	ENST00000381042.4
chr16	3252246	3255246	+	0	0	21.4027	OR1F1	ENST00000304646.2
chr17	43969747	43972747	+	0	0	21.4013	MAPT	ENST00000535772.1
chr7	149999069	150002069	-	0	0	21.394	ACTR3C	ENST00000477871.1
chr15	90392953	90395953	-	0	0	21.3882	MIR5094	ENST00000578766.1
chr15	90392953	90395953	-	0	0	21.3882	AP3S2	ENST00000336418.4
chr15	90392953	90395953	-	0	0	21.3882	C15orf38-AP3S2	ENST00000398333.3
chrX	128672251	128675251	+	0	0	21.3849	OCRL	ENST00000486673.1
chr17	39674270	39677270	-	0	0	21.3817	KRT15	ENST00000254043.3
chr22	20117363	20120363	+	0	0	21.3812	ZDHHC8	ENST00000436518.1
chr20	23497782	23500782	+	0	0	21.3658	RP3-333B15.4	ENST00000564051.1
chr20	23497782	23500782	+	0	0	21.3658	CST13P	ENST00000400563.2
chr19	14061318	14064318	+	0	0	21.356	DCAF15	ENST00000254337.6
chr15	50167727	50170727	-	0	0	21.3546	ATP8B4	ENST00000558498.1
chr18	55017720	55020720	+	0	0	21.3528	ST8SIA3	ENST00000324000.3
chr3	167292019	167295019	-	0	0	21.3486	WDR49	ENST00000460448.1
chr9	114692379	114695379	+	0	0	21.3392	MIR4668	ENST00000582284.1
chr16	2058822	2061822	-	0	0	21.3384	NPW	ENST00000567649.1
chr14	81668178	81671178	-	0	0	21.3375	GTF2A1	ENST00000556268.1
chrX	153244547	153247547	+	0	0	21.3332	MIR3202-1	ENST00000580198.1
chr21	43639282	43642282	+	0	0	21.3328	RNA5SP492	ENST00000411330.1
chr17	7339591	7342591	+	0	0	21.3307	FGF11	ENST00000575235.1
chr17	7339591	7342591	+	0	0	21.3307	RP11-104H15.8	ENST00000576615.1
chr16	84149517	84152517	-	0	0	21.3291	RP11-505K9.1	ENST00000565382.1
chr9	86321235	86324235	+	0	0	21.3228	UBQLN1	ENST00000376395.4
chr9	86321235	86324235	+	0	0	21.3228	RP11-522I20.3	ENST00000524818.1
chr1	28158911	28161911	+	0	0	21.3142	SCARNA1	ENST00000517138.1
chr7	64124510	64127510	+	0	0	21.3038	ZNF107	ENST00000360117.3
chrX	152080985	152083985	+	0	0	21.2949	ZNF185	ENST00000535861.1
chr12	52945931	52948931	-	0	0	21.2909	KRT71	ENST00000267119.5
chr8	26238522	26241522	+	0	0	21.289	SDAD1P1	ENST00000519902.1
chr8	26238522	26241522	+	0	0	21.289	BNIP3L	ENST00000380629.2
chr11	123755340	123758340	-	0	0	21.2854	TMEM225	ENST00000375026.2
chr17	73640645	73643645	+	0	0	21.2841	SMIM6	ENST00000556126.2
chr7	142827173	142830173	+	0	0	21.2813	PIP	ENST00000291009.3
chr8	126102082	126105082	+	0	0	21.2771	KIAA0196	ENST00000519340.1
chr8	126102082	126105082	+	0	0	21.2771	NSMCE2	ENST00000523741.1
chr19	15540993	15543993	-	0	0	21.2764	WIZ	ENST00000599910.2
chr3	113896623	113899623	-	0	0	21.2699	DRD3	ENST00000467632.1
chr12	75710953	75713953	-	0	0	21.2676	CAPS2	ENST00000409004.1
chr3	113120844	113123844	+	0	0	21.2611	WDR52-AS1	ENST00000473329.1
chr18	54738350	54741350	-	0	0	21.2476	LINC-ROR	ENST00000553704.1
chrY	15470043	15473043	-	0	0	21.2406	UTY	ENST00000478900.1
chr19	15850202	15853202	+	0	0	21.2367	OR10H3	ENST00000305892.1
chr19	18745837	18748837	+	0	0	21.2315	KLHL26	ENST00000300976.4
chr17	42271855	42274855	-	0	0	21.2275	ATXN7L3	ENST00000593073.1
chr3	197019819	197022819	-	0	0	21.2274	MIR4797	ENST00000577559.1
chr17	26682686	26685686	+	0	0	21.2258	POLDIP2	ENST00000540200.1
chr17	26682686	26685686	+	0	0	21.2258	TMEM199	ENST00000555264.2
chr17	26682686	26685686	+	0	0	21.2258	CTB-96E2.3	ENST00000591482.1
chr17	41130581	41133581	+	0	0	21.2237	RUNDC1	ENST00000590836.1
chr17	41130581	41133581	+	0	0	21.2237	PTGES3L	ENST00000424284.1
chr6	26363397	26366397	+	0	0	21.2218	BTN3A2	ENST00000532865.1
chr6	26363397	26366397	+	0	0	21.2218	AL021917.1	ENST00000401160.1
chr20	1447337	1450337	-	0	0	21.2184	NSFL1C	ENST00000478168.1
chr10	126106545	126109545	-	0	0	21.2179	OAT	ENST00000476917.1
chr12	89917583	89920583	-	0	0	21.2168	POC1B-GALNT4	ENST00000547474.1
chr12	89917583	89920583	-	0	0	21.2168	GALNT4	ENST00000413530.1
chr12	89917583	89920583	-	0	0	21.2168	RP11-734K2.4	ENST00000605233.1
chr16	50057188	50060188	+	0	0	21.2165	CNEP1R1	ENST00000567712.1
chr7	129904702	129907702	+	0	0	21.2158	CPA2	ENST00000222481.4
chr16	23463512	23466512	-	0	0	21.2158	CTD-2270L9.4	ENST00000570080.1
chr16	2826297	2829297	-	0	0	21.212	TCEB2	ENST00000262306.7
chr10	124212178	124215178	+	0	0	21.2071	ARMS2	ENST00000528446.1
chrX	140924101	140927101	+	0	0	21.2062	MAGEC3	ENST00000298296.1
chr20	33533532	33536532	-	0	0	21.1994	GSS	ENST00000216951.2
chr13	26794894	26797894	-	0	0	21.1991	RNF6	ENST00000399762.2
chrY	25128409	25131409	+	0	0	21.1984	BPY2	ENST00000602732.1
chrX	74144287	74147287	-	0	0	21.1968	KIAA2022	ENST00000055682.6
chr16	86586925	86589925	+	0	0	21.1957	MTHFSD	ENST00000562940.2
chr19	36426021	36429021	+	0	0	21.1934	LRFN3	ENST00000585876.1
chr14	68217261	68220261	-	0	0	21.1926	RN7SL213P	ENST00000463482.2
chr14	68217261	68220261	-	0	0	21.1926	ZFYVE26	ENST00000394455.2
chrX	152799579	152802579	+	0	0	21.1914	ATP2B3	ENST00000349466.2
chr10	101489957	101492957	+	0	0	21.1902	CUTC	ENST00000493385.1
chr10	101489957	101492957	+	0	0	21.1902	COX15	ENST00000370483.5
chr4	152495917	152498917	+	0	0	21.1692	RN7SKP35	ENST00000517210.1
chrX	26232285	26235285	+	0	0	21.1679	MAGEB5	ENST00000602297.1
chr20	9750753	9753753	-	0	0	21.1676	PAK7	ENST00000378423.1
chr14	22990573	22993573	+	0	0	21.1644	TRAJ21	ENST00000390516.1
chr14	22990573	22993573	+	0	0	21.1644	TRAJ20	ENST00000390517.1
chr17	4457681	4460681	-	0	0	21.1633	GGT6	ENST00000301395.3
chr18	11687013	11690013	+	0	0	21.1628	GNAL	ENST00000585590.1
chr5	142779417	142782417	-	0	0	21.1557	NR3C1	ENST00000510170.1
chr8	86252943	86255943	-	0	0	21.155	CA1	ENST00000520692.1
chr9	137531650	137534650	+	0	0	21.1511	COL5A1	ENST00000371817.3
chr9	1000963	1003963	-	0	0	21.1505	RNU6-1073P	ENST00000517182.1
chr6	88052570	88055570	+	0	0	21.1503	C6orf163	ENST00000388923.4
chr11	6945653	6948653	+	0	0	21.1479	ZNF215	ENST00000527171.1
chr19	58256163	58259163	+	0	0	21.1472	ZNF776	ENST00000317178.5
chr4	68332969	68335969	-	0	0	21.1413	RP11-584P21.2	ENST00000502400.1
chrX	229887	232887	-	0	0	21.1316	GTPBP6	ENST00000326153.4
chr9	84889466	84892466	+	0	0	21.1301	RP11-15B24.5	ENST00000585998.1
chr9	130023940	130026940	+	0	0	21.1287	GARNL3	ENST00000425970.1
chr19	50527211	50530211	+	0	0	21.1274	VRK3	ENST00000316763.3
chr19	50527211	50530211	+	0	0	21.1274	ZNF473	ENST00000598809.1
chr8	124598998	124601998	+	0	0	21.1269	RN7SKP155	ENST00000516031.1
chr15	71182927	71185927	+	0	0	21.1234	THAP10	ENST00000249861.4
chr19	45428059	45431059	+	0	0	21.1215	APOC1P1	ENST00000575148.1
chr4	76943689	76946689	-	0	0	21.1085	CXCL10	ENST00000306602.1
chr17	27043908	27046908	-	0	0	21.1077	RAB34	ENST00000447716.1
chr17	27043908	27046908	-	0	0	21.1077	RPL23A	ENST00000422514.2
chr5	61030495	61033495	-	0	0	21.1076	CTD-2170G1.2	ENST00000512882.2
chr6	91245937	91248937	-	0	0	21.1054	MAP3K7	ENST00000369325.3
chr14	24402145	24405145	-	0	0	21.1053	LINC00596	ENST00000559615.1
chr12	10021458	10024458	-	0	0	21.1043	RP11-290C10.1	ENST00000545258.1
chr12	10021458	10024458	-	0	0	21.1043	CLEC2B	ENST00000228438.2
chr19	35328085	35331085	+	0	0	21.0986	CTC-523E23.5	ENST00000600348.2
chr16	3349614	3352614	-	0	0	21.0913	TIGD7	ENST00000396862.1
chr11	56465863	56468863	+	0	0	21.0876	OR9G1	ENST00000312153.1
chr16	21222067	21225067	-	0	0	21.0857	ZP2	ENST00000219593.4
chr16	82202829	82205829	-	0	0	21.0783	CTD-2588J6.2	ENST00000563841.1
chr16	82202829	82205829	-	0	0	21.0783	MPHOSPH6	ENST00000563504.1
chr19	15216213	15219213	+	0	0	21.0772	SYDE1	ENST00000597977.1
chrX	140711995	140714995	+	0	0	21.0757	RP1-171K16.5	ENST00000412163.1
chr20	44635546	44638546	+	0	0	21.073	MMP9	ENST00000372330.3
chr17	58308006	58311006	-	0	0	21.0684	USP32	ENST00000300896.4
chr12	28121894	28124894	-	0	0	21.0643	PTHLH	ENST00000201015.4
chr12	28121894	28124894	-	0	0	21.0643	RP11-993B23.3	ENST00000538113.1
chr19	55667957	55670957	-	0	0	21.0637	TNNI3	ENST00000344887.5
chr19	55667957	55670957	-	0	0	21.0637	CTD-2587H24.4	ENST00000587871.1
chr19	55667957	55670957	-	0	0	21.0637	DNAAF3	ENST00000587789.2
chr19	55667957	55670957	-	0	0	21.0637	CTD-2587H24.5	ENST00000591665.1
chr20	44515238	44518238	-	0	0	21.0636	NEURL2	ENST00000545238.1
chr20	44515238	44518238	-	0	0	21.0636	SPATA25	ENST00000372519.3
chr15	99788815	99791815	-	0	0	21.0618	TTC23	ENST00000490671.1
chr15	99788815	99791815	-	0	0	21.0618	LRRC28	ENST00000559399.1
chr19	12033882	12036882	+	0	0	21.0605	ZNF700	ENST00000254321.5
chr19	12033882	12036882	+	0	0	21.0605	ZNF763	ENST00000590798.1
chrX	135960430	135963430	-	0	0	21.0587	RBMX	ENST00000419968.2
chrX	135960430	135963430	-	0	0	21.0587	SNORD61	ENST00000384252.1
chr9	84556414	84559414	+	0	0	21.0583	SPATA31D3	ENST00000334208.4
chr13	108862616	108865616	-	0	0	21.0515	LIG4	ENST00000356922.4
chr6	25960916	25963916	+	0	0	21.0515	TRIM38	ENST00000357085.3
chr7	96131835	96134835	-	0	0	21.0489	SHFM1	ENST00000493858.1
chr7	96131835	96134835	-	0	0	21.0489	C7orf76	ENST00000356686.1
chr16	17431716	17434716	-	0	0	21.043	XYLT1	ENST00000261381.6
chr15	90221648	90224648	-	0	0	21.0412	PLIN1	ENST00000531697.1
chr15	90221648	90224648	-	0	0	21.0412	PEX11A	ENST00000557982.1
chr17	39305054	39308054	-	0	0	21.0368	KRTAP4-5	ENST00000343246.4
chr9	101982569	101985569	+	0	0	21.036	ALG2	ENST00000238477.5
chr9	101982569	101985569	+	0	0	21.036	SEC61B	ENST00000481573.1
chr14	102604188	102607188	+	0	0	21.0314	WDR20	ENST00000557485.1
chr7	149241630	149244630	+	0	0	21.0311	ZNF767	ENST00000463567.1
chr11	5172599	5175599	-	0	0	21.0308	OR52A1	ENST00000328942.1
chr9	37881757	37884757	-	0	0	21.028	SLC25A51	ENST00000496760.1
chr12	34173215	34176215	+	0	0	21.0103	ALG10	ENST00000266483.2
chr12	34173215	34176215	+	0	0	21.0103	RP11-847H18.2	ENST00000501954.2
chr19	36201829	36204829	+	0	0	21.0083	ZBTB32	ENST00000392197.2
chr3	39369196	39372196	+	0	0	21.0049	CCR8	ENST00000326306.4
chr16	384566	387566	-	0	0	20.9993	AXIN1	ENST00000461023.1
chr10	21185531	21188531	-	0	0	20.9987	NEBL	ENST00000377119.1
chr14	89288496	89291496	+	0	0	20.9984	TTC8	ENST00000556077.1
chr14	21234585	21237585	+	0	0	20.9883	EDDM3B	ENST00000326783.3
chr12	21282127	21285127	+	0	0	20.9883	RP11-125O5.2	ENST00000543498.1
chr12	21282127	21285127	+	0	0	20.9883	SLCO1B1	ENST00000256958.2
chr11	125767263	125770263	+	0	0	20.9872	PUS3	ENST00000534158.1
chr19	47287134	47290134	-	0	0	20.9784	SLC1A5	ENST00000598022.1
chr22	25678061	25681061	-	0	0	20.9776	RP3-462D8.2	ENST00000411511.1
chrX	134164332	134167332	+	0	0	20.972	FAM127A	ENST00000257013.7
chr19	52034110	52037110	-	0	0	20.9682	SIGLEC6	ENST00000346477.3
chr19	48846323	48849323	+	0	0	20.9673	TMEM143	ENST00000293261.3
chr20	29954420	29957420	+	0	0	20.9656	DEFB118	ENST00000253381.2
chr12	19590607	19593607	+	0	0	20.9624	AEBP2	ENST00000538425.1
chrX	30326495	30329495	-	0	0	20.9597	NR0B1	ENST00000378963.1
chr16	27076218	27079218	+	0	0	20.9528	C16orf82	ENST00000505035.1
chr16	27076218	27079218	+	0	0	20.9528	RP11-673P17.2	ENST00000565783.1
chr22	21769692	21772692	+	0	0	20.9408	HIC2	ENST00000407464.2
chr19	7826034	7829034	+	0	0	20.9395	CLEC4M	ENST00000248228.4
chr12	81099407	81102407	+	0	0	20.939	MYF6	ENST00000228641.3
chr19	45407038	45410038	+	0	0	20.9324	APOE	ENST00000252486.4
chr13	73354229	73357229	+	0	0	20.9314	DIS3	ENST00000475871.1
chr13	73354229	73357229	+	0	0	20.9314	PIBF1	ENST00000489797.1
chr15	25224921	25227921	+	0	0	20.9267	SNHG14	ENST00000557108.1
chr18	13681104	13684104	-	0	0	20.9226	FAM210A	ENST00000322247.3
chrX	139046677	139049677	-	0	0	20.9184	CXorf66	ENST00000370540.1
chr20	50313042	50316042	-	0	0	20.918	ATP9A	ENST00000311637.5
chr12	31475249	31478249	+	0	0	20.9148	AC024940.1	ENST00000313737.4
chr18	594997	597997	+	0	0	20.9109	CLUL1	ENST00000579912.1
chr16	4782288	4785288	+	0	0	20.9025	C16orf71	ENST00000299320.5
chr16	4782288	4785288	+	0	0	20.9025	RP11-127I20.7	ENST00000588099.1
chr19	56055909	56058909	-	0	0	20.8928	SBK3	ENST00000420723.3
chr16	10835697	10838697	+	0	0	20.8866	NUBP1	ENST00000574334.1
chr5	41793337	41796337	-	0	0	20.883	OXCT1	ENST00000512084.1
chr17	79166927	79169927	-	0	0	20.8823	AZI1	ENST00000374782.3
chr16	30669242	30672242	+	0	0	20.8684	FBRS	ENST00000498588.1
chr16	56714381	56717381	+	0	0	20.8672	MT1X	ENST00000394485.4
chr16	56714381	56717381	+	0	0	20.8672	RP11-343H19.2	ENST00000567563.1
chr10	89261637	89264637	+	0	0	20.8657	MINPP1	ENST00000371996.4
chr19	43689688	43692688	-	0	0	20.8611	PSG5	ENST00000600817.1
chr1	62316170	62319170	+	0	0	20.8596	RNU6-1177P	ENST00000391058.1
chr11	6007215	6010215	-	0	0	20.8595	OR52L1	ENST00000332249.4
chrX	70336405	70339405	+	0	0	20.857	MED12	ENST00000429213.1
chr19	51224604	51227604	+	0	0	20.8564	CLEC11A	ENST00000250340.4
chr10	118348489	118351489	+	0	0	20.855	PNLIPRP1	ENST00000525157.1
chr16	80837175	80840175	-	0	0	20.8505	CDYL2	ENST00000570137.2
chr18	12656191	12659191	+	0	0	20.8482	PSMG2	ENST00000589405.1
chr16	68026279	68029279	-	0	0	20.8476	DPEP2	ENST00000574865.1
chr16	68026279	68029279	-	0	0	20.8476	DUS2	ENST00000575677.1
chrX	18922977	18925977	-	0	0	20.8442	PHKA2	ENST00000379942.4
chr11	124252239	124255239	-	0	0	20.8439	OR8B2	ENST00000375013.2
chr7	137774062	137777062	+	0	0	20.8383	RN7SKP223	ENST00000410582.1
chr22	23973508	23976508	-	0	0	20.8339	KB-1572G7.3	ENST00000390329.3
chr16	67423753	67426753	-	0	0	20.83	TPPP3	ENST00000393957.2
chr16	67423753	67426753	-	0	0	20.83	RNU1-123P	ENST00000458950.1
chr10	23509574	23512574	-	0	0	20.829	C10orf115	ENST00000376501.5
chr15	80108792	80111792	-	0	0	20.8251	RNU6-667P	ENST00000517186.1
chrX	101111549	101114549	-	0	0	20.8184	NXF5	ENST00000332614.2
chrX	129243475	129246475	-	0	0	20.8161	ELF4	ENST00000335997.7
chr7	48126354	48129354	+	0	0	20.8153	UPP1	ENST00000416681.1
chr19	11483382	11486382	+	0	0	20.8117	SWSAP1	ENST00000312423.2
chr19	11483382	11486382	+	0	0	20.8117	CTD-2342J14.6	ENST00000590399.1
chr8	89338717	89341717	-	0	0	20.8093	RP11-586K2.1	ENST00000520849.1
chrX	41304712	41307712	+	0	0	20.7885	NYX	ENST00000342595.2
chr10	6128948	6131948	+	0	0	20.7832	RBM17	ENST00000379888.4
chr17	39866577	39869577	+	0	0	20.7832	GAST	ENST00000329402.3
chr15	52262958	52265958	-	0	0	20.7828	LEO1	ENST00000299601.5
chr15	52262958	52265958	-	0	0	20.7828	MAPK6	ENST00000560802.1
chr19	13104583	13107583	+	0	0	20.78	NFIX	ENST00000397661.2
chr20	1164017	1167017	-	0	0	20.7791	TMEM74B	ENST00000381894.3
chr16	14787526	14790526	-	0	0	20.7773	PLA2G10	ENST00000438167.3
chr16	14787526	14790526	-	0	0	20.7773	RP11-82O18.2	ENST00000568317.1
chrX	135989553	135992553	+	0	0	20.7725	RP11-308D16.4	ENST00000424306.1
chr22	51019454	51022454	+	0	0	20.7722	CHKB-AS1	ENST00000380711.3
chrX	153706596	153709596	-	0	0	20.7681	LAGE3	ENST00000407062.1
chr16	3060456	3063456	+	0	0	20.7649	CLDN9	ENST00000445369.2
chr19	41355351	41358351	-	0	0	20.7643	CYP2A6	ENST00000301141.5
chr20	3022267	3025267	+	0	0	20.7616	GNRH2	ENST00000359987.1
chr12	66858202	66861202	-	0	0	20.7613	GRIP1	ENST00000398016.3
chr17	42783975	42786975	+	0	0	20.755	DBF4B	ENST00000393547.2
chr17	10559626	10562626	-	0	0	20.754	MYH3	ENST00000582580.1
chr17	10559626	10562626	-	0	0	20.754	CTC-297N7.1	ENST00000569543.1
chr19	44027648	44030648	+	0	0	20.7532	ZNF575	ENST00000458714.2
chr7	99276621	99279621	-	0	0	20.7515	CYP3A5	ENST00000489231.1
chr19	30861327	30864327	+	0	0	20.7404	ZNF536	ENST00000585628.1
chr15	84950455	84953455	-	0	0	20.7395	DNM1P51	ENST00000558801.1
chr19	42496619	42499619	-	0	0	20.7395	ATP1A3	ENST00000468774.2
chr12	58158468	58161468	-	0	0	20.732	CYP27B1	ENST00000547344.1
chr3	138309798	138312798	-	0	0	20.7261	CEP70	ENST00000460967.1
chr19	46798302	46801302	+	0	0	20.726	HIF3A	ENST00000533789.1
chr18	47011742	47014742	+	0	0	20.7186	C18orf32	ENST00000579820.1
chr18	47011742	47014742	+	0	0	20.7186	RPL17-C18orf32	ENST00000584895.1
chr18	47011742	47014742	+	0	0	20.7186	RP11-110H1.4	ENST00000580150.1
chr18	47011742	47014742	+	0	0	20.7186	MIR1539	ENST00000581232.1
chr10	81202928	81205928	-	0	0	20.7155	ZCCHC24	ENST00000372336.3
chr16	58592835	58595835	-	0	0	20.7109	SNORA50	ENST00000384225.2
chrX	27416114	27419114	-	0	0	20.709	RP11-268G12.1	ENST00000608735.1
chr16	12068601	12071601	+	0	0	20.7071	RP11-166B2.7	ENST00000570197.1
chr16	12068601	12071601	+	0	0	20.7071	SNX29	ENST00000569801.1
chr16	19295104	19298104	+	0	0	20.7033	CLEC19A	ENST00000493231.1
chr16	31105276	31108276	-	0	0	20.6959	VKORC1	ENST00000300851.6
[truncated: 26,858 more rows]
