# Supplementary material for: Lifelong physical activity is associated with promoter hypomethylation of genes involved in metabolism, myogenesis, contractile properties and oxidative stress resistance in aged human skeletal muscle
Source: Sci Rep. 2019 Mar 1;9:3272. doi: 10.1038/s41598-018-37895-8 (PMC6397284; doi:10.1038/s41598-018-37895-8)
Supplement: Supplementary file 3 — Dataset 2 [file 41598_2018_37895_MOESM3_ESM.xlsx]

## Sheet: Supplementary Dataset 2
chr	start	end	strand	p-value	q-value	meth-diff	Gene-Name	ENSEMBLE_ID
chr7	48315690	48318690	+	0	0	30.3969	ABCA13	ENST00000435803
chrX	74375175	74378175	-	0	0	45.6617	ABCB7	ENST00000253577
chr17	48754259	48757259	+	0	0	31.7703	ABCC3	ENST00000513745
chr16	72697067	72700067	+	0	0	33.9481	AC004158	ENST00000561611
chr2	79410356	79413356	+	0	0	30.2301	AC011754	ENST00000415201
chr15	93441550	93444550	+	0	0	53.8171	AC013394	ENST00000557682
chr17	25948560	25951560	+	0	0	31.1084	AC015688	ENST00000584605
chr16	20497023	20500023	+	0	0	38.4336	AC137056	ENST00000593357
chr17	35478716	35481716	-	0	0	34.7555	ACACA	ENST00000587233
chr16	20779305	20782305	+	0	0	39.3924	ACSM3	ENST00000561795
chr14	71000732	71003732	-	0	0	42.4795	ADAM20	ENST00000256389
chr8	24149579	24152579	+	0	0	38.7501	ADAM28	ENST00000265769
chr8	24239797	24242797	+	0	0	35.3181	ADAMDEC1	ENST00000538205
chr21	28324279	28327279	+	0	0	34.1343	ADAMTS5	ENST00000284987
chr15	73066502	73069502	-	0	0	42.8032	ADPGK	ENST00000567941
chrX	49769257	49772257	+	0	0	31.5766	AF222686	ENST00000582167
chr10	88751118	88754118	+	0	0	30.3952	AGAP11	ENST00000444431
chrX	115299957	115302957	+	0	0	38.8321	AGTR2	ENST00000371906
chr7	137759177	137762177	+	0	0	33.0239	AKR1D1	ENST00000432161
chr21	29599986	29602986	-	0	0	34.3494	AL035610	ENST00000437194
chr14	101400827	101403827	+	0	0	48.7083	AL132709	ENST00000556720
chr14	20501917	20504917	-	0	0	37.7911	AL359218	ENST00000580563
chrX	109560380	109563380	-	0	0	31.7209	AMMECR1	ENST00000473662
chr1	104116062	104119062	+	0	0	35.7901	AMY2B	ENST00000462971
chr17	54303682	54306682	+	0	0	35.3603	ANKFN1	ENST00000573365
chr22	17155430	17158430	-	0	0	34.8345	ANKRD62P1-PARP4P3	ENST00000338526
chr21	23468935	23471935	+	0	0	33.6392	AP000472	ENST00000420255
chrX	15872137	15875137	-	0	0	49.1936	AP1S2	ENST00000329235
chrX	55023967	55026967	-	0	0	38.6879	APEX2	ENST00000471758
chrX	84256897	84259897	+	0	0	34.856	APOOL	ENST00000373173
chr9	32996346	32999346	-	0	0	36.7167	APTX	ENST00000379825
chrX	66786682	66789682	+	0	0	33.2483	AR	ENST00000374690
chr20	47536274	47539274	+	0	0	30.386	ARFGEF2	ENST00000371917
chr16	24967857	24970857	-	0	0	38.5606	ARHGAP17	ENST00000289968
chr10	24910763	24913763	-	0	0	33.5209	ARHGAP21	ENST00000483114
chr11	129033322	129036322	-	0	0	38.99	ARHGAP32	ENST00000310343
chrX	135862503	135865503	-	0	0	55.2712	ARHGEF6	ENST00000250617
chr1	235488664	235491664	+	0	0	33.1471	ARID4B	ENST00000462969
chrX	100912635	100915635	-	0	0	38.6226	ARMCX2	ENST00000330154
chrX	100870610	100873610	-	0	0	33.7366	ARMCX6	ENST00000497931
chrX	63444564	63447564	-	0	0	30.1592	ASB12	ENST00000396130
chr17	3377295	3380295	+	0	0	34.1276	ASPA	ENST00000577034
chrX	107332898	107335898	+	0	0	32.4155	ATG4A	ENST00000345734
chrX	138849593	138852593	-	0	0	68.6627	ATP11C	ENST00000327569
chrX	40438215	40441215	+	0	0	36.216	ATP6AP2	ENST00000535539
chrX	13337518	13340518	-	0	0	31.2137	ATXN3L	ENST00000380622
chrX	69268788	69271788	-	0	0	37.4215	AWAT2	ENST00000276101
chr10	112655847	112658847	+	0	0	34.9566	BBIP1	ENST00000448814
chrX	102317202	102320202	-	0	0	35.9259	BEX1	ENST00000372728
chrX	102563904	102566904	-	0	0	35.7795	BEX2	ENST00000372677
chr17	28614195	28617195	-	0	0	30.6705	BLMH	ENST00000580709
chr17	41275132	41278132	-	0	0	30.057	BRCA1	ENST00000357654
chr2	28206893	28209893	-	0	0	34.258	BRE	ENST00000436924
chrX	135568124	135571124	+	0	0	42.2318	BRS3	ENST00000370648
chr21	40600362	40603362	-	0	0	44.8897	BRWD1	ENST00000424441
chr10	93724393	93727393	+	0	0	33.2415	BTAF1	ENST00000265990
chr8	104223558	104226558	+	0	0	32.2803	BAALC	ENST00000517863
chr17	51060879	51063879	+	0	0	34.4086	C17orf112	ENST00000441889
chr20	20204174	20207174	+	0	0	31.3892	C20orf26	ENST00000486624
chr6	88216259	88219259	+	0	0	51.4913	C6orf165	ENST00000506888
chrX	15754411	15757411	+	0	0	35.3351	CA5B	ENST00000318636
chrX	15691038	15694038	+	0	0	39.566	CA5BP1	ENST00000380336
chr19	48546311	48549311	-	0	0	30.5458	CABP5	ENST00000293255
chr11	115284467	115287467	-	0	0	37.7995	CADM1	ENST00000452722
chr7	93188122	93191122	-	0	0	32.7481	CALCR	ENST00000359558
chr17	69197318	69200318	-	0	0	36.0718	CASC17	ENST00000569074
chrX	41529783	41532783	-	0	0	36.3655	CASK	ENST00000421587
chr12	508740	511740	+	0	0	35.1976	CCDC77	ENST00000535959
chr10	86182694	86185694	+	0	0	30.9485	CCSER2	ENST00000494586
chr12	7595749	7598749	-	0	0	39.7888	CD163L1	ENST00000313599
chr7	80140242	80143242	-	0	0	42.9391	CD36	ENST00000435819
chrX	135728335	135731335	+	0	0	38.675	CD40LG	ENST00000370629
chrX	150066289	150069289	-	0	0	35.8817	CD99L2	ENST00000491877
chr18	64238553	64241553	-	0	0	36.763	CDH19	ENST00000580157
chr18	25615539	25618539	-	0	0	38.1066	CDH2	ENST00000418492
chr9	22111664	22114664	+	0	0	32.5118	CDKN2B-AS1	ENST00000421632
chrX	139865723	139868723	-	0	0	30.6378	CDR1	ENST00000370532
chrX	100351177	100354177	+	0	0	31.4421	CENPI	ENST00000403304
chr12	88496965	88499965	-	0	0	30.5182	CEP290	ENST00000604024
chr6	118867441	118870441	+	0	0	35.1673	CEP85L	ENST00000368491
chr15	93441550	93444550	+	0	0	53.8171	CHD2	ENST00000554771
chr16	53187837	53190837	+	0	0	31.5672	CHD9	ENST00000562785
chrX	72780983	72783983	+	0	0	36.8241	CHIC1	ENST00000373504
chrX	85157712	85160712	-	0	0	44.94	CHM	ENST00000357749
chr1	241798232	241801232	-	0	0	37.8515	CHML	ENST00000366553
chr11	89955532	89958532	-	0	0	32.5514	CHORDC1	ENST00000533739
chr7	136551398	136554398	+	0	0	36.6593	CHRM2	ENST00000471195
chr15	78888074	78891074	-	0	0	37.2643	CHRNA3	ENST00000559002
chrX	46431191	46434191	+	0	0	30.1077	CHST7	ENST00000276055
chr19	40227669	40230669	-	0	0	37.6587	CLC	ENST00000221804
chrX	10122984	10125984	+	0	0	46.8058	CLCN4	ENST00000380833
chr12	8606590	8609590	+	0	0	35.2899	CLEC6A	ENST00000382073
chrX	154562986	154565986	-	0	0	30.549	CLIC2	ENST00000369449
chr10	129690211	129693211	-	0	0	35.2314	CLRN3	ENST00000368671
chr14	31358014	31361014	-	0	0	37.2418	COCH	ENST00000216361
chr6	116446296	116449296	-	0	0	38.8193	COL10A1	ENST00000452729
chrX	107680658	107683658	-	0	0	31.7837	COL4A5	ENST00000477429
chrX	107680658	107683658	-	0	0	31.7837	COL4A6	ENST00000334504
chr3	148926171	148929171	-	0	0	41.1106	CP	ENST00000455472
chr12	94130599	94133599	-	0	0	34.6155	CRADD	ENST00000547383
chr6	49711168	49714168	-	0	0	31.3872	CRISP3	ENST00000263045
chr15	75072424	75075424	+	0	0	33.8728	CSK	ENST00000220003
chr4	70931102	70934102	+	0	0	36.688	CSN1S2AP	ENST00000451783
chr2	166324156	166327156	+	0	0	35.6739	CSRNP3	ENST00000421875
chr11	22357666	22360666	+	0	0	36.7337	CTD-2140G10	ENST00000528009
chr19	37262056	37265056	+	0	0	32.8471	CTD-2162K18	ENST00000588717
chr19	37262056	37265056	+	0	0	32.8471	CTD-2162K18	ENST00000590750
chr17	29631627	29634627	-	0	0	46.3051	CTD-2370N5	ENST00000578584
chr19	21603845	21606845	+	0	0	53.3804	CTD-2561J22	ENST00000600810
chr11	42274240	42277240	-	0	0	35.0472	CTD-2572N17	ENST00000527757
chr8	28910742	28913742	+	0	0	40.315	CTD-2647L4	ENST00000560865
chr19	51758963	51761963	+	0	0	31.2406	CTD-3187F8	ENST00000597569
chr2	79410356	79413356	+	0	0	30.2301	CTNNA2	ENST00000466387
chr10	69424416	69427416	-	0	0	38.3172	CTNNA3	ENST00000330298
chr2	225433542	225436542	-	0	0	34.2242	CUL3	ENST00000409096
chrX	30577472	30580472	-	0	0	43.7031	CXorf21	ENST00000378962
chrX	19987382	19990382	-	0	0	33.8394	CXorf23	ENST00000379687
chrX	47341345	47344345	-	0	0	39.1966	CXorf24	ENST00000357412
chrX	45059146	45062146	-	0	0	39.1966	CXorf36	ENST00000398000
chrX	145889301	145892301	+	0	0	35.949	CXorf51B	ENST00000438525
chrX	105853159	105856159	+	0	0	39.1522	CXorf57	ENST00000461251
chrX	125951746	125954746	+	0	0	34.785	CXorf64	ENST00000371125
chrX	70325638	70328638	-	0	0	36.6119	CXorf65	ENST00000438526
chrX	37637269	37640269	+	0	0	33.0195	CYBB	ENST00000378588
chrX	85515970	85518970	+	0	0	41.6153	DACH2	ENST00000373131
chr18	50459141	50462141	+	0	0	39.293	DCC	ENST00000579883
chrX	110653374	110656374	-	0	0	39.5921	DCX	ENST00000468911
chr20	29843466	29846466	+	0	0	36.502	DEFB115	ENST00000400552
chr20	236376	239376	+	0	0	34.2543	DEFB132	ENST00000382376
chr13	42710177	42713177	+	0	0	30.3921	DGKH	ENST00000540693
chrX	50212721	50215721	-	0	0	34.5228	DGKK	ENST00000376025
chrX	96818534	96821534	-	0	0	33.5609	DIAPH2	ENST00000373054
chrX	96818534	96821534	-	0	0	33.5609	DIAPH2-AS1	ENST00000579945
chr13	60585436	60588436	+	0	0	32.4515	DIAPH3	ENST00000400324
chr13	60585436	60588436	+	0	0	32.4515	DIAPH3-AS1	ENST00000435636
chr18	3873253	3876253	-	0	0	30.2635	DLGAP1	ENST00000400149
chrX	31277071	31280071	+	0	0	37.8407	DMD	ENST00000378723
chr4	100850778	100853778	-	0	0	30.5756	DNAJB14	ENST00000493110
chr22	41256260	41259260	+	0	0	36.0484	DNAJB7	ENST00000307221
chrX	153626621	153629621	+	0	0	33.2368	DNASE1L1	ENST00000369809
chr20	31377406	31380406	+	0	0	30.9037	DNMT3B	ENST00000328111
chr18	28954739	28957739	+	0	0	33.5181	DSG4	ENST00000308128
chrX	152910656	152913656	+	0	0	30.2232	DUSP9	ENST00000342782
chr18	52256389	52259389	+	0	0	42.1213	DYNAP	ENST00000585973
chrX	37705889	37708889	-	0	0	36.8913	DYNLT3	ENST00000432389
chr2	207582120	207585120	-	0	0	33.494	DYTN	ENST00000452335
chrX	48378163	48381163	+	0	0	30.993	EBP	ENST00000495186
chrX	65857892	65860892	-	0	0	31.1031	EDA2R	ENST00000374719
chr13	41555418	41558418	-	0	0	30.8854	ELF1	ENST00000405737
chrX	47509003	47512003	-	0	0	31.2988	ELK1	ENST00000468956
chrX	129812722	129815722	-	0	0	36.0279	ENOX2	ENST00000370927
chr3	97156436	97159436	+	0	0	34.808	EPHA6	ENST00000389672
chr1	51886793	51889793	-	0	0	33.5685	EPS15	ENST00000396122
chr12	1297024	1300024	+	0	0	34.8758	ERC1	ENST00000543086
chrX	71457858	71460858	-	0	0	32.1968	ERCC6L	ENST00000373657
chr13	47354750	47357750	-	0	0	31.9145	ESD	ENST00000378720
chr14	64606058	64609058	+	0	0	39.3621	ESR2	ENST00000542956
chr17	29645031	29648031	-	0	0	58.4661	EVI2A	ENST00000461237
chr17	29631627	29634627	-	0	0	46.3051	EVI2B	ENST00000330927
chrX	154133848	154136848	-	0	0	77.8372	F8	ENST00000360256
chr11	58889660	58892660	+	0	0	32.0051	FAM111B	ENST00000411426
chrX	133928442	133931442	+	0	0	31.8	FAM122C	ENST00000414371
chrX	134155566	134158566	-	0	0	39.921	FAM127C	ENST00000391440
chrX	52986611	52989611	-	0	0	35.8079	FAM156A	ENST00000316310
chr16	57200162	57203162	-	0	0	32.5786	FAM192A	ENST00000309137
chrX	103409155	103412155	+	0	0	36.1889	FAM199X	ENST00000493442
chr15	52943237	52946237	-	0	0	36.346	FAM214A	ENST00000546305
chrX	79589002	79592002	+	0	0	43.3854	FAM46D	ENST00000538312
chr10	90751732	90754732	-	0	0	39.323	FAS	ENST00000355740
chr17	72868156	72871156	-	0	0	30.5194	FDXR	ENST00000582710
chr15	68568140	68571140	+	0	0	33.3587	FEM1B	ENST00000306917
chrX	54521599	54524599	-	0	0	36.072	FGD1	ENST00000375135
chrX	135249454	135252454	+	0	0	38.4565	FHL1	ENST00000394155
chrX	15401535	15404535	-	0	0	41.9918	FIGF	ENST00000297904
chrX	146991468	146994468	+	0	0	30.2656	FMR1	ENST00000218200
chrX	146991468	146994468	+	0	0	30.2656	FMR1-AS1	ENST00000601841
chrX	70313998	70316998	+	0	0	31.2862	FOXO4	ENST00000374259
chrX	55647832	55650832	+	0	0	43.1721	FOXR2	ENST00000339140
chrX	48332548	48335548	+	0	0	30.6097	FTSJ1	ENST00000492562
chrX	73436383	73439383	+	0	0	45.3116	FTX	ENST00000603672
chrX	44401221	44404221	-	0	0	30.7633	FUNDC1	ENST00000378045
chrX	151418148	151421148	-	0	0	45.0006	GABRA3	ENST00000417858
chrX	151127184	151130184	-	0	0	33.2123	GABRE	ENST00000476016
chrX	69640880	69643880	+	0	0	33.9547	GDPD2	ENST00000453994
chr1	235488664	235491664	+	0	0	33.1471	GGPS1	ENST00000488594
chrX	70441055	70444055	+	0	0	30.0795	GJB1	ENST00000374029
chr9	4144193	4147193	-	0	0	30.4707	GLIS3	ENST00000473846
chrX	14546981	14549981	+	0	0	33.0066	GLRA2	ENST00000415367
chr20	57468251	57471251	+	0	0	39.4735	GNAS	ENST00000313949
chr7	80140242	80143242	-	0	0	42.9391	GNAT3	ENST00000398291
chr17	42541461	42544461	-	0	0	43.7068	GPATCH8	ENST00000335500
chr13	94509726	94512726	-	0	0	30.1076	GPC6	ENST00000377047
chrX	136112833	136115833	-	0	0	37.1589	GPR101	ENST00000298110
chrX	135386179	135389179	+	0	0	32.3323	GPR112	ENST00000394143
chrX	53109541	53112541	+	0	0	43.5756	GPR173	ENST00000332582
chrX	41552886	41555886	+	0	0	30.6135	GPR34	ENST00000378142
chr14	88469467	88472467	+	0	0	38.1234	GPR65	ENST00000267549
chrX	41581407	41584407	+	0	0	32.8946	GPR82	ENST00000302548
chrX	101904293	101907293	+	0	0	30.378	GPRASP1	ENST00000444152
chr10	87401829	87404829	+	0	0	30.0327	GRID1	ENST00000536331
chrX	48827251	48830251	-	0	0	41.9876	GRIPAP1	ENST00000376425
chr17	38117225	38120225	+	0	0	30.4799	GSDMA	ENST00000301659
chrX	2746101	2749101	+	0	0	30.1451	GYG2	ENST00000398806
chr19	49495610	49498610	-	0	0	31.5137	GYS1	ENST00000323798
chrX	152735603	152738603	-	0	0	30.368	HAUS7	ENST00000370211
chrX	11127405	11130405	+	0	0	34.4305	HCCS	ENST00000380763
chrX	153235819	153238819	-	0	0	33.5195	HCFC1	ENST00000310441
chrX	7063292	7066292	+	0	0	30.0393	HDHD1	ENST00000381077
chrX	83756487	83759487	-	0	0	39.9139	HDX	ENST00000297977
chr10	93219851	93222851	+	0	0	31.909	HECTD2	ENST00000536715
chr9	100699675	100702675	-	0	0	30.6794	HEMGN	ENST00000259456
chrX	65380432	65383432	+	0	0	38.4542	HEPH	ENST00000519389
chr16	56967862	56970862	+	0	0	35.401	HERPUD1	ENST00000566550
chr19	46799632	46802632	+	0	0	34.3685	HIF3A	ENST00000524533
chr11	33348055	33351055	+	0	0	31.7461	HIPK3	ENST00000534262
chr8	28910742	28913742	+	0	0	40.315	HMBOX1	ENST00000561377
chrX	80455302	80458302	+	0	0	32.2091	HMGN5	ENST00000358130
chrX	100664976	100667976	+	0	0	39.2633	HNRNPH2	ENST00000316594
chr7	136551398	136554398	+	0	0	36.6593	hsa-mir-490	ENST00000586239
chrX	53460323	53463323	-	0	0	45.5366	HSD17B10	ENST00000375304
chrX	135577670	135580670	+	0	0	33.3519	HTATSF1	ENST00000448450
chrX	113816550	113819550	+	0	0	31.7426	HTR2C	ENST00000371951
chrX	53570723	53573723	-	0	0	31.8017	HUWE1	ENST00000468322
chr15	78447249	78450249	+	0	0	39.4102	IDH3A	ENST00000558602
chrX	148585884	148588884	-	0	0	33.3951	IDS	ENST00000340855
chr9	21216310	21219310	-	0	0	37.8883	IFNA16	ENST00000380216
chr9	21481312	21484312	-	0	0	43.0663	IFNE	ENST00000448696
chrX	69351298	69354298	+	0	0	43.342	IGBP1	ENST00000342206
chrX	130422035	130425035	-	0	0	30.7728	IGSF1	ENST00000370900
chr11	112020796	112023796	-	0	0	30.38	IL18	ENST00000280357
chrX	29767566	29770566	+	0	0	38.4426	IL1RAPL1	ENST00000378993
chrX	70325638	70328638	-	0	0	36.6119	IL2RG	ENST00000276110
chr3	158989035	158992035	+	0	0	36.7832	IQCJ-SCHIP1	ENST00000467442
chrX	53309796	53312796	-	0	0	32.752	IQSEC2	ENST00000375365
chr16	47429131	47432131	-	0	0	33.4132	ITFG1	ENST00000320640
chrX	54823673	54826673	-	0	0	32.9433	ITIH6	ENST00000218436
chrX	73162158	73165158	+	0	0	50.6131	JPX	ENST00000602737
chr22	17155430	17158430	-	0	0	34.8345	KB-7G2	ENST00000423580
chr12	75602528	75605528	-	0	0	33.1963	KCNC2	ENST00000549446
chrX	48827251	48830251	-	0	0	41.9876	KCND1	ENST00000218176
chr3	19355423	19358423	-	0	0	30.6258	KCNH8	ENST00000328405
chrX	53253604	53256604	-	0	0	33.2996	KDM5C	ENST00000349663
chrX	44916250	44919250	+	0	0	61.7974	KDM6A	ENST00000451692
chr11	28129712	28132712	+	0	0	34.6936	KIF18A	ENST00000263181
chr12	39733896	39736896	-	0	0	34.7901	KIF21A	ENST00000361961
chrX	69507878	69510878	+	0	0	34.3822	KIF4A	ENST00000485406
chr9	5710844	5713844	+	0	0	30.7063	KIAA1432	ENST00000251879
chrX	56256821	56259821	+	0	0	32.3141	KLF8	ENST00000476898
chrX	21670755	21673755	-	0	0	53.501	KLHL34	ENST00000379499
chr12	123010560	123013560	-	0	0	31.2829	KNTC1	ENST00000535410
chrX	46304623	46307623	+	0	0	34.0292	KRBOX4	ENST00000464900
chr17	38801099	38804099	-	0	0	31.7705	KRT222	ENST00000476049
chr21	32126696	32129696	-	0	0	41.9697	KRTAP21-1	ENST00000335093
chr21	31654276	31657276	-	0	0	38.6822	KRTAP24-1	ENST00000340345
chr17	39340147	39343147	-	0	0	39.9742	KRTAP4-1	ENST00000398472
chr17	39333460	39336460	-	0	0	32.0796	KRTAP4-2	ENST00000377726
chr17	39386714	39389714	+	0	0	31.7398	KRTAP9-3	ENST00000411528
chr17	39429949	39432949	+	0	0	32.0169	KRTAP9-7	ENST00000391354
chr17	25948560	25951560	+	0	0	31.1084	KSR1	ENST00000582410
chr21	40809862	40812862	-	0	0	34.2887	LCA5L	ENST00000468009
chrX	140270310	140273310	-	0	0	31.0378	LDOC1	ENST00000460721
chr10	95515565	95518565	+	0	0	32.1241	LGI1	ENST00000478763
chr13	40106556	40109556	-	0	0	32.7137	LHFP	ENST00000379589
chr21	23468935	23471935	+	0	0	33.6392	LINC00308	ENST00000419431
chr21	29383681	29386681	+	0	0	31.9619	LINC00314	ENST00000324988
chr20	36250521	36253521	-	0	0	32.7101	LINC00489	ENST00000457816
chr21	26954536	26957536	-	0	0	32.3412	LINC00515	ENST00000567517
chrX	133682053	133685053	+	0	0	46.4179	LINC00629	ENST00000434384
chrX	110752889	110755889	+	0	0	52.7446	LINC00890	ENST00000569275
chr5	116749207	116752207	+	0	0	39.077	LINC00992	ENST00000514186
chr21	15578254	15581254	-	0	0	48.7542	LIPI	ENST00000344577
chr12	16761758	16764758	-	0	0	36.733	LMO3	ENST00000540848
chrX	78001205	78004205	+	0	0	38.2258	LPAR4	ENST00000610214
chr15	71185977	71188977	+	0	0	30.7422	LRRC49	ENST00000559201
chr12	85428098	85431098	+	0	0	30.9285	LRRIQ1	ENST00000529408
chr17	48828416	48831416	+	0	0	47.2389	LUC7L3	ENST00000503798
chrX	148767902	148770902	+	0	0	32.6815	MAGEA11	ENST00000412632
chrX	30259847	30262847	+	0	0	31.3158	MAGEB1	ENST00000378981
chrX	30258056	30261056	+	0	0	33.0925	MAGEB4	ENST00000378982
chrX	54832170	54835170	+	0	0	39.3157	MAGED2	ENST00000375068
chrX	43740721	43743721	-	0	0	32.2564	MAOB	ENST00000487544
chrX	72780983	72783983	+	0	0	36.8241	MAP2K4P1	ENST00000602584
chrX	20081923	20084923	-	0	0	31.625	MAP7D2	ENST00000379651
chrX	135337641	135340641	-	0	0	37.5774	MAP7D3	ENST00000370663
chr18	47802368	47805368	-	0	0	31.5857	MBD1	ENST00000585672
chrX	131546603	131549603	-	0	0	53.9436	MBNL3	ENST00000538204
chrX	21855655	21858655	+	0	0	33.2524	MBTPS2	ENST00000465888
chrX	70347529	70350529	+	0	0	44.0954	MED12	ENST00000462984
chr3	151046337	151049337	-	0	0	34.4739	MED12L	ENST00000468305
chr14	101380172	101383172	+	0	0	35.244	MEG8	ENST00000553421
chr15	37188241	37191241	-	0	0	35.0834	MEIS2	ENST00000560702
chr11	28129712	28132712	+	0	0	34.6936	METTL15	ENST00000379199
chr18	2554037	2557037	-	0	0	41.8998	METTL4	ENST00000319888
chr17	74730271	74733271	+	0	0	32.1432	MFSD11	ENST00000591864
chr12	16761758	16764758	-	0	0	36.733	MGST1	ENST00000539036
chrX	107067083	107070083	+	0	0	35.1324	MID2	ENST00000451923
chrX	151560510	151563510	-	0	0	36.0678	MIR105-2	ENST00000385083
chr11	121968061	121971061	-	0	0	31.0045	MIR125B1	ENST00000385236
chr19	20509163	20512163	-	0	0	34.9146	MIR1270-1	ENST00000459320
chr19	20578322	20581322	-	0	0	40.9364	MIR1270-2	ENST00000408220
chrX	117518356	117521356	+	0	0	34.5191	MIR1277	ENST00000408536
chrX	113947649	113950649	+	0	0	57.208	MIR1298	ENST00000408783
chr18	47016717	47019717	-	0	0	31.8945	MIR1539	ENST00000581232
chrX	49765753	49768753	+	0	0	38.506	MIR188	ENST00000385034
chrX	65236711	65239711	+	0	0	42.1593	MIR223	ENST00000385204
chr13	61773014	61776014	-	0	0	37.395	MIR3169	ENST00000578032
chr9	21481312	21484312	-	0	0	43.0663	MIR31HG	ENST00000304425
chrX	85157712	85160712	-	0	0	44.94	MIR361	ENST00000362181
chrX	49771038	49774038	+	0	0	34.8072	MIR362	ENST00000385280
chr4	160049046	160052046	-	0	0	35.1047	MIR3688-2	ENST00000583455
chrX	73436383	73439383	+	0	0	45.3116	MIR374B	ENST00000390738
chr10	124174480	124177480	+	0	0	31.6363	MIR3941	ENST00000582572
chrX	73436383	73439383	+	0	0	45.3116	MIR421	ENST00000365696
chr9	91359820	91362820	-	0	0	30.0069	MIR4289	ENST00000581736
chr14	37420596	37423596	-	0	0	35.4735	MIR4503	ENST00000582187
chrX	151127184	151130184	-	0	0	33.2123	MIR452	ENST00000385020
chr18	53144451	53147451	+	0	0	30.8753	MIR4529	ENST00000578110
chr19	39899318	39902318	-	0	0	30.4876	MIR4530	ENST00000581459
chr10	112655847	112658847	+	0	0	34.9566	MIR4680	ENST00000580906
chr17	15154013	15157013	-	0	0	34.8746	MIR4731	ENST00000580859
chr21	28324279	28327279	+	0	0	34.1343	MIR4759	ENST00000584048
chrX	7063292	7066292	+	0	0	30.0393	MIR4767	ENST00000582827
chrX	47444827	47447827	+	0	0	31.127	MIR4769	ENST00000584126
chr3	19355423	19358423	-	0	0	30.6258	MIR4791	ENST00000607666
chrX	49771038	49774038	+	0	0	34.8072	MIR500A	ENST00000385051
chrX	49771571	49774571	+	0	0	32.1796	MIR501	ENST00000390204
chrX	139005390	139008390	-	0	0	37.9956	MIR505	ENST00000384901
chrX	146317545	146320545	-	0	0	41.7746	MIR508	ENST00000384857
chrX	146340244	146343244	-	0	0	39.2392	MIR509-1	ENST00000385265
chrX	146340244	146343244	-	0	0	39.2392	MIR509-2	ENST00000390724
chrX	146340244	146343244	-	0	0	39.2392	MIR509-3	ENST00000390725
chrX	146352926	146355926	-	0	0	32.2202	MIR510	ENST00000384909
chrX	146359862	146362862	-	0	0	40.5197	MIR514A1	ENST00000385133
chrX	49765753	49768753	+	0	0	38.506	MIR532	ENST00000385025
chrX	94317224	94320224	-	0	0	46.0466	MIR548M	ENST00000408260
chr17	74730271	74733271	+	0	0	32.1432	MIR636	ENST00000384825
chrX	69240706	69243706	+	0	0	33.4918	MIR676	ENST00000390702
chr9	28887953	28890953	-	0	0	35.0003	MIR873	ENST00000401120
chrX	53582206	53585206	+	0	0	30.7286	MIR98	ENST00000606724
chr21	17909408	17912408	+	0	0	41.9761	MIR99A	ENST00000384906
chr21	17909408	17912408	+	0	0	41.9761	MIRLET7C	ENST00000362160
chrX	53582206	53585206	+	0	0	30.7286	MIRLET7F2	ENST00000385277
chr16	14278573	14281573	+	0	0	33.8251	MKL2	ENST00000574998
chr11	4967330	4970330	-	0	0	41.8476	MMP26	ENST00000477339
chr11	102713342	102716342	-	0	0	30.4779	MMP3	ENST00000524478
chrX	102940155	102943155	-	0	0	56.0919	MORF4L2	ENST00000474653
chrX	102940155	102943155	-	0	0	56.0919	MORF4L2-AS1	ENST00000435306
chrX	14901412	14904412	+	0	0	34.8803	MOSPD2	ENST00000380492
chr2	28206893	28209893	-	0	0	34.258	MRPL33	ENST00000448427
chr15	89008004	89011004	-	0	0	34.7303	MRPL46	ENST00000312475
chr15	89008004	89011004	-	0	0	34.7303	MRPS11	ENST00000559125
chrX	64885510	64888510	+	0	0	39.8134	MSN	ENST00000360270
chrX	131155244	131158244	+	0	0	34.0919	MST4	ENST00000394334
chrX	149735046	149738046	+	0	0	35.6197	MTM1	ENST00000424519
chr15	31266213	31269213	-	0	0	39.6136	MTMR10	ENST00000425768
chrX	63444564	63447564	-	0	0	30.1592	MTMR8	ENST00000453546
chrX	105410297	105413297	+	0	0	64.365	MUM1L1	ENST00000337685
chr18	3250272	3253272	+	0	0	41.8789	MYL12A	ENST00000579226
chrX	72433710	72436710	-	0	0	31.719	NAP1L2	ENST00000373517
chr17	41275132	41278132	-	0	0	30.057	NBR2	ENST00000460115
chrX	107018017	107021017	-	0	0	34.7543	NCBP2L	ENST00000509000
chr20	44707591	44710591	-	0	0	34.5508	NCOA5	ENST00000372291
chr18	2569509	2572509	+	0	0	31.7295	NDC80	ENST00000261597
chrX	47002616	47005616	+	0	0	34.2242	NDUFB11	ENST00000377811
chr1	72565614	72568614	-	0	0	41.9598	NEGR1	ENST00000357731
chr16	47142622	47145622	-	0	0	37.4531	NETO2	ENST00000562435
chrX	71128937	71131937	+	0	0	40.7765	NHSL2	ENST00000540800
chrX	6144116	6147116	-	0	0	34.7771	NLGN4X	ENST00000469740
chr14	90797481	90800481	-	0	0	31.3273	NRDE2	ENST00000354366
chr8	32577350	32580350	+	0	0	30.0805	NRG1	ENST00000518084
chr15	76300634	76303634	-	0	0	48.4104	NRG4	ENST00000568203
chrX	105064535	105067535	+	0	0	37.5626	NRK	ENST00000428173
chr6	116446296	116449296	-	0	0	38.8193	NT5DC1	ENST00000419791
chrX	106447861	106450861	+	0	0	31.0485	NUP62CL	ENST00000372466
chrX	102335663	102338663	-	0	0	39.3169	NXF3	ENST00000425463
chrX	108777009	108780009	+	0	0	41.4951	NXT2	ENST00000218004
chr3	174972199	174975199	+	0	0	42.4371	NAALADL2	ENST00000485853
chr3	174972199	174975199	+	0	0	42.4371	NAALADL2-AS2	ENST00000424690
chrX	13750831	13753831	+	0	0	38.1072	OFD1	ENST00000485052
chrX	67652299	67655299	-	0	0	43.6337	OPHN1	ENST00000491714
chr1	241798232	241801232	-	0	0	37.8515	OPN3	ENST00000366554
chr7	143992893	143995893	+	0	0	30.8483	OR2A1-AS1	ENST00000461843
chr7	143992893	143995893	+	0	0	30.8483	OR2A9P	ENST00000479102
chr11	48508344	48511344	+	0	0	30.7554	OR4A47	ENST00000446524
chr15	102356389	102359389	+	0	0	32.0148	OR4F15	ENST00000332238
chr15	102343922	102346922	+	0	0	34.8228	OR4F6	ENST00000328882
chr14	20501917	20504917	-	0	0	37.7911	OR4K13	ENST00000315693
chr14	20583565	20586565	+	0	0	31.4127	OR4K17	ENST00000315543
chr11	4975943	4978943	-	0	0	30.8583	OR51A2	ENST00000380371
chr11	4967330	4970330	-	0	0	41.8476	OR51A4	ENST00000380373
chr12	55818037	55821037	+	0	0	38.1212	OR6C76	ENST00000328314
chr11	123624226	123627226	-	0	0	31.0406	OR6X1	ENST00000327930
chrX	48813893	48816893	-	0	0	45.9097	OTUD5	ENST00000396743
chr11	7726941	7729941	-	0	0	33.9868	OVCH2	ENST00000534193
chr8	107736334	107739334	+	0	0	33.6155	OXR1	ENST00000445937
chrX	78198828	78201828	+	0	0	34.2789	P2RY10	ENST00000461541
chr3	151046337	151049337	-	0	0	34.4739	P2RY13	ENST00000325602
chrX	110185512	110188512	+	0	0	49.9171	PAK3	ENST00000425146
chrX	75390770	75393770	+	0	0	46.2703	PBDC1	ENST00000373358
chr2	193612570	193615570	+	0	0	40.0098	PCGEM1	ENST00000454040
chr7	82507778	82510778	-	0	0	33.6725	PCLO	ENST00000426442
chr10	112655847	112658847	+	0	0	34.9566	PDCD4	ENST00000280154
chr3	33868129	33871129	+	0	0	37.1139	PDCD6IP	ENST00000482561
chrX	19371068	19374068	+	0	0	32.4443	PDHA1	ENST00000479146
chrX	69507878	69510878	+	0	0	34.3822	PDZD11	ENST00000239666
chrX	55023967	55026967	-	0	0	38.6879	PFKFB1	ENST00000545676
chrX	118368210	118371210	+	0	0	35.9469	PGRMC1	ENST00000217971
chrX	22048920	22051920	+	0	0	34.5154	PHEX	ENST00000379374
chrX	22189615	22192615	+	0	0	41.8212	PHEX-AS1	ENST00000424650
chrX	54068627	54071627	-	0	0	41.4746	PHF8	ENST00000425862
chr16	47697182	47700182	+	0	0	38.4061	PHKB	ENST00000568171
chrX	15352676	15355676	-	0	0	44.0399	PIGA	ENST00000542278
chrX	106447861	106450861	+	0	0	31.0485	PIH1D3	ENST00000535523
chr18	39615655	39618655	+	0	0	39.0433	PIK3C3	ENST00000589056
chrX	48767923	48770923	-	0	0	32.2821	PIM2	ENST00000376509
chrX	71457858	71460858	-	0	0	32.1968	PIN4	ENST00000423432
chrX	15401535	15404535	-	0	0	41.9918	PIR	ENST00000492432
chr15	72521063	72524063	-	0	0	30.9286	PKM	ENST00000319622
chr12	18871566	18874566	-	0	0	35.0778	PLCZ1	ENST00000541695
chr10	124174480	124177480	+	0	0	31.6363	PLEKHA1	ENST00000494222
chr6	118867441	118870441	+	0	0	35.1673	PLN	ENST00000357525
chrX	103029438	103032438	+	0	0	40.8144	PLP1	ENST00000434483
chrX	114793176	114796176	+	0	0	31.4258	PLS3	ENST00000489283
chr16	72205064	72208064	-	0	0	31.386	PMFBP1	ENST00000537465
chr17	15154013	15157013	-	0	0	34.8746	PMP22	ENST00000395938
chr18	51807206	51810206	+	0	0	51.8365	POLI	ENST00000581950
chrX	48378163	48381163	+	0	0	30.993	PORCN	ENST00000359882
chr1	167296280	167299280	+	0	0	35.7808	POU2F1	ENST00000367866
chrX	106869653	106872653	+	0	0	41.1092	PRPS1	ENST00000372435
chr5	119950831	119953831	+	0	0	30.5595	PRR16	ENST00000446965
chrX	37243851	37246851	+	0	0	39.7376	PRRG1	ENST00000378628
chr15	55966881	55969881	-	0	0	39.6851	PRTG	ENST00000389286
chrX	107332898	107335898	+	0	0	32.4155	PSMD10	ENST00000338548
chr12	71147388	71150388	-	0	0	30.0482	PTPRR	ENST00000548220
chrX	154492852	154495852	-	0	0	35.7362	RAB39B	ENST00000369454
chrX	102773417	102776417	-	0	0	32.4943	RAB40A	ENST00000304236
chr15	63479727	63482727	+	0	0	38.4626	RAB8B	ENST00000321437
chrX	13705239	13708239	+	0	0	54.5443	RAB9A	ENST00000464506
chr14	68702256	68705256	-	0	0	42.007	RAD51B	ENST00000479335
chrX	17877947	17880947	-	0	0	47.5201	RAI2	ENST00000415486
chrX	131350649	131353649	+	0	0	30.4901	RAP2C	ENST00000490400
chrX	131350649	131353649	+	0	0	30.4901	RAP2C-AS1	ENST00000421483
chr4	160049046	160052046	-	0	0	35.1047	RAPGEF2	ENST00000505478
chrX	47002616	47005616	+	0	0	34.2242	RBM10	ENST00000377604
chrX	106361057	106364057	-	0	0	40.513	RBM41	ENST00000372487
chr4	76418641	76421641	-	0	0	33.498	RCHY1	ENST00000505514
chrX	16962813	16965813	+	0	0	41.5239	REPS2	ENST00000357277
chr15	56393449	56396449	-	0	0	35.7443	RFX7	ENST00000559847
chrX	109600043	109603043	+	0	0	47.1179	RGAG1	ENST00000520821
chr1	192542856	192545856	+	0	0	36.6078	RGS1	ENST00000367459
chr5	63869476	63872476	+	0	0	30.1317	RGS7BP	ENST00000505263
chrX	53447804	53450804	+	0	0	38.3678	RIBC1	ENST00000329209
chrX	73833461	73836461	-	0	0	40.3756	RLIM	ENST00000332687
chrX	142176132	142179132	+	0	0	41.8657	RN7SKP81	ENST00000365603
chr14	68702256	68705256	-	0	0	42.007	RN7SL108P	ENST00000481903
chrX	69441167	69444167	-	0	0	32.3514	RN7SL581P	ENST00000477181
chr16	58232747	58235747	-	0	0	34.8679	RN7SL645P	ENST00000496148
chrX	73460983	73463983	-	0	0	33.726	RN7SL648P	ENST00000478418
chrX	69470891	69473891	+	0	0	36.0982	RNA5SP507	ENST00000363603
chrX	76285129	76288129	+	0	0	30.1918	RNA5SP509	ENST00000364577
chr20	53475351	53478351	-	0	0	45.0042	RNU4ATAC7P	ENST00000516280
chr17	28614195	28617195	-	0	0	30.6705	RNU6-1267P	ENST00000410747
chr5	63869476	63872476	+	0	0	30.1317	RNU6-294P	ENST00000364999
chrX	93257921	93260921	-	0	0	49.5551	RNU6-332P	ENST00000391193
chrX	65895206	65898206	-	0	0	36.8686	RNU6-394P	ENST00000410735
chrX	110663835	110666835	-	0	0	45.6792	RNU6-496P	ENST00000516145
chrX	48813893	48816893	-	0	0	45.9097	RNU6-722P	ENST00000411377
chrX	151418148	151421148	-	0	0	45.0006	RNU6-764P	ENST00000516396
chr17	27967720	27970720	-	0	0	32.2487	RNU6-920P	ENST00000410926
chr19	46808806	46811806	-	0	0	36.3537	RNU6-924P	ENST00000362926
chrX	131713251	131716251	-	0	0	35.6546	RNU6-98P	ENST00000384173
chr16	18821682	18824682	-	0	0	39.1966	RP11-1035H13	ENST00000569096
chrX	51796392	51799392	-	0	0	30.1221	RP11-114H20	ENST00000375644
chrX	10937960	10940960	+	0	0	38.9926	RP11-120D5	ENST00000608176
chr18	32868235	32871235	+	0	0	31.4017	RP11-158H5	ENST00000586922
chr19	44425436	44428436	-	0	0	32.302	RP11-15A1	ENST00000586247
chr11	121968061	121971061	-	0	0	31.0045	RP11-166D19	ENST00000530955
chr3	101657702	101660702	+	0	0	35.1325	RP11-221J22	ENST00000465215
chrX	39185616	39188616	-	0	0	32.1633	RP11-265P11	ENST00000448597
chr18	43061309	43064309	+	0	0	36.2494	RP11-309E23	ENST00000585759
chr15	68568140	68571140	+	0	0	33.3587	RP11-315D16	ENST00000563057
chr17	74730271	74733271	+	0	0	32.1432	RP11-318A15	ENST00000587459
chr8	104223558	104226558	+	0	0	32.2803	RP11-318M2	ENST00000523614
chrX	45059146	45062146	-	0	0	39.1966	RP11-342D14	ENST00000438181
chrX	62570218	62573218	-	0	0	50.3335	RP11-357C3	ENST00000610088
chr11	7726941	7729941	-	0	0	33.9868	RP11-35J10	ENST00000527443
chr11	7726941	7729941	-	0	0	33.9868	RP11-35J10	ENST00000527565
chr12	18871566	18874566	-	0	0	35.0778	RP11-361I14	ENST00000536931
chrX	51940921	51943921	+	0	0	30.4798	RP11-363G10	ENST00000375625
chr8	9411444	9414444	+	0	0	30.0757	RP11-375N15	ENST00000607598
chrX	136646345	136649345	+	0	0	32.4234	RP1-137H15	ENST00000442841
chr9	22644198	22647198	+	0	0	34.4782	RP11-399D6	ENST00000436786
chr16	58232747	58235747	-	0	0	34.8679	RP11-459F6	ENST00000561923
chr14	71000732	71003732	-	0	0	42.4795	RP11-486O13	ENST00000556646
chr18	28954739	28957739	+	0	0	33.5181	RP11-534N16	ENST00000581856
chr6	74777166	74780166	+	0	0	36.6765	RP11-554D15	ENST00000435946
chr8	70015425	70018425	-	0	0	31.7837	RP11-600K15	ENST00000518540
chrX	56753717	56756717	+	0	0	35.9034	RP11-622K12	ENST00000374922
chr8	24239797	24242797	+	0	0	35.3181	RP11-624C23	ENST00000518988
chr4	98286076	98289076	+	0	0	36.6866	RP11-681L8	ENST00000521680
chr17	27967720	27970720	-	0	0	32.2487	RP11-68I3	ENST00000581240
chr17	27967720	27970720	-	0	0	32.2487	RP11-68I3	ENST00000581474
chr12	9707909	9710909	+	0	0	44.68	RP11-726G1	ENST00000520314
chr18	25174128	25177128	-	0	0	30.3507	RP11-739N10	ENST00000584546
chr18	43061309	43064309	+	0	0	36.2494	RP11-749H17	ENST00000590257
chr14	88623064	88626064	-	0	0	33.8528	RP11-753D20	ENST00000556546
chr14	88623064	88626064	-	0	0	33.8528	RP11-753D20	ENST00000563140
chrX	115084422	115087422	-	0	0	34.5468	RP11-761E20	ENST00000430756
chr16	34713829	34716829	-	0	0	34.128	RP11-80F22	ENST00000569028
chr14	31358014	31361014	-	0	0	37.2418	RP11-829H16	ENST00000556786
chr12	94130599	94133599	-	0	0	34.6155	RP11-887P2	ENST00000550287
chr10	87401829	87404829	+	0	0	30.0327	RP11-93H12	ENST00000474115
chr10	88751118	88754118	+	0	0	30.3952	RP11-96C23	ENST00000433214
chr10	88751118	88754118	+	0	0	30.3952	RP11-96C234	ENST00000444180
chr15	89008004	89011004	-	0	0	34.7303	RP11-97O12	ENST00000561140
chrX	47516231	47519231	+	0	0	41.0405	RP1-212G6	ENST00000591832
chrX	129657231	129660231	-	0	0	53.0453	RP1-274L7	ENST00000458525
chrX	123092474	123095474	+	0	0	37.1214	RP1-315G1	ENST00000426367
chrX	154562986	154565986	-	0	0	30.549	RP13-228J13	ENST00000444722
chrX	114793176	114796176	+	0	0	31.4258	RP1-93I3	ENST00000607680
chrX	57146062	57149062	-	0	0	34.768	RP3-323P24	ENST00000439622
chrX	73436383	73439383	+	0	0	45.3116	RP3-368A4	ENST00000603037
chr20	45979304	45982304	+	0	0	33.6174	RP4-569M23	ENST00000413818
chr16	72697067	72700067	+	0	0	33.9481	RP5-991G20	ENST00000563328
chrX	107171842	107174842	+	0	0	37.8002	RP6-191P20	ENST00000430140
chrX	83756487	83759487	-	0	0	39.9139	RP6-33F8	ENST00000465509
chrX	38163084	38166084	-	0	0	34.5665	RPGR	ENST00000378505
chrX	153625678	153628678	+	0	0	30.27	RPL10	ENST00000474786
chr18	47016717	47019717	-	0	0	31.8945	RPL17	ENST00000584364
chr18	47016717	47019717	-	0	0	31.8945	RPL17-C18orf32	ENST00000584895
chrX	118920447	118923447	-	0	0	32.8528	RPL39	ENST00000477403
chrX	71496141	71499141	-	0	0	30.4235	RPS4X	ENST00000316084
chrX	20235979	20238979	-	0	0	38.4995	RPS6KA3	ENST00000457145
chrX	83414443	83417443	-	1.57618e-12	7.01633e-14	52.2529	RPS6KA6	ENST00000460730
chr12	123010560	123013560	-	0	0	31.2829	RSRC2	ENST00000331738
chr19	49495610	49498610	-	0	0	31.5137	RUVBL2	ENST00000596837
chr21	15924515	15927515	+	0	0	32.0063	SAMSN1	ENST00000285670
chr21	33073231	33076231	-	0	0	40.3957	SCAF4	ENST00000399804
chr15	77153285	77156285	-	0	0	34.4695	SCAPER	ENST00000568382
chr11	112020796	112023796	-	0	0	30.38	SDHD	ENST00000531744
chr15	72404598	72407598	+	0	0	50.5066	SENP8	ENST00000542035
chrX	105280284	105283284	-	0	0	43.698	SERPINA7	ENST00000327674
chr18	61573193	61576193	+	0	0	31.8802	SERPINB10	ENST00000418725
chr13	50023688	50026688	+	0	0	41.0165	SETDB2	ENST00000354234
chr13	23753059	23756059	+	0	0	32.3811	SGCG	ENST00000218867
chrX	80455302	80458302	+	0	0	32.2091	SH3BGRL	ENST00000373212
chr16	48393659	48396659	+	0	0	31.1735	SIAH1	ENST00000565620
chr19	51758963	51761963	+	0	0	31.2406	SIGLECL1	ENST00000316401
chr18	43061309	43064309	+	0	0	36.2494	SLC14A2	ENST00000586448
chr12	16429619	16432619	-	0	0	38.0147	SLC15A5	ENST00000344941
chr11	22357666	22360666	+	0	0	36.7337	SLC17A6	ENST00000263160
chr14	37420596	37423596	-	0	0	35.4735	SLC25A21	ENST00000555449
chrX	118531257	118534257	+	0	0	36.8443	SLC25A43	ENST00000217909
chrX	118600362	118603362	+	0	0	40.1891	SLC25A5	ENST00000317881
chr18	29339843	29342843	-	0	0	30.1642	SLC25A52	ENST00000269205
chrX	103355106	103358106	+	0	0	34.2071	SLC25A53	ENST00000357421
chrX	118600362	118603362	+	0	0	40.1891	SLC25A5-AS1	ENST00000446986
chr6	88216259	88219259	+	0	0	51.4913	SLC35A1	ENST00000464978
chr5	150726151	150729151	-	0	0	30.2471	SLC36A2	ENST00000522829
chrX	46563633	46566633	+	0	0	41.0739	SLC9A7	ENST00000328306
chr17	33884110	33887110	-	0	0	31.7285	SLFN14	ENST00000415846
chrX	144900865	144903865	+	0	0	45.7601	SLITRK2	ENST00000434188
chrX	142717924	142720924	-	0	0	31.3382	SLITRK4	ENST00000381779
chr13	86372483	86375483	-	0	0	37.3835	SLITRK6	ENST00000400286
chr17	38801099	38804099	-	0	0	31.7705	SMARCE1	ENST00000348513
chrX	53447804	53450804	+	0	0	38.3678	SMC1A	ENST00000322213
chr16	18821682	18824682	-	0	0	39.1966	SMG1	ENST00000561940
chrX	21775278	21778278	-	0	0	32.8041	SMPX	ENST00000379494
chrX	54838802	54841802	+	0	0	42.8421	SNORA11	ENST00000408789
chrX	118920447	118923447	-	0	0	32.8528	SNORA69	ENST00000383895
chrX	153625678	153628678	+	0	0	30.27	SNORA70	ENST00000384436
chr8	110607543	110610543	-	0	0	31.0498	SNORD112	ENST00000516750
chr14	101400827	101403827	+	0	0	48.7083	SNORD113-4	ENST00000364802
chr14	101402523	101405523	+	0	0	50.2861	SNORD113-5	ENST00000607261
chr14	101403892	101406892	+	0	0	45.7747	SNORD113-6	ENST00000363345
chr14	101433284	101436284	+	0	0	34.6077	SNORD114-13	ENST00000364377
chr14	101439142	101442142	+	0	0	35.1086	SNORD114-16	ENST00000363044
chr14	101439142	101442142	+	0	0	35.1086	SNORD114-17	ENST00000364699
chr14	101440161	101443161	+	0	0	34.7882	SNORD114-18	ENST00000365272
chr14	101440161	101443161	+	0	0	34.7882	SNORD114-19	ENST00000363072
chr14	101430365	101433365	+	0	0	38.6601	SNORD114-9	ENST00000364370
chr15	25349666	25352666	+	0	0	30.0045	SNORD116-29	ENST00000384516
chr9	33951852	33954852	-	0	0	37.0269	SNORD121A	ENST00000459386
chr18	47016717	47019717	-	0	0	31.8945	SNORD58A	ENST00000383875
chr18	47016717	47019717	-	0	0	31.8945	SNORD58B	ENST00000607313
chr18	2554037	2557037	-	0	0	41.8998	snoU109	ENST00000459316
chrX	32865872	32868872	+	0	0	49.105	snoU13	ENST00000459244
chr11	16423413	16426413	-	0	0	30.9021	SOX6	ENST00000396356
chrX	144327106	144330106	+	0	0	34.4341	SPANXN1	ENST00000370493
chrX	142803516	142806516	-	0	0	43.0231	SPANXN2	ENST00000370498
chr17	3377295	3380295	+	0	0	34.1276	SPATA22	ENST00000541913
chr15	97313369	97316369	-	0	0	40.7919	SPATA8-AS1	ENST00000560888
chrX	57160254	57163254	+	0	0	36.9412	SPIN2A	ENST00000374908
chrX	57144286	57147286	+	0	0	38.3076	SPIN2B	ENST00000460948
chrX	62570218	62573218	-	0	0	50.3335	SPIN4	ENST00000335144
chrX	62570218	62573218	-	0	0	50.3335	SPIN4-AS1	ENST00000451979
chr20	12987626	12990626	+	0	0	31.808	SPTLC3	ENST00000476791
chr17	74730271	74733271	+	0	0	32.1432	SRSF2	ENST00000392485
chr17	27967720	27970720	-	0	0	32.2487	SSH2	ENST00000269033
chr11	8787251	8790251	-	0	0	30.5448	ST5	ENST00000526757
chrX	123092474	123095474	+	0	0	37.1214	STAG2	ENST00000394477
chr12	27468514	27471514	+	0	0	33.7876	STK38L	ENST00000536093
chr4	98286076	98289076	+	0	0	36.6866	STPG2	ENST00000522676
chr4	98286076	98289076	+	0	0	36.6866	STPG2-AS1	ENST00000508933
chr4	70724870	70727870	-	0	0	30.2258	SULT1E1	ENST00000504002
chr8	110607543	110610543	-	0	0	31.0498	SYBU	ENST00000529690
chr20	58493652	58496652	-	0	0	35.8918	SYCP2	ENST00000476314
chr14	64606058	64609058	+	0	0	39.3621	SYNE2	ENST00000358025
chrX	49055661	49058661	-	0	0	32.3966	SYP	ENST00000472737
chrX	49055661	49058661	-	0	0	32.3966	SYP-AS1	ENST00000433499
chrX	99986135	99989135	-	0	0	33.181	SYTL4	ENST00000491326
chrX	37863834	37866834	+	0	0	42.6827	SYTL5	ENST00000297875
chr17	61430143	61433143	+	0	0	35.3848	TANC2	ENST00000583545
chr12	11149474	11152474	-	0	0	41.4468	TAS2R14	ENST00000381852
chr12	11149474	11152474	-	0	0	41.4468	TAS2R20	ENST00000538986
chr12	11213893	11216893	-	0	0	35.8825	TAS2R46	ENST00000533467
chrX	106043918	106046918	+	0	0	42.1865	TBC1D8B	ENST00000357242
chrX	79268254	79271254	+	0	0	35.873	TBX22	ENST00000476373
chrX	102881647	102884647	+	0	0	31.9081	TCEAL1	ENST00000372626
chrX	101379802	101382802	+	0	0	34.5816	TCEAL2	ENST00000476749
chrX	102881647	102884647	+	0	0	31.9081	TCEAL3	ENST00000477014
chrX	102839603	102842603	+	0	0	39.6509	TCEAL4	ENST00000481555
chrX	102528491	102531491	-	0	0	32.2688	TCEAL5	ENST00000372680
chrX	102507907	102510907	-	0	0	46.5312	TCEAL8	ENST00000360000
chr8	30745222	30748222	-	0	0	33.6432	TEX15	ENST00000523186
chr10	60142902	60145902	+	0	0	30.8201	TFAM	ENST00000487519
chrX	122743814	122746814	-	0	0	47.6478	THOC2	ENST00000492203
chrX	12922738	12925738	+	0	0	31.4836	TLR8	ENST00000218032
chrX	12922738	12925738	+	0	0	31.4836	TLR8-AS1	ENST00000451564
chrX	37243851	37246851	+	0	0	39.7376	TM4SF2	ENST00000465127
chr16	8621226	8624226	-	0	0	30.3266	TMEM114	ENST00000568335
chrX	153235819	153238819	-	0	0	33.5195	TMEM187	ENST00000369982
chr6	130181416	130184416	-	0	0	37.6383	TMEM244	ENST00000368143
chr9	111869850	111872850	-	0	0	38.8521	TMEM245	ENST00000374586
chrX	119444391	119447391	-	0	0	37.5614	TMEM255A	ENST00000480821
chrX	144906927	144909927	+	0	0	61.1002	TMEM257	ENST00000408967
chrX	100351177	100354177	+	0	0	31.4421	TMEM35	ENST00000372930
chrX	34673471	34676471	-	0	0	30.4949	TMEM47	ENST00000275954
chrX	154841622	154844622	-	0	0	45.1081	TMLHE	ENST00000461075
chrX	103214593	103217593	+	0	0	38.7465	TMSB15B	ENST00000419165
chrX	12991225	12994225	+	0	0	36.1654	TMSB4X	ENST00000451311
chr8	9411444	9414444	+	0	0	30.0757	TNKS	ENST00000522110
chrX	99837789	99840789	+	0	0	46.4915	TNMD	ENST00000373031
chr22	17155430	17158430	-	0	0	34.8345	TPTEP1	ENST00000558085
chrX	13750831	13753831	+	0	0	38.1072	TRAPPC2	ENST00000359680
chr14	22506842	22509842	+	0	0	32.0477	TRAV20	ENST00000390448
chr14	22552668	22555668	+	0	0	31.1138	TRAV23DV6	ENST00000390451
chr14	22234728	22237728	+	0	0	37.7836	TRAV6	ENST00000390428
chr7	142351890	142354890	+	0	0	30.7418	TRBV23-1	ENST00000390396
chrX	152735603	152738603	-	0	0	30.368	TREX2	ENST00000334497
chrX	54944995	54947995	+	0	0	34.6553	TRO	ENST00000411534
chrX	111117278	111120278	+	0	0	41.9475	TRPC5	ENST00000262839
chrX	106958711	106961711	-	0	0	32.4325	TSC22D3	ENST00000372390
chr12	85428098	85431098	+	0	0	30.9285	TSPAN19	ENST00000532498
chrX	38418730	38421730	+	0	0	32.8899	TSPAN7	ENST00000480976
chrX	53109541	53112541	+	0	0	43.5756	TSPYL2	ENST00000553557
chr10	75050199	75053199	-	0	0	37.1876	TTC18	ENST00000462684
chrX	121972278	121975278	+	0	0	34.8441	U3	ENST00000391019
chr15	70993620	70996620	-	0	0	38.4318	UACA	ENST00000379983
chr9	33951852	33954852	-	0	0	37.0269	UBAP2	ENST00000462799
chrX	56588025	56591025	+	0	0	30.1512	UBQLN2	ENST00000338222
chr13	96546558	96549558	-	0	0	34.1744	UGGT2	ENST00000491509
chrX	74491893	74494893	+	0	0	30.5139	UPRT	ENST00000531704
chr20	33980999	33983999	-	0	0	32.6532	UQCC1	ENST00000495752
chrX	47090313	47093313	+	0	0	30.9918	USP11	ENST00000478596
chrX	132161300	132164300	-	0	0	41.2569	USP26	ENST00000370832
chr15	63822704	63825704	+	0	0	30.7238	USP3	ENST00000559276
chrX	47509003	47512003	-	0	0	31.2988	UXT	ENST00000333119
chrX	135612310	135615310	+	0	0	41.5806	VGLL1	ENST00000370634
chrX	65258967	65261967	-	0	0	37.0709	VSIG4	ENST00000374737
chrX	102609379	102612379	+	0	0	30.4118	WBP5	ENST00000372661
chrX	117478035	117481035	+	0	0	31.2555	WDR44	ENST00000493448
chr20	44256384	44259384	+	0	0	38.4616	WFDC10A	ENST00000372643
chr20	44297878	44300878	-	0	0	32.8572	WFDC11	ENST00000356562
chr20	44256384	44259384	+	0	0	38.4616	WFDC9	ENST00000326000
chr8	38136728	38139728	-	0	0	35.1996	WHSC1L1	ENST00000528828
chr12	968178	971178	+	0	0	36.5731	WNK1	ENST00000540360
chr22	41256260	41259260	+	0	0	36.0484	XPNPEP3	ENST00000417688
chrX	12072045	12075045	-	0	0	47.0278	Y_RNA	ENST00000384065
chrX	135568124	135571124	+	0	0	42.2318	Z97632	ENST00000580943
chrX	119382606	119385606	+	0	0	35.1388	ZBTB33	ENST00000557385
chrX	103355106	103358106	+	0	0	34.2071	ZCCHC18	ENST00000423478
chr18	60225585	60228585	+	0	0	30.0126	ZCCHC2	ENST00000585949
chrX	74742337	74745337	-	0	0	37.2405	ZDHHC15	ENST00000482827
chrX	128976561	128979561	-	0	0	34.7191	ZDHHC9	ENST00000357166
chr19	39899318	39902318	-	0	0	30.4876	ZFP36	ENST00000597629
chr20	39927739	39930739	-	0	0	32.6535	ZHX3	ENST00000485686
chrX	136646345	136649345	+	0	0	32.4234	ZIC3	ENST00000287538
chrX	101144193	101147193	-	0	0	37.3777	ZMAT1	ENST00000372782
chrX	70470507	70473507	-	0	0	34.531	ZMYM3	ENST00000373982
chr20	45979304	45982304	+	0	0	33.6174	ZMYND8	ENST00000435836
chr10	44062907	44065907	-	0	0	30.04	ZNF239	ENST00000306006
chr18	32868235	32871235	+	0	0	31.4017	ZNF271	ENST00000399070
chrX	152597612	152600612	+	0	0	33.1271	ZNF275	ENST00000370251
chr15	56998348	57001348	-	0	0	35.585	ZNF280D	ENST00000560002
chr20	45141198	45144198	-	0	0	33.6143	ZNF334	ENST00000457685
chr19	37365732	37368732	+	0	0	36.9595	ZNF345	ENST00000585396
chrX	47325947	47328947	-	0	0	32.88	ZNF41	ENST00000313116
chr19	52551073	52554073	-	0	0	33.4001	ZNF432	ENST00000597273
chrX	134490333	134493333	+	0	0	54.7648	ZNF449	ENST00000339249
chr19	44425436	44428436	-	0	0	32.302	ZNF45	ENST00000589703
chr19	21603845	21606845	+	0	0	53.3804	ZNF493	ENST00000596302
chr19	58115781	58118781	+	0	0	35.8202	ZNF530	ENST00000598297
chrX	47929508	47932508	-	0	0	44.916	ZNF630	ENST00000428463
chr19	22378753	22381753	-	0	0	41.3684	ZNF676	ENST00000397121
chr19	53056947	53059947	+	0	0	30.5922	ZNF701	ENST00000478039
chr19	57104663	57107663	+	0	0	35.5931	ZNF71	ENST00000599599
chr19	53056947	53059947	+	0	0	30.5922	ZNF808	ENST00000487863
chr19	20509163	20512163	-	0	0	34.9146	ZNF826P	ENST00000542380
chr19	37262056	37265056	+	0	0	32.8471	ZNF850	ENST00000591344
chr19	52886036	52889036	+	0	0	45.6153	ZNF880	ENST00000424032
chrX	15806573	15809573	+	0	0	39.3399	ZRSR2	ENST00000380308
chr18	32868235	32871235	+	0	0	31.4017	ZSCAN30	ENST00000588832
chrX	57616268	57619268	+	0	0	33.8044	ZXDB	ENST00000374888
