# Supplementary material for: Lifelong physical activity is associated with promoter hypomethylation of genes involved in metabolism, myogenesis, contractile properties and oxidative stress resistance in aged human skeletal muscle
Source: Sci Rep. 2019 Mar 1;9:3272. doi: 10.1038/s41598-018-37895-8 (PMC6397284; doi:10.1038/s41598-018-37895-8)
Supplement: Supplementary file 4 — Dataset 3 [file 41598_2018_37895_MOESM4_ESM.xlsx]

## Sheet: myDiff-25p_U1T16methPROM8v2Xmin
chr	start	end	strand	p-value	q-value	meth-diff	Gene-Name	ENSEMBLE_ID
chr12	22687278	22690278	-	0	0	-53.6966	C2CD5	ENST00000535304
chr6	45164507	45167507	-	0	0	-41.5802	MIR586	ENST00000385035
chr6	45164507	45167507	-	0	0	-41.5802	SUPT3H	ENST00000475057
chrY	6741068	6744068	-	3.34177e-14	1.50507e-15	-38.9688	AMELY	ENST00000215479
chr10	59063319	59066319	-	0	0	-37.3696	MIR3924	ENST00000583084
chrM	14888	17888	-	0	0	-37.3398	MT-CYB	ENST00000361789
chrM	14888	17888	-	0	0	-37.3398	MT-TP	ENST00000387461
chrM	14888	17888	-	0	0	-37.3398	MT-TT	ENST00000387460
chr3	167190920	167193920	-	0	0	-36.437	SERPINI2	ENST00000466903
chr11	27074846	27077846	+	0	0	-36.3746	BBOX1	ENST00000534323
chr11	27074846	27077846	+	0	0	-36.3746	RP11-1L12	ENST00000526061
chr13	38356497	38359497	-	0	0	-36.1273	TRPC4	ENST00000379705
chr14	62451802	62454802	+	0	0	-34.4964	SYT16	ENST00000446982
chr9	20714103	20717103	+	0	0	-34.4477	FOCAD	ENST00000604036
chr9	20714103	20717103	+	0	0	-34.4477	MIR491	ENST00000384877
chr14	57698090	57701090	-	0	0	-33.8427	EXOC5	ENST00000556629
chr4	66929099	66932099	+	0	0	-33.5618	RP11-25H12	ENST00000508572
chr3	168850758	168853758	-	0	0	-33.2013	MECOM	ENST00000484519
chr7	123239920	123242920	+	0	0	-32.9882	ASB15	ENST00000437535
chr7	123239920	123242920	+	0	0	-32.9882	RP11-390E23	ENST00000422401
chr12	10559388	10562388	-	0	0	-32.6375	KLRC4	ENST00000309384
chr8	79501465	79504465	+	0	0	-32.2276	PKIA	ENST00000518467
chr6	131892343	131895343	+	0	0	-31.8241	ARG1	ENST00000368087
chr6	131892343	131895343	+	0	0	-31.8241	MED23	ENST00000354577
chr11	18257384	18260384	-	0	0	-31.0838	SAA2-SAA4	ENST00000524555
chr11	18257384	18260384	-	0	0	-31.0838	SAA4	ENST00000278222
chr12	55862922	55865922	-	0	0	-31.0288	OR6C70	ENST00000327335
chr12	55862922	55865922	-	0	0	-31.0288	RP11-110A12	ENST00000555146
chr10	90658831	90661831	+	0	0	-30.8473	STAMBPL1	ENST00000371926
chr14	44975499	44978499	-	0	0	-30.4985	FSCB	ENST00000340446
chr14	44975499	44978499	-	0	0	-30.4985	RP11-163M18	ENST00000557465
