# Supplementary material for: Lifelong physical activity is associated with promoter hypomethylation of genes involved in metabolism, myogenesis, contractile properties and oxidative stress resistance in aged human skeletal muscle
Source: Sci Rep. 2019 Mar 1;9:3272. doi: 10.1038/s41598-018-37895-8 (PMC6397284; doi:10.1038/s41598-018-37895-8)
Supplement: Supplementary file 5 — Dataset 4 [file 41598_2018_37895_MOESM5_ESM.xlsx]

## Sheet: ENCODE_TF_ChIP-seq_2015_table.t
Term	Overlap	P-value	Adjusted P-value	Old P-value	Old Adjusted P-value	Z-score	Combined Score	Genes
TCF7L2_HEK293_hg19	73/2000	0.573295	1	2.17727e-05	0.0176794	-1.64313	0.91416	OTUD5;KDM5C;SPIN4;CHD9;MRPS11;ARID4B;DACH2;CHD2;WDR44;TMEM187;UXT;ZNF280D;CDH2;LIPI;AP1S2;ZNF449;PLS3;KNTC1;GGPS1;GRID1;LRRC49;KCNH8;ATP11C;THOC2;SMC1A;MFSD11;MIR636;MRPL46;HCFC1;AR;COL4A6;SRSF2;TFAM;COL4A5;LUC7L3;UPRT;HNRNPH2;EXOC5;ZNF432;NDUFB11;ABCB7;CUL3;TCEAL8;PRTG;HMBOX1;JPX;BTAF1;TCEAL1;METTL4;CCDC77;CHML;RIBC1;EPS15;GPC6;RBM10;UBQLN2;IGBP1;SIAH1;GABRA3;RSRC2;SSH2;MEIS2;APTX;NDC80;DIAPH2;C…
GATA3_SH-SY5Y_hg19	69/2000	0.75518	1	0.000190455	0.0625223	-1.5968	0.448378	MTMR10;CSRNP3;SPIN4;CHD9;MRPS11;BRCA1;SNORD113-4;CHD2;RPGR;MED12;RPS4X;MIR873;HMGN5;ZSCAN30;GNAT3;FAM122C;DNMT3B;ZNF826P;KIF21A;CEP290;SGCG;ZNF880;LMO3;KCNH8;CASK;SDHD;MIR1539;MRPL46;TANC2;MIRLET7C;ELF1;RAPGEF2;CXORF57;ARHGEF6;ABCB7;ZNF271;TNKS;CEP85L;AKR1D1;SAMSN1;PRTG;SH3BGRL;EBP;C6ORF165;JPX;MIR4289;LINC00314;SLITRK6;STK38L;MIR1298;CTNNA3;CHML;MBNL3;UBQLN2;IGBP1;LGI1;CRADD;SETDB2;DEFB132;NBR2;…
POLR2AphosphoS5_SK-N-MC_hg19	45/1154	0.382029	1	0.000230994	0.0625223	-1.77564	1.70862	ERCC6L;CSRNP3;SPIN4;ABCB7;ZNF271;ZNF45;CHD2;SYNE2;MRPL33;TRO;MED12;ZFP36;PGRMC1;HMGN5;PDZD11;FUNDC1;FAM122C;WBP5;METTL4;SLITRK6;IDS;GABRE;METTL15;OFD1;SLC35A1;ZRSR2;APOOL;MUM1L1;RSRC2;THOC2;ITFG1;NDC80;KIF18A;KIF4A;TMSB15B;PKIA;ARMCX6;LUC7L3;RAB9A;ZNF239;HNRNPH2;MAGED2;EXOC5;ZNF432;ZNF530
E2F4_HeLa-S3_hg19	42/1173	0.615011	1	0.00183289	0.255705	-1.68807	0.820594	PRPS1;ERCC6L;SPIN4;TNKS;MRPS11;MOSPD2;CHM;BRCA1;ZNF45;SYNE2;ACACA;EBP;PDZD11;AP1S2;METTL4;FDXR;KNTC1;RIBC1;METTL15;POU2F1;LRRC49;APEX2;RSRC2;THOC2;SMC1A;MFSD11;MIR636;MRPL46;CA5BP1;SCAF4;ESR2;NDC80;NBR2;FAM111B;KIF18A;DIAPH3;WNK1;CENPI;KIF4A;SRSF2;UBAP2;ZNF530
CHD1_MEL cell line_mm9	28/691	0.339445	1	0.00202946	0.255705	-1.83128	1.97859	RPL10;MRPS11;CHD2;ELK1;MYL12A;WDR44;RPS4X;SH3BGRL;SLC25A21;SLC25A43;MBNL3;RPL39;KDM6A;GRIPAP1;SNORA70;AMMECR1;PHKB;MFSD11;MRPL46;ITFG1;HIPK3;HCFC1;PKM;STAG2;RLIM;SNORA69;SRSF2;LUC7L3
EZH2_K562_hg19	64/2000	0.909153	1	0.00205001	0.255705	-1.62606	0.154869	MRPS11;CXORF21;NRK;CHM;HCCS;BRCA1;ZCCHC18;DACH2;GPATCH8;SYNE2;MRPL33;UXT;ZMYM3;OPHN1;SPATA22;RUVBL2;FUNDC1;ZNF449;KNTC1;CLIC2;RPL39;KRT222;GRIPAP1;DYNLT3;TSC22D3;KCNH8;IL18;MRPL46;SYTL4;MID2;TMSB15B;LUC7L3;WFDC10A;RGS7BP;ZNF432;RPL10;NDUFB11;CEP85L;MOSPD2;FGD1;PRTG;PORCN;WBP5;MBNL3;RPL17;RBM10;IGBP1;TBC1D8B;LGI1;ZRSR2;APOOL;KLRC4;RSRC2;TTC18;RPL17-C18ORF32;NBR2;MIR223;ZDHHC9;PMP22;MAGED2;BLMH;PMF…
STAT3_MCF 10A_hg19	108/3788	0.999381	1	0.00302835	0.255705	-0.566293	0.000350624	PCGEM1;OTUD5;ZMYND8;ARID4B;SNORD121A;ABCA13;UXT;HMGN5;OPHN1;ZSCAN30;ZXDB;CHORDC1;AP1S2;ZNF449;SLC25A43;SNORD58B;USP3;ATP11C;ZBTB33;SDHD;THOC2;MFSD11;HCFC1;COL4A6;SRSF2;SPIN2B;DGKH;PSMD10;CEP85L;ARHGAP17;SAMSN1;ESD;TRAPPC2;TBC1D8B;ZRSR2;SLC14A2;POU2F1;CRADD;APOOL;SETDB2;RAB39B;RPL17-C18ORF32;ESR2;KIF18A;PIN4;KDM5C;ZNF493;MRPS11;CRISP3;CHM;BRCA1;ZNF45;CHD2;FAM127C;EDA2R;RPGR;RPS4X;ZNF280D;SENP8;POL…
MYC_MCF 10A_hg19	98/3382	0.997839	1	0.00304395	0.255705	-0.911304	0.00197101	ACSM3;ZMYND8;HMGN5;OPHN1;ZSCAN30;FAM122C;ZNF449;AP1S2;KIF21A;PIM2;RPL39;ATP11C;THOC2;MID2;MORF4L2;TFAM;UPRT;PSMD10;ZNF275;ZNF271;ABCB7;CEP85L;ARHGAP17;CD99L2;HTATSF1;ACACA;MYL12A;EBP;ZRSR2;PDHA1;CRADD;APOOL;LHFP;KLRC4;RPL17-C18ORF32;NDC80;ESR2;KIF18A;KIF4A;BRWD1;SLC25A5-AS1;KDM5C;ZNF493;CHD9;ADPGK;CRISP3;MRPS11;FHL1;CHM;CHD2;EDA2R;SYNE2;MRPL33;WDR44;HERPUD1;TMEM47;ZMYM3;IDS;ABCC3;ZNF880;TSC22D3;L…
POLR2AphosphoS5_GM12878_hg19	48/1431	0.786629	1	0.0031381	0.255705	-1.68548	0.404512	ZNF493;ABCB7;ZNF45;HSD17B10;SYNE2;MRPL33;MED12;ENOX2;TCEAL8;EBP;PGRMC1;HMBOX1;TCEAL4;PDZD11;ZNF41;FAM122C;MIR4767;ZNF826P;DLGAP1;CLIC2;METTL15;ZNF345;RAB8B;TRAPPC2;OFD1;ARFGEF2;OPN3;PDHA1;APOOL;DYNLT3;SETDB2;ATP6AP2;RSRC2;PHKB;THOC2;SUPT3H;ARMCX2;PIGA;PKIA;ARMCX6;LUC7L3;SPIN2B;UBAP2;CXORF57;EXOC5;NUP62CL;MBTPS2;ZNF530
POLR2AphosphoS2_MEL cell line_mm9	63/2000	0.928704	1	0.00314907	0.255705	-1.51128	0.111782	OTUD5;FMR1;HCCS;ELK1;WDR44;PHF8;MRPL33;MED12;UXT;AP1S2;FDXR;SLC25A43;PIM2;SCAPER;KDM6A;OFD1;SNORA70;KCND1;ATP6AP2;ATP11C;CASK;DNAJB14;THOC2;SDHD;FTSJ1;HCFC1;RAP2C;SNORA69;LUC7L3;SLC25A53;EXOC5;SLC25A5;DNASE1L1;RPL10;ABCB7;NDUFB11;GDPD2;FOXO4;HTATSF1;HSD17B10;MYL12A;PGRMC1;PORCN;ZMAT1;PDZD11;PRRG1;WBP5;METTL4;CSK;CCDC77;CHML;RBM10;TRAPPC2;PBDC1;SETDB2;HUWE1;APEX2;AMMECR1;MSN;STAG2;ZDHHC9;CENPI;RLIM
IKZF1_GM12878_hg19	62/2000	0.944917	1	0.00476238	0.286388	-1.55242	0.0879565	SMG1;CHD9;CXORF21;ZMYND8;MRPS11;GPR65;ARID4B;CHD2;EDA2R;WDR44;HEPH;RGS1;TMSB4X;AP1S2;POLI;DLGAP1;RPL39;WHSC1L1;IDH3A;RAB8B;OFD1;CHST7;KSR1;GGPS1;USP3;ATP11C;CASK;CYBB;MRPL46;MORF4L2;MIR4530;TFAM;DGKH;AKR1D1;ARHGAP17;SAA2-SAA4;RCHY1;FAM214A;MYL12A;ARHGAP21;HMBOX1;STK38L;FAM192A;CSK;EPS15;TRAPPC2;ARFGEF2;P2RY10;PLEKHA1;MSN;BBIP1;NETO2;SSH2;SCAF4;DYTN;FAM111B;EVI2A;ST5;RLIM;PDCD4;PMFBP1;BRWD1
CEBPB_IMR-90_hg19	62/2000	0.944917	1	0.00476238	0.286388	-1.54786	0.0876985	OTUD5;KDM5C;CHIC1;ZNF493;BRCA1;ABCA13;EDA2R;HERPUD1;GYS1;ZNF808;HMGN5;TMSB4X;FUNDC1;FAM122C;AP1S2;IDS;POLI;KNTC1;SLC25A43;METTL15;SYBU;IDH3A;ABCC3;TSPYL2;NCOA5;USP3;DYNLT3;ATP11C;SMC1A;MIR1539;ITFG1;RAP2C;ARMCX2;HNRNPH2;PRPS1;FIGF;MGST1;ENOX2;ADAM28;RGAG1;ZMAT1;JPX;SULT1E1;STK38L;GPC6;LGI1;TBC1D8B;APOOL;FEM1B;MBD1;C20ORF26;BBOX1;RAB39B;RSRC2;SCAF4;NBR2;KIF18A;ZDHHC9;CENPI;KIAA1432;RLIM;FAS
POLR2A_heart_mm9	62/2000	0.944917	1	0.00476238	0.286388	-1.48385	0.0840718	CHRM2;SPIN4;CHM;CHD2;ELK1;WDR44;HERPUD1;MRPL33;MED12;ZFP36;OPHN1;FUNDC1;AP1S2;IDS;PIM2;METTL15;RPL39;IDH3A;KRT222;MKL2;GRIPAP1;CHST7;GGPS1;NCOA5;MUM1L1;RAP2C;ELF1;SRSF2;TFAM;COL4A5;HNRNPH2;SLC25A5;ABCB7;TNKS;CEP85L;ASB12;IL2RG;HSD17B10;TMEM245;HMBOX1;ZMAT1;PDZD11;METTL4;DMD;GABRE;UBQLN2;P2RY13;ARFGEF2;PDHA1;OPN3;APOOL;CADM1;PLEKHA1;AMMECR1;CP;KIF18A;EVI2A;BRE;WNK1;XPNPEP3;RBM41;EVI2B
ZMIZ1_MEL cell line_mm9	46/1392	0.813226	1	0.00493772	0.286388	-1.64584	0.340272	FOCAD;ADPGK;USP11;RCHY1;HSD17B10;ELK1;MYL12A;WDR44;PHF8;HERPUD1;ARHGAP21;ZFP36;PORCN;PGRMC1;ZMAT1;PRRG1;AP1S2;IDS;SLC25A43;PIM2;CHML;SCAPER;UBQLN2;TRAPPC2;OFD1;SNORD58B;ZRSR2;SNORA70;PDHA1;OPN3;SETDB2;ATP6AP2;AMMECR1;ATP11C;DNAJB14;SSH2;MFSD11;RAP2C;PKM;CENPI;SNORA69;SRSF2;LUC7L3;BRWD1;SLC25A5;DNASE1L1
EZH2_HeLa-S3_hg19	61/2000	0.958123	1	0.00708967	0.319823	-1.54691	0.0661758	KDM5C;CHIC1;CXORF21;CHM;MRPL33;RPGR;BRS3;MIR676;UXT;ADAMTS5;ZMYM3;CA5B;SENP8;ZXDB;CHORDC1;ZNF449;IDS;CEP290;RAB8B;OFD1;ABCC3;GRIPAP1;PDCD6IP;SLC36A2;LRRC49;MUM1L1;SMC1A;SUPT3H;SLC9A7;TNMD;OR4K13;UPRT;DSG4;MAGEB4;HEMGN;ABCB7;SAA4;GLIS3;HSD17B10;FGD1;ACACA;NT5DC1;JPX;TSPAN7;METTL4;DMD;SLC25A21;CTNNA3;UBQLN2;TRAPPC2;TBC1D8B;CRADD;MBD1;APTX;HIPK3;NDC80;CLCN4;CLEC6A;RAB9A;FAS;CXORF36
KDM5A_H1-hESC_hg19	61/2000	0.958123	1	0.00708967	0.319823	-1.49589	0.0639931	ZNF493;CXORF23;ADPGK;CHD9;MRPS11;BRCA1;RPGR;IQCJ-SCHIP1;RPS4X;RPS6KA6;RGS1;ZIC3;ZNF449;OFD1;SNORD58B;GRIPAP1;DCC;IL18;SDHD;THOC2;CA5BP1;ZDHHC15;HCFC1;RAP2C;MED23;ELF1;TMEM35;SPIN2B;COL4A5;ATG4A;EXOC5;PSMD10;NDUFB11;ABCB7;USP11;MOSPD2;RCHY1;COCH;HMBOX1;EBP;HAUS7;PDZD11;TCEAL1;METTL4;FAM192A;LINC00515;CCDC77;RBM10;ARFGEF2;SLC35A1;APOOL;CRADD;APEX2;BBOX1;APTX;NDC80;NBR2;KIF4A;GNAS;MBTPS2;ZNF530
SIRT6_K562_hg19	61/2000	0.958123	1	0.00708967	0.319823	-1.49304	0.0638711	ADPGK;BRCA1;UXT;ZFP36;CA5B;ZNF41;KNTC1;RPL39;CEP290;METTL15;MKL2;SNORD58B;OFD1;MST4;SNORA70;PDCD6IP;SDHD;SMC1A;MIR1539;FTSJ1;CA5BP1;ITFG1;SUPT3H;MED23;SNORA69;TFAM;PIK3C3;ZNF432;HTATSF1;RCHY1;FAM214A;HSD17B10;ACACA;MIR4769;HMBOX1;JPX;ESD;METTL4;WBP5;GPC6;EPS15;UBQLN2;SMARCE1;ARFGEF2;ZRSR2;POU2F1;APEX2;PHKB;TPTEP1;MEIS2;HIPK3;NDC80;NBR2;KIF18A;TMLHE;ZDHHC9;WNK1;KIAA1432;XPNPEP3;MBTPS2;SLC25A5-AS1
E2F4_MCF 10A_hg19	61/2000	0.958123	1	0.00708967	0.319823	-1.49041	0.0637588	KDM5C;CHM;FAM127C;EDA2R;WDR44;RPS4X;ZXDB;FUNDC1;FAM122C;ZNF449;IDS;CEP290;MKL2;MST4;CHST7;NCOA5;DYNLT3;LRRIQ1;ZBTB33;SYP;MRPL46;MED23;MORF4L2;TMSB15B;SPIN2B;ZNF239;UPRT;SLC25A5;PSMD10;RPL10;HTATSF1;FGD1;ENOX2;PGRMC1;BTAF1;MBNL3;GPC6;UBQLN2;IGBP1;SMARCE1;SLC14A2;FEM1B;SETDB2;C20ORF26;MSN;BBOX1;NETO2;TTC18;APTX;ESR2;SCAF4;KIF18A;EVI2A;STAG2;RBM41;PDCD4;FAS;BRWD1;ZNF850;SLC25A5-AS1;ZNF530
MYC_H1-hESC_hg19	84/2971	0.998048	1	0.011037	0.471685	-0.91365	0.00178499	OTUD5;KDM5C;SPIN4;HCCS;CHD2;DACH2;FAM127C;RPGR;MRPL33;TRO;ADAMTS5;MIR510;CA5B;IDS;PIM2;GPRASP1;RPL39;METTL15;TSPYL2;MST4;NCOA5;USP3;LDOC1;THOC2;ZBTB33;SYP;MIR1539;MFSD11;MIR636;SMC1A;DUSP9;HCFC1;MED23;TMSB15B;MORF4L2;ARMCX6;IL1RAPL1;SRSF2;SNORA69;LUC7L3;UPRT;EXOC5;VGLL1;ZNF630;NDUFB11;USP11;MTMR8;CD99L2;RCHY1;IL2RG;HTATSF1;MYL12A;MED12L;TCEAL4;STAMBPL1;SNORD114-13;HAUS7;STK38L;UGGT2;RIBC1;GPC6;RB…
POLR2AphosphoS5_neural cell_hg19	52/1709	0.946468	1	0.0130138	0.52836	-1.57061	0.0864118	CSRNP3;MRPS11;ZNF45;FAM127C;TMEM47;MED12;ZNF808;FUNDC1;ZNF41;FAM122C;ZNF826P;METTL15;SYBU;KRT222;OR6C76;NRG1;THOC2;SYP;FTSJ1;MID2;RAP2C;ARMCX2;PIGA;TMSB15B;SPIN2B;PIK3C3;EXOC5;ZNF432;PRPS1;ABCB7;CUL3;MTMR8;SAMSN1;HSD17B10;ENOX2;JPX;PDZD11;SLITRK6;RAI2;ZRSR2;OPN3;APOOL;GABRA3;C20ORF26;FAM199X;RSRC2;APTX;ESR2;NBR2;ZDHHC9;UBAP2;ZNF334
TBP_GM12878_hg19	59/2000	0.976973	1	0.0149801	0.528864	-1.41739	0.0330196	KDM5C;ZNF493;CHD9;GPR65;MRPS11;BRCA1;GPATCH8;MRPL33;ZFP36;FAM122C;IDS;ZNF826P;DLGAP1;METTL15;GRIPAP1;KSR1;THOC2;SDHD;MRPL46;MED23;ELF1;ARMCX2;PIGA;TMSB15B;ARMCX6;SPIN2B;ATG4A;NUP62CL;PSMD10;ZNF275;CUL3;HSD17B10;ACACA;TCEAL8;PGRMC1;SH3BGRL;JPX;ZMAT1;PDZD11;CCDC77;TRAPPC2;APOOL;LHFP;SETDB2;HUWE1;RAB39B;PHKB;RSRC2;DIAPH2;EVI2A;ZDHHC9;KIF4A;RLIM;RBM41;FAS;PMFBP1;MBTPS2;ZNF850;SLC25A5-AS1
EZH2_mammary epithelial cell_hg19	59/2000	0.976973	1	0.0149801	0.528864	-1.37321	0.0319904	KRTAP24-1;PTPRR;NRK;FHL1;MRPL33;MECOM;BAALC;GYG2;SYBU;KRT222;SNORD58B;KCND1;TRPC4;IFNA16;DYNLT3;ATP6AP2;MUM1L1;NRG1;TEX15;CA5BP1;ZDHHC15;MED23;MIR105-2;TMEM35;MAP7D2;IL1RAPL1;COL4A6;COL4A5;CXORF57;RGS7BP;NUP62CL;ARHGEF6;COCH;MED12L;ENOX2;TCEAL8;MIR532;TCEAL5;STAMBPL1;TCEAL3;TCEAL2;ESD;TCEAL1;STK38L;CTNNA3;DNAJB7;UGGT2;TBC1D8B;SETDB2;BBOX1;AMMECR1;DEFB132;APTX;OR4F15;ZDHHC9;MIR188;PIR;ZNF334;ZNF850
ZNF143_GM12878_hg19	59/2000	0.976973	1	0.0149801	0.528864	-1.35975	0.0316768	SMG1;ZNF493;CHD9;BRCA1;RPGR;MED12;RPS4X;ZFP36;HMGN5;ZNF41;FAM122C;IDS;OFD1;LRRIQ1;DNAJB14;SYP;THOC2;ZBTB33;MFSD11;MIR636;RAP2C;MED23;TMSB15B;ARMCX6;PRR16;ZNF239;LUC7L3;UPRT;HNRNPH2;RGS7BP;DNASE1L1;PSMD10;MTMR8;UACA;SAMSN1;MYL12A;ENOX2;TCEAL8;ADAM28;PGRMC1;PORCN;JPX;ZMAT1;TCEAL4;FAM192A;UBQLN2;TBC1D8B;ZRSR2;CADM1;APOOL;FEM1B;APTX;SCAF4;DIAPH2;ZDHHC9;FAS;EVI2B;BRWD1;MBTPS2
MXI1_HepG2_hg19	58/2000	0.983359	1	0.0212574	0.696118	-1.33262	0.0223626	MTMR10;ERCC6L;SPIN4;FMR1;ZNF45;SYNE2;EDA2R;ZNF808;ZFP36;PCLO;FUNDC1;DNMT3B;FDXR;KDM6A;ABCC3;MKL2;OFD1;DYNLT3;DNAJB14;THOC2;ZBTB33;SYP;MED23;SLC9A7;COL4A5;TFAM;SPIN2B;LUC7L3;HNRNPH2;EXOC5;DNASE1L1;RPL10;ZNF271;CD99L2;FTX;RCHY1;HSD17B10;MTM1;TCEAL8;JPX;TSPAN7;ZNF701;TRAPPC2;APOOL;PHKB;FAM199X;RSRC2;APTX;ESR2;BRE;KIAA1432;KIF4A;RAB9A;PIN4;UBAP2;ZNF850;ZNF530;SLC25A5-AS1
GABPA_MCF-7_hg19	59/2048	0.986365	1	0.0227122	0.696118	-1.39913	0.019208	KDM5C;ZNF493;MRPS11;CHM;ZNF45;GPATCH8;MRPL33;RPGR;ZNF808;KNTC1;METTL15;WHSC1L1;OFD1;LRRC49;DNAJB14;THOC2;SDHD;MIR1539;MRPL46;FTSJ1;ITFG1;PIGA;MIR4530;TFAM;SPIN2B;ZNF239;PIK3C3;ATG4A;EXOC5;ZNF432;TNKS;ABCB7;ZNF271;USP11;RCHY1;HSD17B10;ENOX2;JPX;PDZD11;STK38L;FAM192A;UGGT2;SMARCE1;SLC35A1;ZRSR2;CRADD;FEM1B;SETDB2;C20ORF26;PHKB;APTX;KIF18A;TMLHE;DIAPH3;KIF4A;XPNPEP3;MBTPS2;ZNF530;SLC25A5-AS1
EP300_HeLa-S3_hg19	52/1770	0.971398	1	0.0231217	0.696118	-1.48423	0.0430703	CRISP3;MRPS11;ZMYND8;BRCA1;NXT2;WDR44;ADAMTS5;SPTLC3;ZXDB;TMSB4X;MIR4503;ZNF449;PLS3;ABCC3;MIR99A;USP3;MMP3;IL18;CASK;MRPL46;NAALADL2;HDHD1;RAP2C;NRG4;COL4A6;COL4A5;MAOB;AKR1D1;GLIS3;MGST1;UACA;SAMSN1;ASB15;MYL12A;ADAM28;JPX;MIR4529;SULT1E1;PRRG1;MIR4767;MIR4289;CHML;OPN3;KLRC4;NBR2;DIAPH2;CLCN4;KIAA1432;PIR;PDCD4;RAB9A;FAS
POLR2A_MCF 10A_hg19	86/3155	0.999583	1	0.0231468	0.696118	-0.544258	0.0002268	OTUD5;MTMR10;ZNF493;CSRNP3;ACSM3;CHD9;SPIN4;ADPGK;MRPS11;ZMYND8;FMR1;ZNF45;FAM127C;GPATCH8;MRPL33;WDR44;MED12;ADAMTS5;CA5B;FUNDC1;CLIC2;CEP290;METTL15;TSPYL2;GRIPAP1;MST4;NCOA5;ARG1;LRRC49;MUM1L1;LRRIQ1;MMP3;ATP11C;DNAJB14;THOC2;MIR636;MFSD11;SYTL4;MRPL46;MID2;NAALADL2;RAP2C;SLC9A7;PRR16;COL4A5;SPIN2B;CXORF57;NUP62CL;DNASE1L1;HEMGN;ZNF275;CUL3;AGAP11;SAA2-SAA4;HSD17B10;ACACA;FGD1;TCEAL8;NT5DC1;AR…
RAD21_H1-hESC_hg19	76/2750	0.998507	1	0.0245136	0.710894	-0.939214	0.00140341	PCGEM1;ERCC6L;CSRNP3;CHD9;ZNF45;CHD2;FAM127C;RPGR;TRO;MED12;RPS4X;GYS1;RPS6KA6;CDH2;ZIC3;ZSCAN30;TMSB4X;AP1S2;ZNF826P;DLGAP1;GYG2;METTL15;SYBU;MST4;PDCD6IP;NCOA5;DCC;TSC22D3;CASK;SYP;ZBTB33;MIR1539;SUPT3H;MED23;RAP2C;AR;MORF4L2;TMSB15B;PRR16;SRSF2;TFAM;WFDC10A;CXORF57;DGKH;ABCB7;CUL3;IGSF1;GLIS3;MTMR8;GDPD2;CD99L2;FTX;HTATSF1;MED12L;NT5DC1;JPX;HECTD2;HAUS7;SLITRK6;ZNF701;CTNNA2;UGGT2;IGBP1;ZRSR2;…
ELF1_HCT116_hg19	37/1194	0.89158	1	0.0262118	0.733931	-1.69797	0.19486	PSMD10;KDM5C;ADPGK;CHM;ZNF45;BRCA1;NXT2;RPGR;PHF8;ENOX2;UXT;ZNF808;SH3BGRL;HMBOX1;HMGN5;AP1S2;ZNF701;CCDC77;RPL17;IDH3A;TBC1D8B;SNORD58B;IGBP1;SLC35A1;SNORD58A;PLEKHA1;CRADD;IL18;APEX2;RPL17-C18ORF32;MIR1539;MEIS2;APTX;NBR2;PIK3C3;ATG4A;EXOC5
SAP30_H1-hESC_hg19	57/2000	0.988185	1	0.0296816	0.75317	-1.39088	0.0165308	OTUD5;ZNF493;FHL1;BRCA1;ZNF45;RPGR;ZNF808;GYS1;ZFP36;RPS6KA6;ZIC3;TMSB4X;POLI;OFD1;PDCD6IP;USP3;LRRC49;FTSJ1;MID2;SUPT3H;COL4A6;TFAM;ATG4A;HNRNPH2;NUP62CL;ZNF630;ZNF432;DGKH;DNASE1L1;PSMD10;MTMR8;CD99L2;MIR4769;PORCN;FAM156A;HMBOX1;CALCR;BTAF1;TCEAL3;MIR4767;METTL4;CCDC77;RIBC1;ZNF345;TRAPPC2;ZRSR2;NEGR1;APOOL;LHFP;SETDB2;APEX2;NDC80;NBR2;DIAPH3;ST5;PIR;UBAP2
POLR2A_kidney_mm9	57/2000	0.988185	1	0.0296816	0.75317	-1.20471	0.0143182	OTUD5;ACSM3;SPIN4;CHM;HCCS;CHD2;ELK1;ABCA13;GPATCH8;PHF8;WDR44;MED12;ADAMTS5;FUNDC1;AP1S2;PIM2;GPRASP1;RPL39;IDH3A;MKL2;GRIPAP1;CHST7;ZHX3;GGPS1;NCOA5;MUM1L1;THOC2;SMC1A;ELF1;SRSF2;COL4A5;SLC25A5;CLRN3;ASPA;PSMD10;RPL10;TNKS;ABCB7;ENOX2;PGRMC1;SH3BGRL;TMEM245;ZMAT1;PDZD11;UBQLN2;TBC1D8B;ARFGEF2;SLC35A1;PDHA1;CADM1;PBDC1;MSN;SCAF4;GJB1;BRE;WNK1;RLIM
POLR2A_olfactory bulb_mm9	57/2000	0.988185	1	0.0296816	0.75317	-1.17461	0.0139604	CHRM2;OTUD5;CSRNP3;ZMYND8;HCCS;WDR44;RPGR;MED12;ZFP36;NHSL2;OPHN1;AP1S2;IDS;PIM2;IDH3A;KRT222;OFD1;NCOA5;GGPS1;USP3;RAP2C;ELF1;SLC9A7;SRSF2;PIK3C3;HNRNPH2;SLC25A53;SLC25A5;PRPS1;FOCAD;TNKS;CEP85L;TCEAL8;NT5DC1;PGRMC1;HMBOX1;SH3BGRL;ZMAT1;HAUS7;PDZD11;ESD;UGGT2;UBQLN2;ARFGEF2;OPN3;PDHA1;CADM1;IQSEC2;PLEKHA1;SETDB2;RAB39B;APEX2;OXR1;SCAF4;BRE;WNK1;BRWD1
ELF1_SK-N-SH_hg19	57/2030	0.991707	1	0.0375724	0.871327	-1.28828	0.0107288	KDM5C;ZNF493;ADPGK;MRPS11;CHM;ZNF45;BRCA1;GPATCH8;RPGR;RPS4X;UXT;ZNF808;FUNDC1;FDXR;AP1S2;KNTC1;IDH3A;OFD1;GRIPAP1;ZNF880;PDCD6IP;USP3;SDHD;MIR1539;MRPL46;ITFG1;SUPT3H;MED23;PIK3C3;ATG4A;EXOC5;ZNF432;PSMD10;USP11;RCHY1;MYL12A;ENOX2;HMBOX1;METTL4;ZNF701;FAM192A;CCDC77;RPL17;TRAPPC2;IGBP1;SLC35A1;PLEKHA1;CRADD;C20ORF26;APEX2;RSRC2;PHKB;RPL17-C18ORF32;APTX;NDC80;NBR2;ZNF334
EZH2_keratinocyte_hg19	56/2000	0.991762	1	0.0407764	0.871327	-1.28245	0.0106081	PTPRR;KDM5C;NRK;KLHL34;HIF3A;ABCA13;PHEX;TRO;MIR510;ATXN3L;NHSL2;GNAT3;TMSB4X;DLGAP1;GYG2;SGCG;SYBU;EPHA6;DYNLT3;MIR1539;NAALADL2;ZDHHC15;TMEM35;COL4A6;DCX;COL4A5;SPIN2A;RGS7BP;CHRNA3;BEX1;CEP85L;FOXO4;MED12L;MIR500A;GLRA2;STAMBPL1;SLITRK4;WBP5;CTNNA3;KRTAP4-1;LINC00515;RPL17;GPC6;OR4F6;SLC14A2;USP26;NAP1L2;DEFB132;RPL17-C18ORF32;MIR421;TMEM114;DIAPH3;ZDHHC9;PLP1;RBM41;MAGED2
EZH2_T-cell acute lymphoblastic leukemia_hg19	56/2000	0.991762	1	0.0407764	0.871327	-1.25083	0.0103466	ACSM3;MRPS11;HCCS;BRCA1;PHF8;TRO;ZFP36;FUNDC1;CHORDC1;DNMT3B;IDS;POLI;CEP290;SGCG;MKL2;OFD1;CHST7;DYNLT3;TSC22D3;SYP;SYTL5;MRPL46;SUPT3H;MED23;ELF1;F8;NRG4;SLC9A7;SLFN14;TFAM;LUC7L3;ZNF432;ARHGEF6;SAA4;SAA2-SAA4;SAMSN1;HMBOX1;EBP;JPX;PDZD11;TCEAL1;SLC17A6;CCDC77;EPS15;IGBP1;ARFGEF2;APOOL;SETDB2;DEFB132;APTX;CP;DIAPH3;CD40LG;ZDHHC9;RBM41;MBTPS2
MXI1_GM12878_hg19	56/2000	0.991762	1	0.0407764	0.871327	-1.24506	0.0102989	ERCC6L;MTMR10;CHIC1;ZNF493;CHM;ZNF45;EDA2R;GPATCH8;ZNF808;HMGN5;ZSCAN30;FUNDC1;CEP290;RPL39;OFD1;TSPYL2;DYNLT3;TSC22D3;ZBTB33;THOC2;ZDHHC15;SPIN2B;CXORF57;EXOC5;ZNF630;ZNF275;ZNF271;AGAP11;MTMR8;CD99L2;HTATSF1;UACA;MTM1;ENOX2;ARHGAP21;EBP;ADAM28;PDZD11;METTL4;CCDC77;UBQLN2;SLC14A2;P2RY10;PLEKHA1;APOOL;RSRC2;TTC18;SSH2;APTX;OXR1;NDC80;EVI2A;KIF4A;PIR;UBAP2;ZNF530
RAD21_IMR-90_hg19	56/2000	0.991762	1	0.0407764	0.871327	-1.17229	0.00969693	MTMR10;SPIN4;ZNF45;SYNE2;RPGR;RPS4X;TMEM47;TRO;ADAMTS5;CDH2;ZSCAN30;TMSB4X;FUNDC1;FAM122C;RPL39;KDM6A;OFD1;CHST7;NCOA5;LRRC49;TSC22D3;THOC2;SYP;SDHD;MIR636;MFSD11;FTSJ1;SUPT3H;TMEM35;TFAM;SPIN2B;WFDC10A;CXORF57;PRPS1;ABCB7;ZNF271;MOSPD2;FTX;MED12L;COCH;ENOX2;JPX;PDZD11;HAUS7;METTL4;SLITRK6;RIBC1;TRAPPC2;SLC14A2;RAB39B;PHKB;NDC80;STAG2;BRE;KIF4A;SLC25A5-AS1
POLR2A_cortical plate_mm9	56/2000	0.991762	1	0.0407764	0.871327	-1.06925	0.00884453	SPIN4;CHD9;HTR2C;CHM;CHD2;ELK1;WDR44;MED12;ADAMTS5;NHSL2;ZIC3;FUNDC1;METTL15;IDH3A;KRT222;CHST7;NCOA5;DCC;TMEM255A;DYNLT3;MUM1L1;ZBTB33;RAP2C;AR;SLC9A7;ARMCX6;MAP7D2;TFAM;PIK3C3;HNRNPH2;PSMD10;TNKS;HSD17B10;ENOX2;HMBOX1;SH3BGRL;TMEM245;PDZD11;REPS2;METTL4;UGGT2;GPC6;ARFGEF2;OPN3;POU2F1;APOOL;PLEKHA1;LHFP;AMMECR1;RAB39B;APEX2;RSRC2;SCAF4;WNK1;XPNPEP3;EVI2B
SP1_H1-hESC_hg19	49/1727	0.983295	1	0.0445149	0.926823	-1.37978	0.0232433	OTUD5;ZNF493;CSRNP3;ADPGK;MRPS11;ZMYND8;BRCA1;UXT;ZNF280D;TMSB4X;ZNF826P;POLI;PIM2;GRIPAP1;USP3;LRRIQ1;MED23;RAD51B;PIGA;TMSB15B;TMEM35;LUC7L3;ZNF239;HNRNPH2;UPRT;NUP62CL;ZNF432;PRPS1;RPL10;HTATSF1;MYL12A;EBP;HMBOX1;SLITRK4;FAM192A;CCDC77;RPL17;GPC6;CRADD;APOOL;NAP1L2;RAB39B;RPL17-C18ORF32;NBR2;DIAPH3;ZDHHC9;TSPAN19;PIN4;ZNF530
POLR2A_endothelial cell of umbilical vein_hg19	114/4459	0.999999	1	0.0472858	0.959805	1.04127	-6.76792e-07	OTUD5;FMR1;GPATCH8;ZFP36;ZSCAN30;FAM122C;ZNF449;FDXR;KNTC1;RPL39;TSPYL2;SNORD58B;DNAJB14;THOC2;SYTL4;FTSJ1;HDHD1;AR;SLC9A7;ARMCX6;SRSF2;SPIN2B;TFAM;DGKH;ZNF271;NDUFB11;ABCB7;GLIS3;ARHGAP17;SAMSN1;PORCN;ZNF701;FAM192A;RBM10;TBC1D8B;ZRSR2;APOOL;IQSEC2;SIAH1;C20ORF26;BBIP1;NDC80;FAM111B;KIF18A;DIAPH3;PKIA;KIF4A;ZNF530;KDM5C;MTMR10;SMG1;ZNF493;SPIN4;ADPGK;CHM;BRCA1;ZNF45;CHD2;FAM127C;MRPL33;TMEM47;ME…
NR2F2_HepG2_hg19	7/148	0.309464	1	0.0507862	0.959805	-1.92262	2.25507	PFKFB1;ARG1;MRPS11;MRPL46;SERPINA7;GPC6;PHF8
CEBPB_A549_hg19	76/2860	0.99965	1	0.0508867	0.959805	-0.525282	0.000184086	OTUD5;KDM5C;CHIC1;ADPGK;ZNF45;BRCA1;CHD2;ELK1;EDA2R;RPGR;HERPUD1;PHF8;GYS1;TMSB4X;RUVBL2;FDXR;PLS3;IDS;POLI;SLC25A43;KNTC1;METTL15;SYBU;KDM6A;ABCC3;TSPYL2;GRIPAP1;NCOA5;DYNLT3;USP3;IL18;MIR1539;SMC1A;MORF4L2;TFAM;PRPS1;FIGF;NDUFB11;ABCB7;SAA4;CEP85L;MGST1;MOSPD2;ADAM28;EBP;ZMAT1;JPX;AWAT2;STK38L;FAM192A;SLC25A21;RIBC1;GPC6;RBM10;UBQLN2;SLC35A1;OPN3;APOOL;FEM1B;HUWE1;BBOX1;RAB39B;RSRC2;APTX;CP;HIP…
TAF7_K562_hg19	25/793	0.82478	1	0.051163	0.959805	-1.71459	0.330296	KDM5C;RPL10;ZMYND8;CHD2;SAMSN1;MYL12A;RPS4X;EBP;RIBC1;METTL15;RPL17;SNORD58B;SNORD58A;SNORA70;PHKB;MIR636;RPL17-C18ORF32;MFSD11;SMC1A;SUPT3H;ITFG1;MED23;KIF18A;SRSF2;UBAP2
ZNF384_MEL cell line_mm9	55/2000	0.994362	1	0.0551124	0.959805	-1.23324	0.00697275	ERCC6L;C2CD5;BRCA1;CHD2;PHF8;RPS6KA3;ZFP36;HMGN5;RGS1;SENP8;AP1S2;KNTC1;PIM2;RPL39;WHSC1L1;KRT222;TSPYL2;GRIPAP1;GGPS1;LRRC49;TSC22D3;CASK;RAP2C;PIK3C3;HEMGN;FIGF;FOCAD;RPL10;ARHGAP17;HSD17B10;SAMSN1;SH3BGRL;PGRMC1;ZMAT1;PDZD11;METTL4;REPS2;STK38L;CTNNA3;MBNL3;LGI1;POU2F1;OPN3;CRADD;FEM1B;SETDB2;RSRC2;FAM199X;STAG2;RBM41;RLIM;PDCD4;CCSER2;BLMH;MBTPS2
GTF2B_K562_hg19	55/2000	0.994362	1	0.0551124	0.959805	-1.19505	0.00675682	OTUD5;KDM5C;ZNF493;ZMYND8;GPATCH8;MRPL33;WDR44;RPS4X;ZNF280D;FUNDC1;ZNF41;DNMT3B;ZNF826P;POLI;PIM2;METTL15;OFD1;THOC2;MIR636;MFSD11;MED23;ELF1;LUC7L3;ATG4A;SLC25A5;NUP62CL;DNASE1L1;PSMD10;BEX2;ABCB7;ZNF271;CUL3;CD99L2;RCHY1;SAMSN1;COCH;NT5DC1;JPX;PDZD11;ESD;PRRG1;STK38L;CCDC77;GABRE;UBQLN2;SMARCE1;ARFGEF2;FEM1B;PHKB;SCAF4;NBR2;KIF4A;RLIM;RAB9A;MBTPS2
MAX_GM12878_hg19	55/2000	0.994362	1	0.0551124	0.959805	-1.16383	0.00658031	ZNF493;ADPGK;MRPS11;HCCS;CHD2;HEPH;ZNF41;IDS;SLC25A43;CLIC2;RPL39;METTL15;IDH3A;TSPYL2;ZNF880;KSR1;LRRC49;DYNLT3;ATP6AP2;THOC2;SUPT3H;MED23;ARMCX2;ARMCX6;LUC7L3;SPIN2B;TFAM;ATG4A;UPRT;CXORF57;DNASE1L1;PSMD10;ZNF275;BEX2;USP11;IL2RG;COCH;MYL12A;TCEAL8;SH3BGRL;MIR4767;CCDC77;TRAPPC2;MSN;RAB39B;FAM199X;APTX;ESR2;KIF18A;DIAPH3;CLCN4;KIF4A;PKIA;ZNF850;SLC25A5-AS1
RUNX3_GM12878_hg19	47/1674	0.984838	1	0.0555552	0.959805	-1.32886	0.0203019	ZNF493;TNKS;ZNF45;CHD2;SAMSN1;HSD17B10;WDR44;RPGR;ZNF808;ADAM28;JPX;RGS1;PDZD11;METTL4;KIF21A;PIM2;MBNL3;HDX;TRAPPC2;TSPYL2;ZRSR2;PLEKHA1;LRRC49;THOC2;ZBTB33;SYP;SUPT3H;ITFG1;NDC80;RAP2C;NBR2;DIAPH2;EVI2A;DIAPH3;ZDHHC9;TMSB15B;PKIA;ARMCX6;LUC7L3;SPIN2B;ZNF239;CXORF57;EXOC5;EVI2B;ZNF850;DGKH;ZNF530
ZBTB33_SK-N-SH_hg19	36/1234	0.948122	1	0.0569359	0.963166	-1.56326	0.0832774	PSMD10;CUL3;MTMR8;CD99L2;FAM127C;WDR44;PHF8;UXT;PRTG;SH3BGRL;HMBOX1;HMGN5;ZMYM3;FUNDC1;ZNF701;STK38L;KNTC1;RIBC1;RPL17;ZNF345;TRAPPC2;SNORD58B;OFD1;MKL2;SNORD58A;CHST7;SETDB2;HUWE1;RSRC2;TTC18;RPL17-C18ORF32;SMC1A;LUC7L3;ATG4A;HNRNPH2;ZNF850
NFE2_K562_hg19	11/287	0.497694	1	0.0588553	0.975316	-1.98305	1.38371	ARFGEF2;ZMYND8;PIR;SRSF2;FDXR;HNRNPH2;PHKB;TPTEP1;MFSD11;MIR636;ITFG1
FOXA2_A549_hg19	40/1410	0.972452	1	0.0649819	0.991734	-1.52124	0.0424953	OTUD5;MTMR10;ADPGK;SPIN4;FMR1;ZMYND8;GLIS3;FAM214A;GPATCH8;MRPL33;WDR44;RPGR;RPS4X;UXT;ENOX2;HMBOX1;JPX;SLITRK6;KIF21A;CCDC77;PIM2;KDM6A;ABCC3;SLC35A1;OPN3;PDCD6IP;GGPS1;CRADD;NCOA5;USP3;LRRC49;C20ORF26;RSRC2;SDHD;MED23;STAG2;RBM41;PDCD4;LUC7L3;MBTPS2
ZZZ3_GM12878_hg19	11/293	0.525471	1	0.0658244	0.991734	-1.86989	1.2032	SNORD58B;SNORD58A;KIF18A;JPX;ZMYM3;CHD2;RPL17-C18ORF32;RPL17;MEIS2;METTL15;MBTPS2
POLR2AphosphoS5_GM12892_hg19	47/1702	0.98926	1	0.0686199	0.991734	-1.27345	0.0137507	ZNF275;ADPGK;SPIN4;ABCB7;ZNF271;CUL3;MRPS11;ZNF45;GPATCH8;COCH;MRPL33;ZMAT1;JPX;ZSCAN30;PDZD11;FUNDC1;ZNF41;ZNF826P;SLC25A43;CCDC77;UGGT2;TSPYL2;OFD1;ZRSR2;APOOL;DYNLT3;CYBB;RSRC2;THOC2;MIR636;MRPL46;ESR2;ARMCX2;DIAPH3;SLC9A7;ARMCX6;LUC7L3;TFAM;SPIN2B;PIK3C3;UBAP2;BLMH;EXOC5;MBTPS2;ZNF432;DNASE1L1;ZNF530
RFX5_IMR-90_hg19	16/478	0.696934	1	0.0700014	0.991734	-1.87702	0.677723	TSPYL2;OTUD5;NDUFB11;RAB39B;BBIP1;SMC1A;APTX;FAM214A;CA5B;AP1S2;PDCD4;RAPGEF2;HNRNPH2;RIBC1;RBM10;ZCCHC2
CBX8_K562_hg19	54/2000	0.996214	1	0.0732808	0.991734	-1.19313	0.00452624	ERCC6L;FMR1;FHL1;HIF3A;ZCCHC18;SNORD113-5;SYNE2;PHEX;SNORD113-6;RPS6KA3;MECOM;OPHN1;SPATA22;SLC25A43;SGCG;OFD1;KRT222;GPR34;CASK;SDHD;ARMCX2;MAP7D3;PIGA;TMEM35;MAP7D2;ATG4A;ASPA;ARHGEF6;BEX2;FIGF;MAOB;SAA4;ARHGAP17;CD99L2;SAA2-SAA4;GPR82;ASB15;PRTG;RGAG1;CALCR;TCEAL1;LGI1;TRAPPC2;PLEKHA1;LHFP;TPTEP1;NETO2;OXR1;OR4F15;ANKRD62P1-PARP4P3;GNAS;MAGED2;CLC;GPR101
BHLHE40_GM12878_hg19	54/2000	0.996214	1	0.0732808	0.991734	-1.15976	0.00439967	OTUD5;ZNF493;CHD9;MRPS11;CHM;HCCS;GPATCH8;MED12;HMGN5;IDS;METTL15;IDH3A;KSR1;TSC22D3;MFSD11;MIR1539;MRPL46;RAP2C;ARMCX6;LUC7L3;PIK3C3;NUP62CL;BEX2;CUL3;MOSPD2;MTMR8;RCHY1;HTATSF1;UACA;HSD17B10;TCEAL8;ENOX2;EBP;BTAF1;TCEAL3;REPS2;WBP5;CHML;RPL17;IGBP1;PLEKHA1;RSRC2;TTC18;RPL17-C18ORF32;APTX;DIAPH2;KIF18A;STAG2;TMLHE;CLCN4;DIAPH3;RBM41;MBTPS2;ZNF530
ZNF263_HEK293_hg19	54/2000	0.996214	1	0.0732808	0.991734	-1.10524	0.00419285	ERCC6L;ZNF493;ACSM3;ELK1;ZMYM3;OPHN1;ZSCAN30;FUNDC1;KNTC1;DLGAP1;RPL39;OFD1;GGPS1;TRPC4;DNAJB14;SYP;SMC1A;FTSJ1;SYTL4;MED23;ARMCX2;SNORA69;LUC7L3;COL4A5;ZNF239;TFAM;HNRNPH2;EXOC5;CXORF57;SLC25A5;DGKH;BEX1;ZNF271;ZMAT1;SLITRK2;HECTD2;HAUS7;WBP5;CCDC77;TRAPPC2;IGBP1;PDHA1;NEGR1;CADM1;TREX2;SETDB2;ESR2;TMLHE;ZNF71;KIF4A;RLIM;PMP22;PIR;RAB9A
CTCF_GM19239_hg19	54/2000	0.996214	1	0.0732808	0.991734	-1.10339	0.0041858	SPIN4;CHD9;FMR1;ZCCHC18;SYNE2;TRO;RPS4X;GYS1;CA5B;TMSB4X;KDM6A;TSPYL2;PDCD6IP;NCOA5;CASK;SYP;SUPT3H;RAP2C;ARMCX2;PIGA;ARMCX6;UPRT;WFDC10A;CXORF51B;DNASE1L1;TNKS;ABCB7;NDUFB11;GLIS3;RCHY1;MED12L;FAM156A;HECTD2;METTL4;ZNF701;CCDC77;MBNL3;RBM10;SLC35A1;ARFGEF2;SLC14A2;PDHA1;LHFP;RAB39B;FAM199X;NETO2;NDC80;ZDHHC9;KIAA1432;PIR;RAB9A;UBAP2;GPR101;ZNF850
POLR2A_cerebellum_mm9	54/2000	0.996214	1	0.0732808	0.991734	-1.09356	0.00414852	ERCC6L;CHD9;ZMYND8;FHL1;CHM;HIF3A;SYNE2;RPGR;TMEM47;TRO;GPR173;NHSL2;HMGN5;TMSB4X;DNMT3B;PLS3;GPRASP1;METTL15;SYBU;GRID1;LRRC49;USP3;MUM1L1;CASK;ATP11C;LDOC1;TANC2;RAP2C;RFX7;IL1RAPL1;PIK3C3;UPRT;BEX2;RPL10;CD99L2;MED12L;EBP;PGRMC1;SLITRK2;HAUS7;PRRG1;TCEAL1;REPS2;METTL4;WBP5;FAM192A;HDX;RAI2;TBC1D8B;IGBP1;OPN3;IQSEC2;PMP22;RBM41
E2F4_CH12.LX_mm9	54/2000	0.996214	1	0.0732808	0.991734	-1.08693	0.00412335	ERCC6L;C2CD5;MTMR10;ADPGK;MRPS11;FMR1;BRCA1;GPATCH8;UXT;GYS1;HMGN5;RUVBL2;FDXR;KNTC1;METTL15;RPL39;LRRC49;SDHD;THOC2;ZBTB33;SMC1A;MFSD11;MRPL46;FTSJ1;RAD51B;TFAM;LUC7L3;PIK3C3;EXOC5;PRPS1;RPL10;NDUFB11;TNKS;HTATSF1;ZMAT1;PDZD11;WBP5;METTL4;MBNL3;RIBC1;RBM10;POU2F1;OPN3;CRADD;APOOL;PLEKHA1;MBD1;SETDB2;RSRC2;SCAF4;NDC80;KIF18A;NRDE2;ZCCHC2
POLR2AphosphoS2_myocyte_mm9	54/2000	0.996214	1	0.0732808	0.991734	-1.05915	0.00401798	SPIN4;FMR1;ZMYND8;HCCS;CHD2;EDA2R;SYNE2;MED12;ZFP36;NHSL2;OPHN1;CHORDC1;PLS3;IDS;GPRASP1;GRIPAP1;MUM1L1;DNAJB14;THOC2;SMC1A;LCA5L;MED23;ARMCX6;HNRNPH2;PRPS1;FOCAD;TNKS;CEP85L;ARHGAP17;HSD17B10;UACA;NT5DC1;PORCN;BTAF1;HAUS7;PDZD11;UGGT2;GABRE;GPC6;UBQLN2;POU2F1;PDHA1;CADM1;PBDC1;AMMECR1;MSN;APEX2;OXR1;NDC80;ZDHHC9;BRE;XPNPEP3;FAS;BLMH
KAT2A_HeLa-S3_hg19	32/1112	0.947784	1	0.0795846	1	-1.55561	0.083425	KDM5C;MTMR10;RPL10;MOSPD2;MYL12A;HERPUD1;RPS4X;EBP;ZFP36;TMSB4X;KNTC1;RIBC1;RPL39;RPL17;WHSC1L1;SMARCE1;SNORD58B;SNORD58A;SNORA70;NCOA5;FEM1B;RSRC2;SYP;SMC1A;RPL17-C18ORF32;MFSD11;MIR636;CA5BP1;SRSF2;LUC7L3;MIR4530;BRWD1
SPI1_GM12891_hg19	31/1074	0.942902	1	0.0810429	1	-1.61387	0.0948834	SMG1;ACSM3;CHD9;ABCB7;ZNF45;SAMSN1;HERPUD1;ADAM28;HEPH;AP1S2;KNTC1;CCDC77;CHML;RPL17;CRADD;CYBB;APEX2;RSRC2;SDHD;RPL17-C18ORF32;MEIS2;MIR223;DIAPH2;ELF1;CLEC6A;SRSF2;FAS;HNRNPH2;WFDC10A;UPRT;PMFBP1
TRIM28_K562_hg19	55/2061	0.997454	1	0.0831767	1	-1.07139	0.00273125	MTMR10;CSRNP3;ACSM3;CRISP3;FMR1;BRCA1;OR4K17;CHD2;NXT2;HERPUD1;ZNF280D;HEPH;ZSCAN30;FUNDC1;CHORDC1;DNMT3B;CLIC2;SNORA70;PDCD6IP;USP3;THOC2;SDHD;MIR636;MFSD11;MED23;SRSF2;ZNF239;LUC7L3;EXOC5;RPL10;ZNF271;TNKS;USP11;CEP85L;MTMR8;SAMSN1;MYL12A;FAM192A;EPS15;ZRSR2;OPN3;CRADD;FEM1B;BBIP1;HIPK3;NBR2;MIR586;STAG2;WNK1;ANKRD62P1-PARP4P3;UBAP2;BLMH;BRWD1;EVI2B;ZNF850
PBX3_SK-N-SH_hg19	55/2063	0.997522	1	0.0842417	1	-0.964733	0.00239392	OTUD5;KDM5C;ZNF493;CSRNP3;SPIN4;HCCS;ARID4B;HIF3A;CHD2;DACH2;WDR44;HERPUD1;UXT;CDH2;ZIC3;ZNF826P;POLI;PLS3;KDM6A;TSPYL2;GGPS1;MMP3;ATP6AP2;DNAJB14;MIR1539;ITFG1;SRSF2;MIR4530;ATG4A;UPRT;PSMD10;BEX1;UACA;TCEAL8;FAM156A;HMBOX1;STAMBPL1;MIR4289;SLITRK6;FAM192A;CCDC77;UBQLN2;SLC35A1;ZRSR2;APOOL;MBD1;NAP1L2;PHKB;BBIP1;OXR1;EVI2A;DIAPH3;ZDHHC9;PIR;BRWD1
GATA1_MEL cell line_mm9	77/2994	0.999919	1	0.0859888	1	-0.143842	1.15834e-05	SMG1;ADPGK;ZMYND8;CHM;BRCA1;NXT2;CHD2;HERPUD1;PHF8;UXT;ZFP36;ZMYM3;RGS1;SENP8;FUNDC1;CHORDC1;FDXR;SOX6;GPRASP1;RAB8B;TSPYL2;GRIPAP1;LRRC49;USP3;ATP11C;THOC2;SYP;SMC1A;FTSJ1;ARMCX2;PKM;PIGA;TFAM;UPRT;ATG4A;HNRNPH2;PIK3C3;SLC25A53;PSMD10;HEMGN;PRPS1;FIGF;RPL10;NDUFB11;USP11;SAMSN1;TCEAL8;HMBOX1;SH3BGRL;ZMAT1;HAUS7;WBP5;SLC25A21;FAM192A;RIBC1;RBM10;IGBP1;GSDMA;POU2F1;APOOL;SETDB2;HUWE1;APEX2;RSRC2;B…
EP300_GM12878_hg19	117/4724	1	1	0.0895657	1	1.4577	-5.41895e-08	OTUD5;FMR1;ARID4B;ELK1;GPATCH8;UXT;ZFP36;HMGN5;ZSCAN30;RGS1;FAM122C;KIF21A;KNTC1;PIM2;CYBB;DNAJB14;THOC2;SDHD;HCFC1;ARMCX6;SPIN2B;ZNF432;BEX2;ZNF271;ABCB7;SAMSN1;MYL12A;ESD;STK38L;TRAPPC2;PDHA1;APOOL;LHFP;C20ORF26;RAB39B;PHKB;RPL17-C18ORF32;SSH2;NDC80;KIF18A;DIAPH3;STAG2;PKIA;KIF4A;BRWD1;SLC25A5-AS1;ZNF530;KDM5C;SMG1;ZNF493;CHD9;MRPS11;CHM;HCCS;ZNF45;BRCA1;HERPUD1;MRPL33;RPGR;RPS4X;ZNF280D;HEPH;I…
FOXA2_HepG2_hg19	12/349	0.64523	1	0.0920132	1	-1.80073	0.788986	ENOX2;PFKFB1;ELF1;STAG2;SULT1E1;ARG1;SAA4;HTATSF1;CP;ASPA;PHF8;KDM6A
PRDM1_HeLa-S3_hg19	44/1625	0.991252	1	0.0955017	1	-1.27539	0.0112065	PRPS1;SMG1;RPL10;USP11;ARID4B;ELK1;UXT;RPS6KA3;PGRMC1;FAM156A;MIR4529;TMSB4X;ESD;MIR4767;AP1S2;MIR491;KNTC1;CCDC77;PIM2;GABRE;METTL15;KDM6A;TSPYL2;SNORA70;POU2F1;GGPS1;MIR99A;FEM1B;IL18;RSRC2;BBIP1;SYTL4;HDHD1;MIRLET7C;KIF18A;MIR3924;DIAPH3;BRE;PIGA;RBM41;RLIM;COL4A6;COL4A5;ASPA
CTCF_HGPS cell_hg19	53/2000	0.997506	1	0.0958563	1	-1.18462	0.00295823	CHD9;CHD2;SYNE2;RPS4X;TMEM47;GYS1;CA5B;CDH2;DNMT3B;KIF21A;CHST7;PDCD6IP;NCOA5;DYNLT3;TSC22D3;CASK;ZBTB33;THOC2;SDHD;MIR636;MFSD11;AR;MORF4L2;PRR16;WFDC10A;RGS7BP;ABCB7;NDUFB11;GLIS3;MED12L;HECTD2;METTL4;CSK;CTNNA2;MBNL3;RBM10;IGBP1;ARFGEF2;SLC14A2;POU2F1;CADM1;NEGR1;LHFP;C20ORF26;FAM199X;NETO2;NDC80;MIR421;DIAPH2;PIR;GNAS;MBTPS2;SLC25A5-AS1
TCF7L2_MCF-7_hg19	53/2000	0.997506	1	0.0958563	1	-1.11219	0.00277735	OTUD5;SMG1;MRPS11;NRK;DACH2;CHD2;TMEM187;UXT;TMSB4X;AP1S2;PIM2;SYBU;GRIPAP1;EPHA6;NCOA5;LRRC49;USP3;ZBTB33;SYTL5;FTSJ1;MRPL46;NAALADL2;HCFC1;ELF1;HNRNPH2;EXOC5;ZNF432;MAOB;NDUFB11;CUL3;UACA;MYL12A;HMBOX1;JPX;TCEAL3;TCEAL1;METTL4;UGGT2;RBM10;IGBP1;SIAH1;SETDB2;APTX;MEIS2;NDC80;ARHGAP32;DIAPH2;CLCN4;PKIA;RBM41;RLIM;PIN4;ZNF850
NCOR1_K562_hg19	53/2000	0.997506	1	0.0958563	1	-1.09822	0.00274248	OTUD5;ACSM3;ZMYND8;ARID4B;FAM127C;MRPL33;HERPUD1;ZNF280D;ZFP36;OPHN1;ZMYM3;HEPH;ZSCAN30;FDXR;KNTC1;PIM2;RPL39;WHSC1L1;KDM6A;SNORA70;PDCD6IP;GGPS1;DNAJB14;ZBTB33;MIR636;MFSD11;ITFG1;RAP2C;SRSF2;TFAM;ZNF239;LUC7L3;HNRNPH2;RPL10;ZNF271;CEP85L;MOSPD2;COCH;MYL12A;METTL4;FAM192A;GPC6;EPS15;OPN3;POU2F1;CRADD;FEM1B;RSRC2;PHKB;TPTEP1;HIPK3;NDC80;STAG2
CTCF_fibroblast of dermis_hg19	53/2000	0.997506	1	0.0958563	1	-1.09114	0.00272478	KDM5C;CSRNP3;CHD9;CHD2;SYNE2;RPS4X;TRO;GYS1;ADAMTS5;ZFP36;KIF21A;METTL15;NCOA5;CASK;ZBTB33;THOC2;ITFG1;ZDHHC15;MED23;PRR16;TFAM;WFDC10A;RGS7BP;ASPA;DGKH;ABCB7;NDUFB11;UACA;MED12L;JPX;HECTD2;HAUS7;MIR4289;ZNF701;CCDC77;IGBP1;ZRSR2;ARFGEF2;SLC14A2;FEM1B;C20ORF26;APEX2;PHKB;KIF18A;DIAPH2;WNK1;PMP22;PIR;GNAS;UBAP2;MBTPS2;ZNF530;SLC25A5-AS1
NRF1_SK-N-SH_hg19	53/2000	0.997506	1	0.0958563	1	-1.05541	0.00263558	MTMR10;CHIC1;CSRNP3;ADPGK;BRCA1;GPATCH8;WDR44;RPS4X;ZNF808;ZMYM3;ZSCAN30;FUNDC1;FAM122C;ZNF449;POLI;IDS;GGPS1;LDOC1;SYP;FTSJ1;HDHD1;MAP7D2;CXORF57;BEX1;RPL10;NDUFB11;ZNF271;MYL12A;MTM1;EBP;STAMBPL1;PDZD11;PRRG1;ZNF701;CSK;CTNNA2;UGGT2;RBM10;TRAPPC2;ZRSR2;IQSEC2;CADM1;PLEKHA1;MBD1;FAM199X;OXR1;NBR2;DIAPH2;ZNF71;KIF4A;BLMH;ZNF334;SLC25A5-AS1
EZH2_fibroblast of dermis_hg19	53/2000	0.997506	1	0.0958563	1	-1.03863	0.00259366	ZCCHC18;ZNF45;HIF3A;GPATCH8;RPS4X;ZNF808;NHSL2;PCLO;TMSB4X;CEP290;METTL15;OFD1;ABCC3;KRT222;TSPYL2;EPHA6;DCC;GRID1;TRPC4;DYNLT3;OVCH2;SYP;TEX15;ELF1;NRG4;IL1RAPL1;CXORF57;RGS7BP;CHRNA3;ITIH6;FAM214A;MED12L;ENOX2;NT5DC1;SLITRK2;CCDC77;MBNL3;RPL17;TRAPPC2;NLGN4X;CRADD;RPL17-C18ORF32;OXR1;MIR4759;KIF18A;DIAPH3;TMEM114;TMLHE;PKIA;XPNPEP3;MAGED2;BRWD1;ZNF334
NFYB_GM12878_hg19	53/2000	0.997506	1	0.0958563	1	-1.02667	0.00256379	ERCC6L;GPR65;MRPS11;ARID4B;BRCA1;CHD2;EDA2R;ZSCAN30;TMSB4X;FAM122C;POLI;ZNF826P;PIM2;WHSC1L1;RAB8B;ZNF880;CHST7;LRRIQ1;CYBB;MRPL46;FTSJ1;ELF1;ARMCX2;MORF4L2;TMSB15B;ARMCX6;SPIN2B;ZNF239;ATG4A;PSMD10;PRPS1;RPL10;ZNF271;ENOX2;NT5DC1;HMBOX1;FAM192A;CCDC77;UGGT2;ARFGEF2;PDHA1;CADM1;PHKB;APTX;DIAPH2;CLCN4;DIAPH3;EVI2A;TSPAN19;KIF4A;PDCD4;RLIM;ZNF530
eGFP-JUND_K562_hg19	53/2000	0.997506	1	0.0958563	1	-1.02492	0.00255944	KDM5C;ERCC6L;CHD9;HCCS;ZNF45;BRCA1;CHD2;MRPL33;RPGR;ZFP36;ZMYM3;FUNDC1;TMSB4X;CHORDC1;FAM122C;ZNF41;OFD1;TSPYL2;MKL2;LRRC49;DYNLT3;ZBTB33;THOC2;MIR1539;ARMCX6;PRR16;COL4A5;HNRNPH2;ZNF432;PSMD10;BEX2;MOSPD2;ARHGAP17;ACACA;COCH;ENOX2;RGAG1;EBP;PGRMC1;ZMAT1;SLC25A21;TBC1D8B;TRAPPC2;ARFGEF2;PLEKHA1;APTX;ESR2;BRE;PKIA;XPNPEP3;PMFBP1;MBTPS2;ZNF530
JUND_H1-hESC_hg19	62/2394	0.999475	1	0.104847	1	-0.627564	0.000329332	ZNF493;CHIC1;CHD9;MRPS11;BRCA1;RPGR;ZNF280D;RPS4X;PCLO;CDH2;ZSCAN30;PIM2;ZNF880;MST4;NCOA5;DYNLT3;TSC22D3;USP3;SYP;MIR1539;MFSD11;MIR636;MRPL46;SLC9A7;MORF4L2;ARMCX6;SRSF2;TFAM;LUC7L3;UPRT;PIK3C3;HNRNPH2;CXORF57;ZNF432;PRPS1;BEX1;ZNF271;MOSPD2;MED12L;NT5DC1;JPX;ZMAT1;SLITRK6;ZNF701;STK38L;HDX;GPC6;SLC35A1;ARFGEF2;NEGR1;FEM1B;MBD1;RAB39B;RSRC2;APTX;OXR1;PDCD4;RLIM;FAS;MBTPS2;ZNF530;SLC25A5-AS1
IRF3_HeLa-S3_hg19	48/1809	0.99602	1	0.10733	1	-1.03979	0.00414628	OTUD5;NDUFB11;ARID4B;BRCA1;UACA;ELK1;HERPUD1;PHF8;UXT;GYS1;FAM156A;EBP;RUVBL2;FDXR;FAM192A;KNTC1;RPL17;METTL15;RBM10;RAB8B;KDM6A;IDH3A;TSPYL2;SNORD58B;GRIPAP1;SNORD58A;PDHA1;GGPS1;KLRC4;SETDB2;ATP6AP2;RSRC2;RPL17-C18ORF32;ESR2;NBR2;RAD51B;FAM111B;KIF18A;DIAPH3;ZDHHC9;CENPI;PIGA;MORF4L2;HNRNPH2;UPRT;PIN4;UBAP2;BRWD1
TEAD4_K562_hg19	37/1358	0.983413	1	0.11149	1	-1.42381	0.0238146	OTUD5;PRPS1;KDM5C;ABCB7;BRCA1;GPATCH8;MRPL33;RPGR;RPS4X;PGRMC1;ZMAT1;JPX;HEPH;FUNDC1;PIM2;CLIC2;METTL15;IGBP1;GRIPAP1;THOC2;SYP;ZBTB33;NDC80;NBR2;MED23;KIF18A;F8;STAG2;MORF4L2;SRSF2;PIR;LUC7L3;ZNF239;TFAM;HNRNPH2;MBTPS2;SLC25A5-AS1
ZZZ3_HeLa-S3_hg19	8/216	0.550824	1	0.111942	1	-1.88767	1.1257	HMBOX1;KIF18A;ZMYM3;MECOM;ZNF41;NXT2;MEIS2;METTL15
CREB1_GM12878_hg19	23/800	0.918002	1	0.122969	1	-1.74615	0.149392	PSMD10;PDHA1;ADPGK;DYNLT3;NAP1L2;BRCA1;IL2RG;FTSJ1;APTX;NBR2;TCEAL8;EVI2A;BRE;RGS1;XPNPEP3;FAM122C;ARMCX6;METTL4;STK38L;PIK3C3;ATG4A;UPRT;CCDC77
CBX2_K562_hg19	52/2000	0.998389	1	0.123351	1	-1.06263	0.00171288	ERCC6L;FMR1;FHL1;ZCCHC18;HIF3A;SNORD113-5;PHEX;SYNE2;SNORD113-6;GPR173;RPS6KA3;OPHN1;SPATA22;SENP8;SLC25A43;SGCG;DUSP9;CA5BP1;ARMCX2;MAP7D3;TMSB15B;TMEM35;MAP7D2;ASPA;ARHGEF6;BEX2;FIGF;TLR8-AS1;MAOB;SAA2-SAA4;FTX;GPR82;FGD1;RGAG1;CALCR;NXF3;TCEAL1;REPS2;RPL17;LGI1;IQSEC2;PLEKHA1;LHFP;HUWE1;TPTEP1;OXR1;MIR3941;ST5;ANKRD62P1-PARP4P3;RLIM;MAGED2;GPR101
GTF2F1_K562_hg19	52/2000	0.998389	1	0.123351	1	-0.963691	0.00155339	MTMR10;CHD9;BRCA1;CHD2;RPGR;RPS4X;OPHN1;HEPH;TMSB4X;FAM122C;IDS;PIM2;RPL39;CEP290;KDM6A;OFD1;HDHD1;MED23;SPIN2B;HNRNPH2;EXOC5;NUP62CL;DNASE1L1;PRPS1;ABCB7;ZNF271;CUL3;CD99L2;RCHY1;HSD17B10;COCH;TCEAL8;ENOX2;EBP;JPX;GABRE;UGGT2;ZRSR2;OPN3;HUWE1;APEX2;FAM199X;PHKB;RSRC2;OXR1;MIR223;DIAPH3;ZDHHC9;KIF4A;PDCD4;BRWD1;ZNF530
SAP30_K562_hg19	52/2000	0.998389	1	0.123351	1	-0.95156	0.00153384	ERCC6L;ZNF45;SNORD113-4;ELK1;UXT;OPHN1;ZNF41;AP1S2;ZNF449;CEP290;IDH3A;OFD1;TSPYL2;ZNF880;SYP;MFSD11;DUSP9;FTSJ1;NAALADL2;HCFC1;PIGA;COL4A5;TFAM;SPIN2B;ATG4A;UPRT;EXOC5;PSMD10;HEMGN;ZNF275;NDUFB11;MGST1;MOSPD2;RCHY1;PRTG;SNORD114-17;EBP;HECTD2;WBP5;RBM10;ZRSR2;APOOL;C20ORF26;APEX2;RSRC2;OXR1;ESR2;NBR2;DIAPH3;PIR;UBAP2;BRWD1
TCF7L2_Panc1_hg19	52/2000	0.998389	1	0.123351	1	-0.94924	0.0015301	KDM5C;MRPS11;BRCA1;UXT;RPS4X;TMSB4X;PIM2;METTL15;SYBU;DYNLT3;SDHD;THOC2;MIR636;MIR1539;MFSD11;MRPL46;MED23;LUC7L3;ZNF239;ATG4A;EXOC5;PSMD10;HSD17B10;ENOX2;EBP;PGRMC1;ZMAT1;JPX;STAMBPL1;HECTD2;ESD;STK38L;SLC25A21;CCDC77;UGGT2;ZNF345;SMARCE1;ARFGEF2;APOOL;FEM1B;MSN;RSRC2;CP;OXR1;MEIS2;NBR2;RLIM;PIN4;BLMH;BRWD1;MBTPS2;SLC25A5-AS1
CTCF_medulloblastoma_hg19	52/2000	0.998389	1	0.123351	1	-0.946771	0.00152612	PCGEM1;CHD9;SYNE2;RPGR;RPS4X;GYS1;ZMYM3;ZXDB;DNMT3B;KIF21A;SYBU;CHST7;NCOA5;TSC22D3;CASK;ATP11C;ZBTB33;THOC2;MIR636;MFSD11;MED23;MORF4L2;PRR16;TFAM;WFDC10A;RGS7BP;BEX1;ABCB7;NDUFB11;MED12L;COCH;HECTD2;STAMBPL1;HAUS7;SLITRK6;ZNF701;CSK;CTNNA2;RBM10;IGBP1;SLC14A2;POU2F1;CADM1;FAM199X;OXR1;STAG2;PIR;GNAS;MIR509-1;BRWD1;MBTPS2;SLC25A5-AS1
HDAC6_K562_hg19	52/2000	0.998389	1	0.123351	1	-0.914684	0.00147439	OTUD5;ERCC6L;CHD9;MRPS11;MIR508;BRCA1;ZNF45;RPGR;MRPL33;ZNF280D;ADAMTS5;ZSCAN30;IDS;OFD1;TSPYL2;DEFB115;SYP;MIR1539;MRPL46;MED23;TFAM;ATG4A;PIK3C3;ZNF630;PSMD10;ZNF271;GDPD2;RAB40A;BTAF1;ZNF701;STK38L;CCDC77;UGGT2;GABRE;IGBP1;TRAPPC2;ARFGEF2;CRADD;SETDB2;HUWE1;PHKB;CP;MEIS2;KIAA1432;XPNPEP3;ANKRD62P1-PARP4P3;RBM41;FAS;UBAP2;PIN4;MBTPS2;ZNF530
HDAC1_K562_hg19	52/2000	0.998389	1	0.123351	1	-0.894382	0.00144167	CHIC1;ZNF45;RPGR;MRPL33;GYS1;ZNF808;CA5B;MMP26;ZSCAN30;CEP290;RPL39;OFD1;TSPYL2;DYNLT3;CASK;FTSJ1;ITFG1;F8;PIGA;ARMCX6;HNRNPH2;ATG4A;EXOC5;PSMD10;ZNF275;ZNF271;MOSPD2;CD99L2;RCHY1;SAMSN1;JPX;BTAF1;TBX22;WBP5;EPS15;TRAPPC2;ZRSR2;PLEKHA1;MBD1;SIAH1;C20ORF26;APEX2;RSRC2;FAM199X;BBIP1;OXR1;ESR2;CD40LG;DIAPH3;ANKRD62P1-PARP4P3;PIN4;PMFBP1
FOS_MCF 10A_hg19	99/4017	1	1	0.123402	1	1.11619	-4.76804e-07	ZMYND8;GPATCH8;UXT;OPHN1;ZSCAN30;FAM122C;AP1S2;KNTC1;PIM2;RPL39;USP3;SDHD;THOC2;TFAM;UPRT;ZNF271;NDUFB11;CEP85L;MYL12A;EBP;ESD;STK38L;RBM10;TRAPPC2;POU2F1;CRADD;KLRC4;SETDB2;RAB39B;PHKB;RPL17-C18ORF32;NDC80;DIAPH3;PIN4;ZNF530;KDM5C;ADPGK;CRISP3;MRPS11;CHM;CHD2;EDA2R;MRPL33;RPGR;RPS4X;ZNF280D;MMP26;TMSB4X;IDS;CLIC2;METTL15;CEP290;OFD1;PDCD6IP;KSR1;GGPS1;LRRC49;DYNLT3;LRRIQ1;IL18;SYP;MIR1539;CA5BP1…
GABPA_HepG2_hg19	63/2471	0.99973	1	0.126268	1	-0.481928	0.000130333	ZNF493;CHM;HCCS;ZNF45;BRCA1;GPATCH8;MRPL33;TRO;ZNF808;RUVBL2;AP1S2;POLI;RPL39;METTL15;OFD1;ATP6AP2;DNAJB14;THOC2;SDHD;ITFG1;RAP2C;MED23;LUC7L3;SPIN2B;TFAM;PIK3C3;ATG4A;EXOC5;PSMD10;ZNF275;TNKS;USP11;MOSPD2;ARHGAP17;RCHY1;UACA;HSD17B10;ENOX2;ADAM28;JPX;PDZD11;STK38L;CSK;TRAPPC2;SLC35A1;ZRSR2;OPN3;PLEKHA1;CRADD;FEM1B;C20ORF26;APEX2;APTX;NBR2;KIF18A;TMLHE;DIAPH3;XPNPEP3;RLIM;ZNF334;MBTPS2;ZNF530;SLC…
POLR2AphosphoS5_HL-60_hg19	39/1459	0.99005	1	0.126453	1	-1.32931	0.0132925	KDM5C;ZNF493;CHD2;GPATCH8;MRPL33;RPGR;EBP;NXF3;JPX;ZSCAN30;RGS1;PDZD11;ZNF41;FAM192A;RPL39;METTL15;CEP290;EPS15;IDH3A;TRAPPC2;OFD1;ZRSR2;PDHA1;APOOL;IL18;THOC2;APTX;SUPT3H;ITFG1;MED23;KIF18A;DIAPH3;BRE;KIF4A;LUC7L3;TFAM;SPIN2B;UBAP2;ZNF530
RELA_GM12892_hg19	35/1302	0.984786	1	0.134594	1	-1.3878	0.0212762	SMG1;RPL10;CXORF21;IL2RG;MYL12A;HERPUD1;TMEM187;RPS4X;TMSB4X;FDXR;POLI;RPL17;KDM6A;SNORD58B;ABCC3;GRIPAP1;SNORD58A;SNORA70;EPHA6;KSR1;NCOA5;SIAH1;RPL17-C18ORF32;MFSD11;MIR636;SCAF4;HCFC1;RAP2C;PKIA;SRSF2;FAS;UBAP2;BRWD1;MBTPS2;ZCCHC2
YY1_H1-hESC_hg19	42/1595	0.994369	1	0.135511	1	-1.23781	0.00698978	PRPS1;CSRNP3;ZNF271;ADPGK;CUL3;MRPS11;USP11;ZMYND8;MTMR8;CHD2;HTATSF1;HSD17B10;MED12L;RPS4X;PRTG;EBP;ZMAT1;BTAF1;ZSCAN30;RPL39;SLC35A1;ARFGEF2;ZRSR2;SLC14A2;NCOA5;CRADD;APOOL;USP3;RSRC2;THOC2;SYP;MRPL46;SUPT3H;ITFG1;CLCN4;PIGA;LUC7L3;RAB9A;PIK3C3;FAM46D;PIN4;EXOC5
POLR2A_GM12878_hg19	128/5311	1	1	0.136476	1	1.93329	-1.07719e-09	GPR65;FMR1;GPATCH8;ZSCAN30;FAM122C;FDXR;ZNF449;KNTC1;SLC25A43;RPL39;TSPYL2;CYBB;DNAJB14;THOC2;ARMCX2;SLC9A7;ARMCX6;SPIN2B;TFAM;PSMD10;ZNF271;ABCB7;CUL3;MTMR8;CD99L2;HTATSF1;SAMSN1;MYL12A;ACACA;ARHGAP21;EBP;HMBOX1;STK38L;TBC1D8B;TRAPPC2;ZRSR2;PDHA1;OPN3;APOOL;LHFP;SIAH1;SETDB2;FAM199X;TPTEP1;SSH2;NDC80;ESR2;FAM111B;KIF18A;DIAPH3;KIF4A;PKIA;BRWD1;ZNF530;KDM5C;ZNF493;ADPGK;SPIN4;HCCS;BRCA1;ZCCHC18;Z…
RFX5_SK-N-SH_hg19	28/1018	0.963773	1	0.139428	1	-1.54013	0.0568296	OTUD5;ZNF493;CSRNP3;TNKS;ZMYND8;FAM214A;ARHGAP21;AP1S2;PIM2;RIBC1;EPS15;TSPYL2;APOOL;USP3;ATP6AP2;RAB39B;BBIP1;SMC1A;APTX;RFX7;MORF4L2;PDCD4;RAPGEF2;HNRNPH2;CXORF57;NUP62CL;BRWD1;ZCCHC2
HDAC2_K562_hg19	66/2623	0.999885	1	0.142235	1	-0.218138	2.50971e-05	MTMR10;ZNF493;KCNC2;BRCA1;ZNF45;RPGR;HEPH;OPHN1;ZSCAN30;ZNF41;DNMT3B;POLI;SLC25A43;ERC1;CLIC2;CEP290;RPL39;MKL2;USP3;DNAJB14;LDOC1;ZBTB33;THOC2;SMC1A;FTSJ1;SUPT3H;MED23;NRG4;SLC9A7;SRSF2;ZNF239;LUC7L3;TFAM;SPIN2B;TLR8;ATG4A;UPRT;EXOC5;ZNF432;PSMD10;FIGF;RPL10;ABCB7;ZNF271;FOXO4;MIR500A;NT5DC1;FAM156A;RGAG1;JPX;NXF3;CCDC77;GABRE;UGGT2;POU2F1;MBD1;HUWE1;APEX2;RSRC2;TPTEP1;OXR1;APTX;MIR223;DIAPH3;GJ…
CREB1_H1-hESC_hg19	48/1863	0.998133	1	0.148189	1	-0.991933	0.00185414	PSMD10;BEX2;BEX1;ZNF271;MRPS11;BRCA1;RCHY1;HTATSF1;TCEAL8;ZMAT1;JPX;TMSB4X;WBP5;ZNF449;STK38L;IDS;PIM2;METTL15;CEP290;SLC35A1;MST4;PDHA1;LRRC49;DYNLT3;USP3;C20ORF26;NAP1L2;RAB39B;ZBTB33;SYP;MIR1539;OXR1;MRPL46;FTSJ1;ITFG1;SUPT3H;NBR2;KIF18A;ZDHHC9;ARMCX6;PIK3C3;ATG4A;BLMH;HNRNPH2;UPRT;CXORF57;SLC25A5-AS1;ZNF530
GABPA_MEL cell line_mm9	5/125	0.495193	1	0.149272	1	-1.93294	1.35849	BRE;ESD;PIR;FDXR;BRWD1
CHD2_MEL cell line_mm9	47/1826	0.997986	1	0.152747	1	-0.924729	0.00186425	KDM5C;ABCB7;SPIN4;CUL3;BRCA1;ELK1;MYL12A;WDR44;ENOX2;GYS1;SH3BGRL;HMBOX1;HMGN5;ZMYM3;RUVBL2;FDXR;STK38L;CSK;RIBC1;RPL17;KDM6A;RAB8B;IGBP1;SNORD58B;OFD1;TSPYL2;TRAPPC2;MKL2;SNORA70;SETDB2;HUWE1;MSN;DNAJB14;TTC18;SMC1A;MFSD11;APTX;RAP2C;ELF1;F8;PKM;ZDHHC9;WNK1;MORF4L2;SRSF2;HNRNPH2;SLC25A53
SETDB1_U2OS_hg19	51/2000	0.998981	1	0.15616	1	-0.947755	0.000966499	ERCC6L;ACSM3;BRCA1;ZCCHC18;FAM127C;BRS3;TRO;UXT;ZSCAN30;AP1S2;POLI;METTL15;ZNF880;LRRIQ1;IL18;THOC2;CA5BP1;MED23;MORF4L2;MAP7D2;COL4A6;COL4A5;ZNF239;UPRT;PIK3C3;NUP62CL;ZNF630;ZNF271;CEP85L;AKR1D1;MYL12A;FAM156A;ZMAT1;BTAF1;SLITRK6;ZNF701;STK38L;GPC6;EPS15;SETDB2;FAM199X;FAM111B;NBR2;DIAPH2;KIF18A;CLCN4;TSPAN19;XPNPEP3;RLIM;BRWD1;ZNF850
CREBBP_K562_hg19	51/2000	0.998981	1	0.15616	1	-0.886785	0.000904323	WFDC9;OTUD5;ERCC6L;MRPS11;ZMYND8;CHD2;ELK1;GYS1;ZFP36;HEPH;RUVBL2;SENP8;ZNF41;IDS;WHSC1L1;SNORA70;KCND1;NCOA5;LRRC49;SDHD;MRPL46;FTSJ1;SUPT3H;LCA5L;NRG4;MIR4530;LUC7L3;TFAM;WFDC10A;PIK3C3;HEMGN;BEX2;RCHY1;SNORD114-17;SNORD114-16;RGAG1;SNORD114-19;SNORD114-18;SNORD114-13;METTL4;MIR4289;UBQLN2;ARFGEF2;MSN;TPTEP1;NDC80;SCAF4;ANKRD62P1-PARP4P3;RBM41;PMFBP1;BRWD1
GATA2_endothelial cell of umbilical vein_hg19	51/2000	0.998981	1	0.15616	1	-0.874995	0.0008923	CHD9;ZMYND8;MRPS11;ARID4B;WDR44;MIR676;RPS4X;MECOM;ZSCAN30;TMSB4X;FAM122C;PLS3;IDS;ZNF880;ZHX3;GGPS1;TRPC4;USP3;IL18;MRPL46;ITFG1;SLFN14;UPRT;WFDC11;ZNF271;CEP85L;CD99L2;FTX;RCHY1;SAMSN1;UACA;MYL12A;EBP;JPX;ZMAT1;MIR4529;STAMBPL1;TCEAL1;CHML;EPS15;RAI2;IGBP1;ARFGEF2;PHKB;CLCN4;PKIA;FAS;CXORF36;BRWD1;ZNF850;ZCCHC2
KDM5B_K562_hg19	51/2000	0.998981	1	0.15616	1	-0.870934	0.000888159	ZNF493;ADPGK;HCCS;ZNF45;ZCCHC18;GPATCH8;MRPL33;ZNF808;RPS6KA3;CLIC2;CEP290;IDH3A;KDM6A;SNORD58B;MKL2;TSC22D3;USP3;DYNLT3;IL18;CASK;MIR1539;FTSJ1;SUPT3H;PIGA;ARMCX6;TFAM;SPIN2B;EXOC5;BEX1;MOSPD2;HTATSF1;IL2RG;ACACA;PORCN;C6ORF165;FAM156A;HAUS7;CCDC77;TRAPPC2;ARFGEF2;APOOL;C20ORF26;FAM199X;TPTEP1;BBIP1;APTX;ESR2;SCAF4;BRE;WNK1;MAGED2
CHD2_HepG2_hg19	51/2000	0.998981	1	0.15616	1	-0.856626	0.000873568	ZNF493;ZNF45;CHD2;ELK1;GPATCH8;ZNF280D;HMGN5;CDH2;SPTLC3;FUNDC1;ZNF41;ZNF449;IDS;POLI;METTL15;OFD1;MKL2;GGPS1;DNAJB14;SDHD;RAD51B;SNORD116-29;PIGA;UPRT;ZNF432;PRPS1;RPL10;CUL3;MOSPD2;MGST1;COCH;ENOX2;STK38L;UGGT2;TRAPPC2;PLEKHA1;RAB39B;APEX2;RSRC2;NBR2;DIAPH3;TMLHE;ZDHHC9;ZNF71;XPNPEP3;FAS;PIN4;ZNF334;ZNF850;MBTPS2;ZNF530
YY1_NT2-D1_hg19	51/2000	0.998981	1	0.15616	1	-0.814221	0.000830324	MRPS11;CHM;CHD2;FUNDC1;KIF21A;RPL39;NCOA5;GGPS1;THOC2;SDHD;SYP;MIR636;MFSD11;MRPL46;FTSJ1;ITFG1;SUPT3H;HCFC1;SRSF2;LUC7L3;ATG4A;PIK3C3;ZNF630;PSMD10;ABCB7;USP11;MTMR8;HTATSF1;RCHY1;HSD17B10;PGRMC1;EBP;HMBOX1;JPX;ESD;CCDC77;ZRSR2;ARFGEF2;POU2F1;APOOL;CRADD;FEM1B;SIAH1;NAP1L2;PHKB;RSRC2;RLIM;RAB9A;FAM46D;BRWD1;MBTPS2
E2F1_HeLa-S3_hg19	51/2000	0.998981	1	0.15616	1	-0.783197	0.000798687	MTMR10;SPIN4;CHD9;FMR1;CHD2;SYNE2;TMEM47;AP1S2;KIF21A;ERC1;METTL15;RPL39;WHSC1L1;ABCC3;MIR1539;HDHD1;SRSF2;EXOC5;NDUFB11;MOSPD2;CD99L2;HTATSF1;ACACA;NT5DC1;EBP;BTAF1;HECTD2;MIR4767;METTL4;RBM10;UBQLN2;OPN3;SIAH1;SETDB2;APEX2;NETO2;SSH2;OXR1;MEIS2;ESR2;NDC80;SCAF4;HIPK3;KIF18A;STAG2;ST5;RLIM;BLMH;BRWD1;MIR31HG;MBTPS2
CTCF_endothelial cell of umbilical vein_hg19	85/3469	0.999998	1	0.158922	1	0.637727	-1.57005e-06	ERCC6L;CHD9;ADPGK;MRPS11;MIR505;GPATCH8;SYNE2;WDR44;RPGR;RPS4X;TRO;GYS1;CDH2;FUNDC1;DNMT3B;KIF21A;GPRASP1;ABCC3;ZNF880;GRIPAP1;CHST7;NCOA5;DCC;TSC22D3;CASK;ZBTB33;THOC2;MIR1539;ITFG1;RAP2C;MED23;AR;MORF4L2;TMEM35;PRR16;TFAM;ATG4A;WFDC10A;EXOC5;RGS7BP;PSMD10;ZNF275;ABCB7;NDUFB11;GLIS3;GDPD2;HSD17B10;MED12L;COCH;PRTG;HECTD2;STAMBPL1;HAUS7;TCEAL1;FAM192A;CSK;CTNNA2;RBM10;UBQLN2;IGBP1;ARFGEF2;SLC35A1…
JUND_CH12.LX_mm9	38/1454	0.993103	1	0.160209	1	-1.37393	0.00950887	RPL10;ADPGK;ZMYND8;GPR65;CUL3;ARID4B;IL2RG;RCHY1;GPR82;HERPUD1;WDR44;RPS4X;BTAF1;WBP5;FDXR;MIR491;GPRASP1;EPS15;SMARCE1;P2RY13;SNORA70;GGPS1;GPR34;ATP6AP2;CYBB;PHKB;SSH2;APTX;ITFG1;TANC2;EVI2A;RFX7;ARMCX6;SNORA69;FAS;EXOC5;EVI2B;ASPA
TCF7L2_HepG2_hg19	16/548	0.8668	1	0.160711	1	-1.71748	0.245508	PCGEM1;MRPS11;SAA4;DEFB115;CP;APTX;SERPINA7;MRPL46;PHF8;MED23;ELF1;MIR586;STAMBPL1;SPTLC3;MIR4503;UPRT
STAT3_HeLa-S3_hg19	50/1974	0.999066	1	0.17051	1	-0.833726	0.000779302	OTUD5;SMG1;MRPS11;CHM;ARID4B;WDR44;HMGN5;ZXDB;TMSB4X;MIR4503;PLS3;KNTC1;IDH3A;GGPS1;DYNLT3;USP3;TSC22D3;IL18;CASK;DNAJB14;DUSP9;MRPL46;HDHD1;MORF4L2;COL4A6;COL4A5;HNRNPH2;ATG4A;PSMD10;MGST1;UACA;ACACA;SH3BGRL;JPX;BTAF1;SULT1E1;MIR4767;MIR4289;UBQLN2;GSDMA;OPN3;CRADD;APOOL;KLRC4;HUWE1;RSRC2;APTX;HIPK3;CLCN4;PDCD4
POLR2A_MEL cell line_mm9	117/4890	1	1	0.171026	1	1.76494	-3.45044e-09	ERCC6L;FMR1;ELK1;GPATCH8;UXT;ZFP36;RGS1;PLS3;SLC25A43;SCAPER;RPL39;TSPYL2;USP3;DNAJB14;ZBTB33;THOC2;RFX7;SRSF2;SLC25A53;PSMD10;NDUFB11;ABCB7;CEP85L;GLIS3;CD99L2;FOXO4;HTATSF1;SAMSN1;PORCN;HMBOX1;TMEM245;ESD;RBM10;TBC1D8B;PDHA1;OPN3;APOOL;AMMECR1;MSN;FAM199X;PHKB;SSH2;KIF18A;WNK1;CCSER2;PIN4;BRWD1;KDM5C;MRPS11;MIR98;HCCS;NXT2;CHD2;WDR44;PHF8;HERPUD1;MED12;ZMYM3;IDS;ERC1;GPRASP1;METTL15;IDH3A;MKL2;…
SUPT20H_GM12878_hg19	30/1132	0.981935	1	0.174675	1	-1.4834	0.0270427	SERPINB10;TNKS;MRPS11;OR4K17;GPR82;RPGR;RPS4X;JPX;SULT1E1;CHORDC1;MIR1277;RPL17;METTL15;SNORD58B;P2RY13;SNORD58A;KLRC4;TAS2R14;SYP;RPL17-C18ORF32;MIR636;MFSD11;APTX;MRPL46;RAP2C;KIF18A;BRE;WNK1;TNMD;UBAP2
SIX5_H1-hESC_hg19	33/1258	0.988306	1	0.175079	1	-1.38549	0.0162974	PSMD10;MRPS11;MTMR8;CHM;ARID4B;ZNF45;MTM1;ENOX2;HMBOX1;PCLO;OPHN1;ZNF449;ZNF345;CEP290;RAB8B;TBC1D8B;GGPS1;PLEKHA1;CRADD;C20ORF26;BBIP1;MFSD11;MIR636;MRPL46;FTSJ1;RAD51B;WNK1;RBM41;SRSF2;ATG4A;UBAP2;ZNF850;ZNF530
CBX3_HCT116_hg19	7/209	0.659763	1	0.185436	1	-1.92545	0.800744	ZNF280D;UXT;MED23;KIF18A;COL4A6;COL4A5;METTL15
GATA3_SK-N-SH_hg19	31/1185	0.986623	1	0.187909	1	-1.47776	0.0199011	FIGF;CSRNP3;CHD9;CEP85L;UACA;MIR873;RGAG1;MIR4529;CA5B;STAMBPL1;SULT1E1;TCEAL1;MIR4289;SLITRK6;CHML;RPL17;GPC6;SNORD58B;LGI1;SNORD58A;NEGR1;GABRA3;HUWE1;RPL17-C18ORF32;OXR1;MEIS2;MIR3941;MIR125B1;PKIA;BRWD1;ZCCHC2
NFIC_GM12878_hg19	30/1143	0.984529	1	0.18792	1	-1.4046	0.0218999	KDM5C;MRPS11;CHD2;IL2RG;JPX;ZSCAN30;RGS1;METTL4;STK38L;PIM2;LINC00515;PDCD6IP;KSR1;NCOA5;FEM1B;MIR1539;MRPL46;ITFG1;NDC80;MED23;EVI2A;DIAPH3;STAG2;PKIA;LUC7L3;TFAM;FAS;HNRNPH2;EXOC5;EVI2B
SP1_A549_hg19	46/1825	0.998722	1	0.191207	1	-0.811343	0.00103762	ZNF271;ZNF45;RCHY1;HSD17B10;MYL12A;RPGR;ENOX2;EBP;PDZD11;FUNDC1;AP1S2;STK38L;FAM192A;UGGT2;UBQLN2;TRAPPC2;OFD1;NCOA5;APOOL;DYNLT3;LRRIQ1;NAP1L2;RAB39B;RSRC2;THOC2;ZBTB33;CP;APTX;SUPT3H;RAP2C;MED23;KIF18A;DIAPH3;TMLHE;ZDHHC9;KIF4A;TMSB15B;PKIA;LUC7L3;ZNF239;HNRNPH2;UPRT;SLC25A5;BRWD1;SLC25A5-AS1;ZNF530
CTCF_myotube_hg19	50/2000	0.999368	1	0.194505	1	-0.802546	0.000507221	PCGEM1;CHD9;SYNE2;RPS4X;TRO;GYS1;ZNF808;ADAMTS5;HMGN5;CDH2;DNMT3B;KIF21A;METTL15;MST4;TSC22D3;ATP11C;THOC2;MIR636;MFSD11;MORF4L2;TFAM;WFDC10A;DGKH;ABCB7;NDUFB11;GLIS3;RCHY1;MED12L;SH3BGRL;MIRLET7F2;HECTD2;HAUS7;ZNF701;DMD;CCDC77;RBM10;IGBP1;SLC14A2;FAM199X;OXR1;HIPK3;KIF18A;DIAPH2;XPNPEP3;RBM41;GNAS;PIR;MBTPS2;ZNF530;SLC25A5-AS1
MAFF_K562_hg19	50/2000	0.999368	1	0.194505	1	-0.78079	0.000493471	KDM5C;ACSM3;ZMYND8;MRPS11;BRCA1;WDR44;HEPH;ZSCAN30;FAM122C;CLIC2;CEP290;RPL39;MKL2;OFD1;GRIPAP1;SNORA70;MRPL46;RAD51B;ELF1;NRG4;SRSF2;HNRNPH2;PIK3C3;ASPA;ZNF271;CUL3;MTMR8;SAMSN1;MYL12A;TCEAL8;ENOX2;HMBOX1;PLN;PDZD11;METTL4;STK38L;RPL17;TRAPPC2;SMARCE1;RSRC2;RPL17-C18ORF32;NDC80;NBR2;KIF18A;CD40LG;KIF4A;RBM41;BLMH;ZNF850;ZNF530
CTCF_GM12891_hg19	50/2000	0.999368	1	0.194505	1	-0.773801	0.000489054	CHD9;ADPGK;CHD2;SYNE2;TRO;RPS4X;GYS1;CA5B;RUVBL2;TMSB4X;TSPYL2;MST4;CHST7;NCOA5;DYNLT3;CASK;DNAJB14;SYP;ZBTB33;DUSP9;FTSJ1;MORF4L2;PRR16;SPIN2B;WFDC10A;RGS7BP;DNASE1L1;ABCB7;GLIS3;EBP;JPX;HECTD2;HAUS7;CTNNA2;CCDC77;MBNL3;IGBP1;ARFGEF2;SLC14A2;OPN3;CADM1;C20ORF26;FAM199X;NETO2;ZDHHC9;PIR;UBAP2;GPR101;MIR31HG;MBTPS2
MYC_endothelial cell of umbilical vein_hg19	50/2000	0.999368	1	0.194505	1	-0.766954	0.000484727	SPIN4;CHD9;CHM;HCCS;MIR505;MRPL33;CA5B;RUVBL2;TMSB4X;IDS;KIF21A;CEP290;OFD1;TSPYL2;ZNF880;TSC22D3;DYNLT3;ATP6AP2;SYP;THOC2;ZBTB33;ARMCX2;TMSB15B;ARMCX6;LUC7L3;TFAM;SPIN2B;UPRT;DNASE1L1;NDUFB11;ZNF271;HSD17B10;MED12L;FAM156A;ZMAT1;METTL4;CSK;CCDC77;GABRE;HDX;RBM10;UBQLN2;IGBP1;ARFGEF2;FEM1B;APEX2;NETO2;MEIS2;NDC80;ZNF71
RELA_GM18505_hg19	50/2000	0.999368	1	0.194505	1	-0.757171	0.000478544	KDM5C;SMG1;CXORF21;ZMYND8;CHM;ARID4B;HERPUD1;RPS4X;GYS1;ZFP36;ZSCAN30;RGS1;TMSB4X;RUVBL2;AP1S2;PIM2;WHSC1L1;OFD1;SNORD58B;GRIPAP1;SNORD58A;CHST7;KSR1;GGPS1;USP3;MIR1539;MORF4L2;MIR4530;TFAM;RPL10;ZNF271;CEP85L;ARHGAP17;IL2RG;SAMSN1;MYL12A;NT5DC1;ARHGAP21;STAMBPL1;CSK;CCDC77;RPL17;TRAPPC2;SLC35A1;SETDB2;APEX2;RPL17-C18ORF32;SCAF4;FAS;ZCCHC2
CTCF_pancreas_hg19	50/2000	0.999368	1	0.194505	1	-0.744453	0.000470505	CSRNP3;CHD9;SYNE2;RPS4X;GYS1;CA5B;IDS;KIF21A;CHST7;NCOA5;IL18;CASK;ATP11C;DNAJB14;ZBTB33;SYP;MIR636;HDHD1;MORF4L2;PRR16;COL4A5;WFDC10A;RGS7BP;ZNF275;ABCB7;GLIS3;ARHGAP17;RCHY1;UACA;MED12L;HMBOX1;HECTD2;PDZD11;CSK;CTNNA2;UBQLN2;IGBP1;ARFGEF2;SLC14A2;CADM1;PLEKHA1;C20ORF26;FAM199X;KLF8;WNK1;PIR;RAB9A;UBAP2;MBTPS2;SLC25A5-AS1
CHD2_GM12878_hg19	50/2000	0.999368	1	0.194505	1	-0.743104	0.000469653	ZNF493;ADPGK;SPIN4;GPR65;BRCA1;ZNF45;RPS4X;HMGN5;HEPH;FUNDC1;ZNF41;FDXR;KIF21A;GPRASP1;RPL39;KDM6A;MKL2;GRIPAP1;LRRC49;CYBB;DNAJB14;ZBTB33;SYP;MRPL46;SUPT3H;TMSB15B;SRSF2;ZNF239;ATG4A;CXORF57;PSMD10;TNKS;MTMR8;HTATSF1;HSD17B10;ADAM28;FAM192A;TRAPPC2;ZRSR2;PDHA1;PLEKHA1;OXR1;APTX;MIR223;KIAA1432;KIF4A;PKIA;RAB9A;MBTPS2;ZNF530
MXI1_H1-hESC_hg19	50/2000	0.999368	1	0.194505	1	-0.728503	0.000460425	OTUD5;KDM5C;ACSM3;BRCA1;ZCCHC18;FAM127C;MRPL33;CA5B;FAM122C;PIM2;IDH3A;OFD1;MST4;USP3;SYP;MIR636;MFSD11;FTSJ1;MID2;RAP2C;ARMCX2;TMSB15B;LUC7L3;ZNF239;PIK3C3;EXOC5;NUP62CL;ZNF271;USP11;MTMR8;HTATSF1;RCHY1;HSD17B10;STK38L;GPC6;ARFGEF2;ZRSR2;PDHA1;APEX2;APTX;NDC80;FAM111B;KIF18A;KIF4A;PIR;RLIM;GPR101;BRWD1;MBTPS2;ZNF530
RBBP5_K562_hg19	50/2000	0.999368	1	0.194505	1	-0.722656	0.000456729	OTUD5;ERCC6L;CSRNP3;CHM;ZNF45;SYNE2;ZNF808;OPHN1;ZSCAN30;AP1S2;SLC25A43;PIM2;GYG2;RPL39;OFD1;KSR1;LRRC49;ATP6AP2;SYP;SDHD;SYTL5;RAP2C;ELF1;PRR16;SPIN2B;EXOC5;NUP62CL;MAGEB4;ZNF271;MOSPD2;CD99L2;HTATSF1;IL2RG;SAMSN1;ACACA;FAM156A;BTAF1;ZMAT1;METTL4;TRAPPC2;ZRSR2;APEX2;FAM199X;SSH2;OXR1;NDC80;BRE;WNK1;PIN4;EVI2B
RBBP5_H1-hESC_hg19	50/2000	0.999368	1	0.194505	1	-0.721813	0.000456197	MTMR10;CSRNP3;ADPGK;ARID4B;HIF3A;ZNF45;DACH2;EDA2R;RPS6KA6;NHSL2;ZSCAN30;SPTLC3;FAM122C;GYG2;RPL39;KRT222;GRIPAP1;ZNF880;ATP6AP2;SYP;MIR1539;SUPT3H;SLC9A7;TFAM;WFDC10A;HNRNPH2;ATG4A;EXOC5;RGS7BP;PSMD10;ABCB7;ZNF271;MOSPD2;HSD17B10;TCEAL8;HMBOX1;GLRA2;JPX;HECTD2;ZNF701;SLC17A6;CTNNA2;ZRSR2;SETDB2;FAM199X;SCAF4;ZNF71;RLIM;FAM46D;UBAP2
RELA_GM12891_hg19	50/2000	0.999368	1	0.194505	1	-0.713719	0.000451081	KDM5C;SMG1;CXORF21;ARID4B;TMEM187;HERPUD1;RPS4X;GYS1;ZFP36;RGS1;RUVBL2;TMSB4X;CHORDC1;AP1S2;FDXR;KNTC1;PIM2;METTL15;SNORD58B;GRIPAP1;KSR1;GGPS1;SDHD;MIR1539;RAP2C;RAD51B;SRSF2;TFAM;RPL10;IL2RG;SAMSN1;MYL12A;PORCN;RPL17;ARFGEF2;CADM1;LHFP;FEM1B;MBD1;SIAH1;RSRC2;BBIP1;RPL17-C18ORF32;HIPK3;KIF18A;STAG2;KIAA1432;UBAP2;BRWD1;ZCCHC2
POLR2A_IMR-90_hg19	50/2000	0.999368	1	0.194505	1	-0.662241	0.000418546	ERCC6L;ZNF493;SPIN4;MRPS11;BRCA1;CHD2;GPATCH8;MED12;GYS1;HMGN5;OPHN1;FUNDC1;ZNF449;RPL39;RAB8B;GRIPAP1;CHST7;LRRC49;LDOC1;FTSJ1;ARMCX2;ARMCX6;SPIN2B;EXOC5;ZNF432;ZNF275;ABCB7;CUL3;AGAP11;HTATSF1;HSD17B10;PORCN;FAM156A;ZMAT1;HECTD2;MIR4767;GABRE;TBC1D8B;POU2F1;PDHA1;APOOL;IQSEC2;LHFP;PHKB;APTX;BRE;PKIA;MAGED2;UBAP2;PIN4
POLR2A_limb_mm9	50/2000	0.999368	1	0.194505	1	-0.649318	0.000410378	CHD9;NRK;CHM;HCCS;HIF3A;DACH2;CHD2;WDR44;PHF8;ZFP36;IDS;GPRASP1;RPL39;IDH3A;NCOA5;MUM1L1;ZBTB33;MRPL46;ELF1;RFX7;SRSF2;TFAM;PIK3C3;AGTR2;TNKS;CEP85L;GLIS3;UACA;HSD17B10;HMBOX1;PGRMC1;STAMBPL1;PDZD11;ESD;METTL4;MBNL3;GABRE;UBQLN2;ARFGEF2;OPN3;PDHA1;POU2F1;APOOL;CADM1;PLEKHA1;MSN;AMMECR1;WNK1;GNAS;BRWD1
TCF7L2_HeLa-S3_hg19	69/2827	0.999979	1	0.198795	1	0.153112	-3.2105e-06	OTUD5;KDM5C;BRCA1;CHD2;HERPUD1;UXT;RPS4X;OPHN1;ZSCAN30;FUNDC1;TMSB4X;ZNF449;PLS3;KNTC1;RPL39;CEP290;TSPYL2;GRIPAP1;NCOA5;DYNLT3;LRRC49;MIR1539;SMC1A;FTSJ1;HCFC1;MED23;COL4A6;TFAM;COL4A5;ATG4A;HNRNPH2;EXOC5;PSMD10;ZNF275;RPL10;MAOB;NDUFB11;AGAP11;MOSPD2;FTX;NT5DC1;PGRMC1;HMBOX1;ZMAT1;JPX;PDZD11;TCEAL1;STK38L;UGGT2;RIBC1;RBM10;SMARCE1;IGBP1;ZRSR2;ARFGEF2;PLEKHA1;SIAH1;APTX;OXR1;MEIS2;FOXR2;DIAPH2;D…
CTCF_GM12867_hg19	41/1619	0.997474	1	0.199256	1	-1.14754	0.00290198	CHD9;NDUFB11;ADPGK;COCH;MED12L;SYNE2;RPGR;RPS4X;NT5DC1;GYS1;C6ORF165;HECTD2;HAUS7;MIR4767;KIF21A;CSK;RBM10;IGBP1;SLC14A2;POU2F1;EPHA6;PDCD6IP;CADM1;FAM199X;PHKB;THOC2;NETO2;ZBTB33;OXR1;MEIS2;ITFG1;HIPK3;HDHD1;DIAPH2;MORF4L2;GNAS;PIR;TFAM;WFDC10A;MIR31HG;SLC25A5-AS1
REST_HCT116_hg19	12/410	0.835227	1	0.201021	1	-1.74057	0.313394	GLRA2;BEX2;PTPRR;PCLO;BEX1;GRID1;KCNC2;HAUS7;KCNH8;SLC17A6;CTNNA2;SYP
SIN3A_H1-hESC_hg19	70/2874	0.999984	1	0.201657	1	0.201001	-3.3084e-06	PTPRR;MTMR10;ADPGK;CHM;BRCA1;HIF3A;ZCCHC18;CHD2;FAM127C;ZNF280D;GYS1;ADAMTS5;ZNF808;GPR173;ZFP36;PCLO;CDH2;MECOM;OPHN1;ZSCAN30;FUNDC1;ERC1;GYG2;CEP290;ABCC3;MKL2;OFD1;DCC;USP3;TSC22D3;DYNLT3;LRRIQ1;DNAJB14;SDHD;SYP;MIR1539;ITFG1;MED23;SLC9A7;PIGA;PIK3C3;HNRNPH2;EXOC5;RGS7BP;ZNF432;ZNF630;BEX1;RPL10;ZNF271;NDUFB11;MOSPD2;RCHY1;CALCR;HECTD2;METTL4;SLC17A6;ZNF701;CCDC77;RPL17;RBM10;SETDB2;C20ORF26;R…
GABPA_K562_hg19	38/1494	0.99613	1	0.20255	1	-1.19652	0.00463935	ZNF275;MTMR10;KDM5C;ZNF493;MOSPD2;ZNF45;RCHY1;HSD17B10;RPGR;UXT;ZNF808;JPX;PDZD11;AP1S2;ZNF449;STK38L;POLI;FAM192A;CCDC77;METTL15;TRAPPC2;OFD1;ZRSR2;OPN3;PLEKHA1;CRADD;LRRC49;FAM199X;MED23;KIF18A;TMLHE;KIF4A;XPNPEP3;LUC7L3;SPIN2B;EXOC5;ZNF334;SLC25A5-AS1
GABPA_SK-N-SH_hg19	53/2142	0.999686	1	0.206689	1	-0.541184	0.000169783	KDM5C;ZNF493;ADPGK;CHM;ZNF45;BRCA1;GPATCH8;MRPL33;RPGR;TRO;ZNF808;RPL39;WHSC1L1;OFD1;LRRC49;DNAJB14;THOC2;SDHD;MIR1539;FTSJ1;ITFG1;PIGA;TFAM;SPIN2B;ZNF239;PIK3C3;ATG4A;PSMD10;TNKS;USP11;MOSPD2;RCHY1;HSD17B10;ENOX2;JPX;PDZD11;STK38L;CCDC77;TRAPPC2;SLC35A1;ZRSR2;CRADD;FEM1B;C20ORF26;APTX;NBR2;DIAPH3;XPNPEP3;RLIM;ZNF334;MBTPS2;ZNF530;SLC25A5-AS1
NELFE_K562_hg19	10/334	0.79609	1	0.20913	1	-1.75926	0.401187	SNORA70;RPL10;NDUFB11;TMSB4X;SRSF2;MFSD11;MIR636;RPL39;RBM10;HERPUD1
SPI1_HL-60_hg19	32/1245	0.991086	1	0.209796	1	-1.31284	0.0117549	CD163L1;GPR65;ZNF45;GPR82;SAMSN1;HERPUD1;ADAM28;JPX;STAMBPL1;HEPH;AP1S2;ZNF701;STK38L;FAM192A;RPL17;OR4F6;SLC35A1;CRADD;LRRC49;TSC22D3;BBIP1;SDHD;RPL17-C18ORF32;MEIS2;ELF1;MIR223;CLEC6A;FAS;TFAM;HNRNPH2;WFDC10A;PMFBP1
POLR2AphosphoS5_SK-N-SH_hg19	34/1331	0.993539	1	0.211108	1	-1.26098	0.00817318	ZNF275;ZNF493;ABCB7;ZNF271;ZNF45;FAM127C;HSD17B10;SYNE2;TRO;TCEAL8;MED12;PGRMC1;TCEAL4;FUNDC1;SLITRK6;ZNF701;CSK;UGGT2;GABRE;APOOL;THOC2;TTC18;APTX;FAM111B;DIAPH3;ARMCX6;RLIM;SPIN2B;ZNF239;PIK3C3;MAGED2;ZNF334;MBTPS2;DNASE1L1
POLR2AphosphoS5_K562_hg19	37/1459	0.99596	1	0.211321	1	-1.20715	0.00488695	ZNF275;KDM5C;ZNF493;ACSM3;ADPGK;ZNF271;ABCB7;MRPS11;MOSPD2;IL2RG;SAMSN1;HSD17B10;COCH;RPGR;MED12;PGRMC1;HEPH;FUNDC1;FAM122C;ESD;PIM2;CLIC2;UGGT2;UBQLN2;TSPYL2;SMARCE1;ZRSR2;MST4;APOOL;ESR2;HDHD1;MED23;TMLHE;TFAM;HNRNPH2;ZNF850;MBTPS2
RELA_GM12878_hg19	21/785	0.956539	1	0.213471	1	-1.57811	0.0701206	SNORD58B;ABCC3;SNORD58A;P2RY10;CHST7;EPHA6;KSR1;CXORF21;ARHGAP17;IL2RG;RPL17-C18ORF32;SAMSN1;MYL12A;ELF1;EVI2A;RGS1;TMSB4X;FAS;CLIC2;RPL17;RAB8B
KAT2A_GM12878_hg19	46/1849	0.999112	1	0.215737	1	-0.762255	0.000677449	KDM5C;ADPGK;NDUFB11;ZMYND8;ARID4B;IL2RG;RCHY1;CHD2;SAMSN1;GPATCH8;ACACA;HERPUD1;RPS4X;ZFP36;BTAF1;RGS1;TMSB4X;STK38L;KNTC1;CCDC77;ERC1;RPL39;RPL17;RBM10;SNORD58B;ARFGEF2;SNORD58A;CADM1;GGPS1;USP3;MBD1;RSRC2;SYP;RPL17-C18ORF32;MFSD11;MIR636;MEIS2;SCAF4;ESR2;WNK1;MORF4L2;PDCD4;SRSF2;LUC7L3;SLC25A5;SLC25A5-AS1
CREB1_HepG2_hg19	36/1423	0.995721	1	0.219277	1	-1.16277	0.00498608	PSMD10;BEX1;MRPS11;RCHY1;ENOX2;TCEAL8;FAM122C;WBP5;METTL4;STK38L;CCDC77;METTL15;TBC1D8B;PDHA1;LRRC49;DYNLT3;ATP6AP2;C20ORF26;MIR1539;MRPL46;FTSJ1;APTX;RAD51B;KIF18A;DIAPH3;BRE;ZDHHC9;PIGA;ARMCX6;RLIM;PIK3C3;ATG4A;UBAP2;HNRNPH2;CXORF57;SLC25A5-AS1
CTCF_A549_hg19	124/5283	1	1	0.224326	1	1.94344	-3.46492e-10	PCGEM1;RPS6KA6;CDH2;RUVBL2;CHORDC1;KIF21A;PIM2;SYBU;CASK;ZBTB33;THOC2;MFSD11;MID2;SLC9A7;MORF4L2;ARMCX6;PRR16;SRSF2;TFAM;WFDC10A;ZNF432;NDUFB11;ABCB7;AGAP11;GLIS3;MED12L;ZMAT1;ESD;STK38L;RBM10;SLC14A2;POU2F1;CADM1;SETDB2;C20ORF26;RAB39B;MSN;FAM199X;NETO2;NDC80;STAG2;TMEM114;WNK1;GNAS;PIR;BRWD1;MIR31HG;SLC25A5-AS1;ZNF530;KDM5C;ADPGK;CHD9;ZCCHC18;CHD2;SYNE2;RPGR;RPS4X;GYS1;NHSL2;PCLO;CA5B;TMSB4X;FU…
CEBPB_MCF-7_hg19	30/1173	0.989993	1	0.226613	1	-1.31281	0.0132039	OTUD5;CRISP3;MRPS11;MGST1;MOSPD2;BRCA1;CHD2;HERPUD1;ADAM28;ZMAT1;MIR4503;FDXR;GPC6;SYBU;IDH3A;ABCC3;SLC35A1;OPN3;USP3;BBOX1;RAB39B;MIR1539;MRPL46;HIPK3;NAALADL2;NBR2;TMEM114;CLCN4;MORF4L2;PDCD4
SIN3A_MCF-7_hg19	32/1259	0.992752	1	0.227737	1	-1.29078	0.00938902	PSMD10;ERCC6L;CHD9;ADPGK;MRPS11;BRCA1;CHD2;RCHY1;HSD17B10;MRPL33;RPGR;ENOX2;BTAF1;PDZD11;METTL4;FDXR;CCDC77;CEP290;LRRC49;RSRC2;MRPL46;APTX;NDC80;MED23;DIAPH3;KIF4A;MIR4530;ATG4A;UBAP2;HNRNPH2;EXOC5;ZNF530
CTCF_astrocyte of the spinal cord_hg19	53/2167	0.999788	1	0.231418	1	-0.487934	0.000103413	PCGEM1;CHD9;SYNE2;RPGR;RPS4X;TRO;GYS1;CDH2;DNMT3B;KIF21A;CHST7;DCC;THOC2;SDHD;ZBTB33;MFSD11;MIR636;MED23;MORF4L2;PRR16;TFAM;WFDC10A;RGS7BP;NDUFB11;ABCB7;GDPD2;COCH;MED12L;C6ORF165;STAMBPL1;HECTD2;HAUS7;SLITRK6;ZNF701;CSK;CTNNA2;RBM10;IGBP1;SLC14A2;POU2F1;CADM1;MBD1;SETDB2;MSN;FAM199X;OXR1;STAG2;XPNPEP3;GNAS;PIR;BRWD1;MBTPS2;SLC25A5-AS1
ESR1_T47D_hg19	12/425	0.867385	1	0.234255	1	-1.76534	0.251159	LGI1;C6ORF165;DIAPH3;PDCD6IP;ZDHHC9;FUNDC1;ANKRD62P1-PARP4P3;TMSB4X;ESD;HUWE1;MIR4530;GPC6
CTCF_skeletal muscle myoblast_hg19	49/2000	0.999617	1	0.238382	1	-0.691373	0.00026516	PCGEM1;CHD9;SYNE2;TRO;RPS4X;GYS1;DNMT3B;KIF21A;ZNF880;TSC22D3;CASK;ZBTB33;THOC2;MIR636;MFSD11;ITFG1;PRR16;TFAM;MIR4530;ATG4A;WFDC10A;RGS7BP;DGKH;PSMD10;ABCB7;GLIS3;RCHY1;MED12L;COCH;SH3BGRL;HECTD2;HAUS7;CSK;SLC25A21;MBNL3;IGBP1;SLC14A2;POU2F1;CADM1;FAM199X;OXR1;DIAPH2;MIR188;WNK1;PIR;GNAS;MBTPS2;SLC25A5-AS1;ZNF530
CTCF_B cell_hg19	49/2000	0.999617	1	0.238382	1	-0.682404	0.00026172	KDM5C;CHD9;ADPGK;ZNF45;RPS4X;GYS1;HMGN5;CA5B;RGS1;ZSCAN30;ZXDB;KIF21A;GGPS1;NCOA5;CASK;ZBTB33;THOC2;MIR636;MFSD11;PRR16;WFDC10A;EXOC5;ZNF271;ABCB7;UACA;MED12L;HMBOX1;SH3BGRL;JPX;BTAF1;HAUS7;ESD;ZNF701;CSK;MBNL3;SMARCE1;CADM1;SETDB2;BBIP1;KLF8;NBR2;DIAPH2;ZDHHC9;PKIA;PIR;GNAS;ZNF850;MIR31HG;SLC25A5-AS1
CTCF_GM19240_hg19	49/2000	0.999617	1	0.238382	1	-0.680617	0.000261035	CHD9;CHD2;SYNE2;TRO;RPS4X;GYS1;CA5B;TMSB4X;KIF21A;PDCD6IP;NCOA5;USP3;TSC22D3;CASK;ZBTB33;THOC2;MIR636;MFSD11;FTSJ1;RAP2C;MORF4L2;PRR16;WFDC10A;RGS7BP;TNKS;ABCB7;NDUFB11;MED12L;NT5DC1;JPX;HECTD2;PDZD11;CCDC77;RBM10;IGBP1;ARFGEF2;SLC14A2;POU2F1;CADM1;SETDB2;C20ORF26;FAM199X;KLF8;WNK1;PIR;UBAP2;GPR101;MIR31HG;SLC25A5-AS1
EP300_ES-Bruce4_mm9	49/2000	0.999617	1	0.238382	1	-0.679988	0.000260793	C2CD5;CSRNP3;CHIC1;SPIN4;FMR1;HCCS;MRPL33;MED12;HMGN5;OPHN1;ZIC3;TMSB4X;RUVBL2;CHORDC1;POLI;KIF21A;KDM6A;MKL2;OFD1;GRIPAP1;USP3;THOC2;SYP;SLC9A7;PIK3C3;RPL10;ABCB7;FOXO4;HSD17B10;NT5DC1;PORCN;PGRMC1;WBP5;SLC17A6;MBNL3;GPC6;EPS15;SMARCE1;TRAPPC2;ARFGEF2;SLC35A1;ZRSR2;PDHA1;CADM1;HUWE1;WNK1;RLIM;PIR;MBTPS2
EZH2_HepG2_hg19	49/2000	0.999617	1	0.238382	1	-0.668824	0.000256512	FHL1;ZCCHC18;ABCA13;MRPL33;TRO;RPS4X;ADAMTS5;HMGN5;MECOM;FUNDC1;CHORDC1;SYBU;OR6C70;TRPC4;SMC1A;MED23;NRG4;TMSB15B;TMEM35;PRR16;COL4A6;COL4A5;WFDC10A;DSG4;NUP62CL;BEX2;IGSF1;IL2RG;TCEAL8;SH3BGRL;GLRA2;JPX;TCEAL5;SLITRK2;CCDC77;HDX;RPL17;UBQLN2;SLC14A2;GSDMA;RAB39B;NETO2;RPL17-C18ORF32;KLF8;DIAPH2;PIR;FAS;RAB9A;MBTPS2
GATA2_SH-SY5Y_hg19	49/2000	0.999617	1	0.238382	1	-0.661245	0.000253605	ADPGK;ZMYND8;MRPS11;CHM;BRCA1;NXT2;SYNE2;MRPL33;TMEM187;ADAMTS5;ZSCAN30;FAM122C;ZNF826P;CEP290;ZNF880;DNAJB14;MIR636;MFSD11;RAD51B;RFX7;TMSB15B;PRR16;TFAM;LUC7L3;UPRT;NDUFB11;ZNF271;ABCB7;EBP;JPX;ZMAT1;STAMBPL1;LINC00314;MIR4289;DMD;HDX;RBM10;UBQLN2;PDHA1;CRADD;APOOL;CADM1;SETDB2;RAB39B;DEFB132;APTX;NBR2;MBTPS2;ZNF850
CTCF_GM20000_hg19	49/2000	0.999617	1	0.238382	1	-0.656982	0.00025197	CHD9;SYNE2;RPGR;TRO;RPS4X;SPANXN1;GYS1;DNMT3B;IDS;KIF21A;NCOA5;TSC22D3;CASK;CYBB;ZBTB33;THOC2;SUPT3H;MED23;MORF4L2;PRR16;TFAM;WFDC10A;RGS7BP;RPL10;NDUFB11;MED12L;COCH;HECTD2;STAMBPL1;HAUS7;REPS2;CSK;CTNNA2;RBM10;CDR1;IGBP1;SLC14A2;POU2F1;CADM1;FAM199X;NETO2;OXR1;STAG2;WNK1;PIR;GNAS;BRWD1;MBTPS2;SLC25A5-AS1
CTCF_GM10266_hg19	49/2000	0.999617	1	0.238382	1	-0.646955	0.000248124	CHD9;ZCCHC18;SYNE2;RPGR;RPS4X;GYS1;ZMYM3;DNMT3B;KIF21A;CHST7;NCOA5;DYNLT3;TSC22D3;CASK;ZBTB33;MIR636;ZDHHC15;HDHD1;MORF4L2;PRR16;SPIN2B;ATG4A;WFDC10A;CXORF57;SLC25A5;PSMD10;ABCB7;NDUFB11;RCHY1;IL2RG;COCH;MED12L;JPX;HECTD2;HAUS7;CSK;CCDC77;CTNNA2;IGBP1;SLC14A2;POU2F1;CADM1;FAM199X;NETO2;KLF8;WNK1;PIR;MIR31HG;SLC25A5-AS1
KAT2B_K562_hg19	49/2000	0.999617	1	0.238382	1	-0.63032	0.000241744	OTUD5;MTMR10;CHD9;ADPGK;BRCA1;ZNF45;CHD2;GPATCH8;WDR44;MRPL33;RPS4X;ZSCAN30;TMSB4X;PIM2;METTL15;CEP290;RAB8B;PDCD6IP;ZBTB33;MIR1539;MFSD11;MIR636;RAP2C;MED23;SRSF2;ZNF432;PRPS1;NDUFB11;ZNF271;ABCB7;RCHY1;BTAF1;FAM192A;RPL17;RBM10;IGBP1;ARFGEF2;POU2F1;FEM1B;SETDB2;RSRC2;FAM199X;RPL17-C18ORF32;OXR1;NBR2;KIF18A;ANKRD62P1-PARP4P3;PMFBP1;BRWD1
ZNF143_K562_hg19	49/2000	0.999617	1	0.238382	1	-0.601378	0.000230644	KDM5C;ADPGK;CHD9;MRPS11;CHM;GPATCH8;RPS4X;UXT;ZMYM3;FUNDC1;FAM122C;CHORDC1;AP1S2;ZNF449;IDS;POLI;KIF21A;ZBTB33;MRPL46;SUPT3H;HCFC1;RAP2C;RAD51B;LUC7L3;ATG4A;NUP62CL;ZNF432;PSMD10;ABCB7;CUL3;MTMR8;IL2RG;HSD17B10;SAMSN1;COCH;ENOX2;HAUS7;ESD;CTNNA2;ARFGEF2;OPN3;RSRC2;PHKB;NBR2;KIF18A;RBM41;BRWD1;MBTPS2;SLC25A5-AS1
TRIM28_U2OS_hg19	49/2000	0.999617	1	0.238382	1	-0.58683	0.000225065	CHD9;MRPS11;BRCA1;CHD2;GPATCH8;MRPL33;RPS4X;ZSCAN30;FUNDC1;CHORDC1;PLS3;KNTC1;METTL15;ZNF880;PDCD6IP;KSR1;USP3;SDHD;CA5BP1;MRPL46;MED23;LUC7L3;SPIN2B;CXORF57;NUP62CL;ZNF271;NT5DC1;JPX;STAMBPL1;ESD;METTL4;SLITRK6;UGGT2;RPL17;GPC6;IGBP1;ZRSR2;ARFGEF2;FEM1B;SETDB2;RAB39B;RPL17-C18ORF32;APTX;NDC80;NBR2;KIF18A;CLCN4;BRWD1;ZNF530
POLR2AphosphoS2_GM12878_hg19	49/2000	0.999617	1	0.238382	1	-0.578353	0.000221814	KDM5C;ZNF493;CHD9;ADPGK;MRPL33;WDR44;HMGN5;HEPH;ZXDB;ZNF826P;IDS;DLGAP1;SLC25A43;METTL15;CEP290;RAB8B;IDH3A;KDM6A;SNORA70;CHST7;DYNLT3;MRPL46;MED23;ARMCX6;SPIN2B;LUC7L3;PIK3C3;ABCB7;CD99L2;HSD17B10;MYL12A;ENOX2;NT5DC1;JPX;ZMAT1;PDZD11;ZNF701;CCDC77;TRAPPC2;APOOL;RSRC2;TTC18;APTX;SCAF4;KLF8;KIF18A;WNK1;MBTPS2;ZNF530
TBL1XR1_GM12878_hg19	49/2000	0.999617	1	0.238382	1	-0.564109	0.000216351	KDM5C;ZNF493;CHD9;CHM;GPATCH8;MED12;TMSB4X;CEP290;ZNF880;PDCD6IP;DNAJB14;MIR1539;MRPL46;RAP2C;ARMCX2;ARMCX6;ZNF239;EXOC5;ZNF432;MYL12A;ENOX2;ADAM28;ZMAT1;METTL4;UGGT2;RPL17;EPS15;SMARCE1;SLC35A1;PLEKHA1;C20ORF26;MSN;RSRC2;RPL17-C18ORF32;TTC18;APTX;NDC80;HIPK3;DIAPH2;TMLHE;ZDHHC9;ZNF71;XPNPEP3;PKIA;RBM41;RLIM;PMFBP1;MBTPS2;ZNF530
POLR2A_GM18951_hg19	49/2000	0.999617	1	0.238382	1	-0.555989	0.000213237	ERCC6L;ARID4B;ZNF45;CHD2;MRPL33;HMGN5;ZSCAN30;FUNDC1;ZNF41;KNTC1;DLGAP1;RPL39;IDH3A;MKL2;OFD1;GRIPAP1;SUPT3H;MED23;PIGA;TFAM;SPIN2B;LUC7L3;PIK3C3;ATG4A;CXORF57;EXOC5;PSMD10;ZNF275;ZNF271;ABCB7;CUL3;CD99L2;HSD17B10;EBP;JPX;MIR4767;CCDC77;TBC1D8B;ARFGEF2;PDHA1;CADM1;LHFP;SIAH1;SSH2;OXR1;APTX;SCAF4;ZNF71;ZNF334
MXI1_K562_hg19	49/2000	0.999617	1	0.238382	1	-0.552241	0.000211799	ERCC6L;KDM5C;ACSM3;ADPGK;HCCS;GPATCH8;RPGR;ZNF280D;ZNF449;AP1S2;KIF21A;CLIC2;METTL15;ATP6AP2;SYP;THOC2;MIR636;MFSD11;HCFC1;MED23;SPIN2B;SLC25A5;PSMD10;RCHY1;HSD17B10;MYL12A;ENOX2;PORCN;HMBOX1;JPX;PDZD11;ESD;REPS2;UGGT2;GABRE;RPL17;ZRSR2;ARFGEF2;PDHA1;FEM1B;RSRC2;RPL17-C18ORF32;APTX;KIF18A;MIR223;DIAPH3;XPNPEP3;MBTPS2;SLC25A5-AS1
NFYA_GM12878_hg19	49/2000	0.999617	1	0.238382	1	-0.523524	0.000200785	OTUD5;ERCC6L;ZNF493;ACSM3;ZMYND8;GPR65;CXORF21;ARID4B;BRCA1;ELK1;HERPUD1;UXT;GYS1;PIM2;METTL15;KDM6A;TSPYL2;GGPS1;LRRIQ1;ATP6AP2;MIR1539;RAD51B;PIGA;DCX;UPRT;HNRNPH2;PIK3C3;NUP62CL;ZNF630;NDUFB11;TNKS;MOSPD2;HSD17B10;ENOX2;EBP;FAM156A;FAM192A;RBM10;PDHA1;SETDB2;APTX;FAM111B;NBR2;KIF18A;DIAPH3;ZDHHC9;TSPAN19;PDCD4;PIN4
POLR2A_thymus_mm9	49/2000	0.999617	1	0.238382	1	-0.494628	0.000189703	SMG1;ERCC6L;CHIC1;HCCS;WDR44;PHF8;ZFP36;FUNDC1;GPRASP1;RPL39;KDM6A;IDH3A;GRIPAP1;NCOA5;ZBTB33;THOC2;ELF1;RFX7;SRSF2;TFAM;PIK3C3;HNRNPH2;SLC25A5;PSMD10;TNKS;ABCB7;CEP85L;HSD17B10;HMBOX1;TMEM245;ZMAT1;HAUS7;PDZD11;REPS2;UBQLN2;ARFGEF2;OPN3;PDHA1;CADM1;PLEKHA1;PBDC1;AMMECR1;HIPK3;SCAF4;KIF18A;BRE;WNK1;NRDE2;BRWD1
POLR2A_lung_mm9	49/2000	0.999617	1	0.238382	1	-0.457152	0.00017533	CHRM2;FHL1;CHM;HCCS;CHD2;ELK1;WDR44;UXT;IDS;PIM2;METTL15;IDH3A;MKL2;OFD1;CHST7;ZHX3;NCOA5;TSC22D3;MUM1L1;ZBTB33;RAP2C;COL4A5;TFAM;SLC25A5;ASPA;MAOB;ABCB7;TNKS;CEP85L;SAMSN1;UACA;HSD17B10;TMEM245;HMBOX1;PDZD11;GABRE;UGGT2;UBQLN2;ARFGEF2;PDHA1;OPN3;APOOL;PBDC1;AMMECR1;MIR223;EVI2A;BRE;XPNPEP3;EVI2B
IRF1_K562_hg19	107/4551	1	1	0.240329	1	1.73037	-5.34202e-09	OTUD5;FMR1;ARID4B;GPATCH8;ZFP36;AP1S2;ZNF826P;KIF21A;SLC25A43;PIM2;RPL39;TSPYL2;KCNH8;THOC2;SDHD;ZBTB33;SPIN2B;TFAM;UPRT;ZNF432;ZNF275;ABCB7;ZNF271;CEP85L;CD99L2;HTATSF1;MYL12A;PORCN;EBP;HMBOX1;ESD;FAM192A;TRAPPC2;ZRSR2;APOOL;CRADD;FAM199X;RPL17-C18ORF32;KIF18A;DIAPH3;KIF4A;BLMH;BRWD1;SLC25A5-AS1;KDM5C;ZNF493;SPIN4;BRCA1;ZNF45;MRPL33;RPS4X;ZNF280D;MED12;ZMYM3;ZNF41;DNMT3B;IDS;CLIC2;METTL15;CEP290…
CTCF_foreskin fibroblast_hg19	66/2745	0.999984	1	0.241945	1	0.104525	-1.72401e-06	CSRNP3;CHD9;SYNE2;RPGR;RPS4X;TRO;GYS1;CDH2;FUNDC1;DNMT3B;KIF21A;PDCD6IP;DCC;TSC22D3;CASK;THOC2;ZBTB33;MFSD11;MIR636;ITFG1;MED23;MORF4L2;PRR16;TFAM;WFDC10A;SPIN2A;EXOC5;DGKH;NDUFB11;ABCB7;GLIS3;RCHY1;MED12L;C6ORF165;STAMBPL1;HECTD2;HAUS7;SLITRK6;ZNF701;CSK;MBNL3;RBM10;IGBP1;ARFGEF2;SLC35A1;SLC14A2;POU2F1;CADM1;NEGR1;C20ORF26;FAM199X;SSH2;OXR1;DIAPH2;STAG2;DIAPH3;XPNPEP3;GNAS;PMP22;PIR;UBAP2;BRWD1;…
REST_K562_hg19	68/2834	0.999989	1	0.243197	1	0.283526	-3.11941e-06	PTPRR;CHD9;KCNC2;MRPS11;FMR1;ZMYND8;CHD2;WDR44;TMEM187;ZNF280D;PCLO;OPHN1;ZMYM3;FUNDC1;AP1S2;KNTC1;MKL2;OFD1;SNORD58B;MST4;NCOA5;USP3;KCNH8;THOC2;SYP;MFSD11;MIR636;SMC1A;MRPL46;HCFC1;MED23;TFAM;ATG4A;NUP62CL;ARHGEF6;PSMD10;BEX2;BEX1;TNKS;CUL3;MTMR8;FTX;HTATSF1;MYL12A;MTM1;PRTG;HMBOX1;GLRA2;METTL4;SLC17A6;SLC25A21;CSK;RIBC1;RPL17;GPC6;TRAPPC2;PDHA1;SETDB2;RSRC2;TPTEP1;RPL17-C18ORF32;SCAF4;NDC80;BR…
JUN_CH12.LX_mm9	41/1659	0.998624	1	0.24454	1	-1.05629	0.00145445	RPL10;GPR65;ARID4B;IL2RG;GPR82;MYL12A;UXT;BTAF1;TMSB4X;FDXR;WBP5;MIR491;GPRASP1;EPS15;GRIPAP1;P2RY13;SNORA70;APOOL;PLEKHA1;GGPS1;ATP6AP2;IL18;HUWE1;CYBB;PHKB;SSH2;FTSJ1;CP;TANC2;ITFG1;RAD51B;EVI2A;BRE;ST5;NRG4;RFX7;ARMCX6;CCSER2;EXOC5;EVI2B;ASPA
CTCF_HeLa-S3_hg19	78/3275	0.999999	1	0.244673	1	0.758495	-1.12598e-06	PCGEM1;CHD9;SYNE2;MRPL33;RPGR;RPS4X;GYS1;OPHN1;ZMYM3;TMSB4X;FUNDC1;DNMT3B;IDS;KIF21A;OFD1;TSPYL2;ABCC3;CHST7;NCOA5;DYNLT3;TSC22D3;USP3;IL18;CASK;ZBTB33;SYP;THOC2;SDHD;FTSJ1;HDHD1;MED23;MORF4L2;TFAM;SPIN2B;WFDC10A;HNRNPH2;ABCB7;NDUFB11;GDPD2;RCHY1;UACA;FGD1;PRTG;NT5DC1;C6ORF165;HECTD2;STAMBPL1;HAUS7;REPS2;SLITRK6;CSK;CCDC77;MBNL3;MIR4680;RBM10;IGBP1;TRAPPC2;ARFGEF2;SLC35A1;SLC14A2;POU2F1;NEGR1;MBD…
CEBPB_ECC-1_hg19	32/1273	0.994129	1	0.246377	1	-1.23171	0.00725229	OTUD5;GLIS3;BRCA1;CHD2;NXT2;HERPUD1;ADAMTS5;GYS1;ADAM28;ZMAT1;SULT1E1;RUVBL2;MIR4289;FDXR;STK38L;POLI;KIF21A;KDM6A;ABCC3;SLC35A1;TAS2R14;MIR1539;CP;HIPK3;NAALADL2;RAP2C;NBR2;CLCN4;TMEM114;MORF4L2;PDCD4;FAS
CREB1_A549_hg19	28/1103	0.989117	1	0.247924	1	-1.41966	0.0155349	ADPGK;BRCA1;RCHY1;HTATSF1;TCEAL8;GYS1;TCEAL3;FUNDC1;TMSB4X;FAM122C;ZNF449;STK38L;METTL15;SLC35A1;ARFGEF2;PDHA1;GGPS1;USP3;ZBTB33;SYP;THOC2;KIF18A;DIAPH3;KIF4A;ARMCX6;LUC7L3;HNRNPH2;SLC25A5-AS1
CTCF_GM12873_hg19	50/2055	0.999732	1	0.250849	1	-0.59721	0.000160142	CHD9;ADPGK;SYNE2;RPGR;RPS4X;GYS1;HMGN5;DNMT3B;KIF21A;NCOA5;THOC2;ZBTB33;MFSD11;MIR636;ITFG1;HDHD1;MED23;MORF4L2;PRR16;TFAM;WFDC10A;NDUFB11;COCH;MED12L;NT5DC1;SH3BGRL;HECTD2;HAUS7;ZNF701;CSK;CTNNA2;RBM10;IGBP1;SLC35A1;SLC14A2;POU2F1;CADM1;FEM1B;MBD1;MSN;FAM199X;PHKB;OXR1;DIAPH2;STAG2;GNAS;PIR;BRWD1;MIR31HG;SLC25A5-AS1
USF1_ECC-1_hg19	56/2318	0.999911	1	0.252233	1	-0.27727	2.47934e-05	CHIC1;CHD9;FMR1;ZMYND8;CHM;ELK1;HERPUD1;ZNF280D;PCLO;ZSCAN30;AP1S2;POLI;PIM2;KDM6A;PDCD6IP;MFSD11;MIR636;CA5BP1;ITFG1;SUPT3H;MED23;ARMCX6;LUC7L3;TFAM;SPIN2B;ZNF239;HNRNPH2;EXOC5;SLC25A5;DNASE1L1;BEX2;BEX1;RPL10;ZNF271;MTMR8;RCHY1;MYL12A;MTM1;ENOX2;EBP;JPX;TCEAL4;TCEAL3;TCEAL2;WBP5;FAM192A;ARFGEF2;FEM1B;PHKB;APTX;DIAPH2;CLCN4;RLIM;UBAP2;BRWD1;MBTPS2
REST_GM12878_hg19	29/1149	0.991154	1	0.25266	1	-1.33029	0.0118196	PTPRR;BEX1;KCNC2;TNKS;MYL12A;TMEM187;RPS4X;RPS6KA3;GLRA2;PCLO;CDH2;HAUS7;TMSB4X;SLC17A6;PIM2;CTNNA2;RPL17;SNORD58B;SNORD58A;GRID1;KCNH8;SYP;MFSD11;MIR636;RPL17-C18ORF32;HCFC1;BRE;SRSF2;ZNF630
STAT1_HeLa-S3_hg19	24/945	0.983158	1	0.267566	1	-1.49768	0.0254393	SNORD58B;SNORD58A;SMG1;ADPGK;DYNLT3;KLRC4;ZMYND8;MGST1;GLIS3;RPL17-C18ORF32;NXT2;HIPK3;STAMBPL1;ZXDB;PLS3;MIR4530;FAS;HNRNPH2;MIR3688-2;PIM2;CLIC2;RPL17;EPS15;CDR1
CEBPD_K562_hg19	18/691	0.957588	1	0.269059	1	-1.61754	0.0701012	HEMGN;GRIPAP1;RPL10;FEM1B;CUL3;USP3;BRCA1;CHD2;SAMSN1;NBR2;ZFP36;JPX;HEPH;TMSB4X;FAM122C;SRSF2;DNMT3B;KIF21A
MYB_MEL cell line_mm9	18/692	0.95823	1	0.270975	1	-1.62009	0.0691244	KDM5C;SNORA70;PBDC1;USP11;BBIP1;NXT2;ENOX2;UXT;GYS1;PGRMC1;ZMAT1;PLN;ZDHHC9;RUVBL2;REPS2;LUC7L3;SLC25A21;MBTPS2
SIX5_GM12878_hg19	33/1334	0.996215	1	0.271038	1	-1.19126	0.00451746	PSMD10;MRPS11;MTMR8;CHM;ARID4B;ZNF45;RCHY1;ENOX2;ZNF449;ZNF345;CEP290;WHSC1L1;RAB8B;TBC1D8B;SLC35A1;GGPS1;PLEKHA1;CRADD;SETDB2;C20ORF26;MRPL46;FTSJ1;HCFC1;MED23;RAD51B;ZNF71;RBM41;ZNF239;PIK3C3;ATG4A;ZNF850;MBTPS2;ZNF530
USF1_GM12878_hg19	52/2162	0.999864	1	0.27247	1	-0.391424	5.33736e-05	SMG1;CHIC1;CHD9;FMR1;CHM;NXT2;ELK1;HERPUD1;RPS6KA3;FDXR;AP1S2;WHSC1L1;KDM6A;SNORA70;MST4;PDCD6IP;MFSD11;MIR636;ARMCX2;ARMCX6;SRSF2;LUC7L3;HNRNPH2;UPRT;SLC25A5;DGKH;BEX2;RPL10;CUL3;AGAP11;MTMR8;RCHY1;FAM214A;MYL12A;MTM1;ENOX2;TCEAL8;EBP;TCEAL3;TCEAL2;ESD;TCEAL1;FAM192A;ARFGEF2;MSN;CLCN4;KIAA1432;XPNPEP3;RLIM;UBAP2;PMFBP1;SLC25A5-AS1
ZBTB33_HepG2_hg19	33/1336	0.996331	1	0.273822	1	-1.18046	0.00433908	PSMD10;CUL3;MTMR8;ARID4B;WDR44;PRTG;SH3BGRL;HMBOX1;HMGN5;ZMYM3;FUNDC1;STK38L;KNTC1;SLC25A21;RIBC1;RPL17;ZNF345;TRAPPC2;SNORD58B;OFD1;MKL2;SNORD58A;CHST7;GGPS1;SETDB2;RSRC2;SYP;TTC18;RPL17-C18ORF32;SMC1A;MORF4L2;ATG4A;ZNF850
GATA2_K562_hg19	24/951	0.984639	1	0.277439	1	-1.48311	0.0229593	HEMGN;KSR1;ZNF271;CHD9;USP3;CEP85L;CHM;PHKB;FOXO4;SAMSN1;MYL12A;ITFG1;MIR223;EBP;HEPH;OPHN1;ZSCAN30;KIAA1432;MIR4289;CSK;SLC25A21;BRWD1;EPS15;ZNF850
CTCF_fibroblast of lung_hg19	89/3799	1	1	0.277618	1	1.25798	-9.31767e-08	CHRM2;KDM5C;CSRNP3;CHD9;CHM;SYNE2;RPGR;RPS4X;TRO;GYS1;CDH2;FUNDC1;DNMT3B;KIF21A;TSPYL2;NCOA5;DCC;USP3;TSC22D3;CASK;THOC2;SDHD;ZBTB33;MFSD11;MIR636;MIR1539;CA5BP1;HDHD1;MED23;MORF4L2;TMEM35;PRR16;TFAM;WFDC10A;EXOC5;RGS7BP;DGKH;PRPS1;NDUFB11;ABCB7;CEP85L;GLIS3;RCHY1;UACA;COCH;MED12L;HMBOX1;C6ORF165;STAMBPL1;HECTD2;HAUS7;ESD;SLITRK6;ZNF701;CSK;CTNNA2;UGGT2;MBNL3;RBM10;IGBP1;SLC35A1;ZRSR2;ARFGEF2;SLC…
POLR2A_GM12891_hg19	72/3050	0.999997	1	0.280891	1	0.668915	-1.69463e-06	OTUD5;KDM5C;ERCC6L;MTMR10;ZNF493;ADPGK;BRCA1;ZCCHC18;ZNF45;CHD2;MRPL33;MED12;RPS6KA3;FUNDC1;FAM122C;CEP290;MKL2;TSPYL2;DYNLT3;USP3;ATP6AP2;CYBB;DNAJB14;THOC2;SUPT3H;RAP2C;ARMCX2;SLC9A7;PIGA;ARMCX6;SPIN2B;LUC7L3;TFAM;MIR4530;PIK3C3;CXORF57;EXOC5;DNASE1L1;ZNF275;ABCB7;TNKS;ZNF271;MOSPD2;HTATSF1;HSD17B10;FAM214A;SAMSN1;TCEAL8;PGRMC1;HMBOX1;ZMAT1;JPX;METTL4;CCDC77;UGGT2;ZNF345;SMARCE1;ZRSR2;CRADD;APO…
CTCF_keratinocyte_hg19	79/3361	0.999999	1	0.282232	1	0.908245	-5.29144e-07	PCGEM1;CHD9;ADPGK;SYNE2;RPGR;RPS4X;GYS1;ZFP36;PCLO;HMGN5;CA5B;KIF21A;KNTC1;SNORD58B;PDCD6IP;NCOA5;LRRC49;TSC22D3;IL18;CASK;ZBTB33;THOC2;MIR1539;MIR636;MFSD11;SUPT3H;MORF4L2;PRR16;TFAM;WFDC10A;RGS7BP;EXOC5;ABCB7;NDUFB11;CUL3;ARHGAP17;LPAR4;RCHY1;UACA;MED12L;NT5DC1;C6ORF165;SH3BGRL;HECTD2;STAMBPL1;HAUS7;TCEAL1;SLITRK6;ZNF701;CSK;RBM10;UBQLN2;IGBP1;ARFGEF2;SLC35A1;SLC14A2;POU2F1;CADM1;MBD1;SETDB2;C2…
EGR1_MCF-7_hg19	19/741	0.967727	1	0.283552	1	-1.5694	0.0514839	MKL2;SLC35A1;KDM5C;GGPS1;CRADD;RSRC2;PHKB;UACA;ELK1;ITFG1;PCLO;JPX;BRE;PDCD4;MIR4530;IDS;KNTC1;SYBU;ZNF432
CHD1_CH12.LX_mm9	48/2000	0.999772	1	0.287519	1	-0.556881	0.00012684	SMG1;NDUFB11;CHD9;MRPS11;FMR1;ZMYND8;GPR65;IL2RG;ELK1;FAM214A;MYL12A;HERPUD1;RPS4X;ARHGAP21;TMSB4X;FDXR;POLI;RIBC1;RPL17;RPL39;RBM10;SNORD58B;SMARCE1;GRIPAP1;SLC35A1;SNORA70;PDCD6IP;GPR34;KSR1;MBD1;USP3;MSN;DNAJB14;SSH2;SMC1A;MRPL46;SCAF4;HIPK3;HCFC1;ELF1;STAG2;WNK1;MORF4L2;RLIM;SRSF2;SNORA69;LUC7L3;ARHGEF6
EZH2_skeletal muscle myoblast_hg19	48/2000	0.999772	1	0.287519	1	-0.536549	0.000122209	KDM5C;ZNF271;MRPS11;NRK;MGST1;DACH2;SNORD113-6;COCH;SYNE2;TRO;NHSL2;ZMYM3;ZSCAN30;TMSB4X;FAM122C;PRRG1;ZNF41;SLC17A6;STK38L;CTNNA3;KNTC1;CLIC2;RAI2;MST4;NLGN4X;MIR99A;FEM1B;KCNH8;C20ORF26;NAP1L2;NRG1;RSRC2;TPTEP1;MIR636;MFSD11;APTX;MRPL46;DUSP9;OXR1;MIRLET7C;KLF8;NRG4;PIGA;PLP1;MAGED2;RGS7BP;MBTPS2;ARHGEF6
MAFK_IMR-90_hg19	48/2000	0.999772	1	0.287519	1	-0.528522	0.000120381	PSMD10;NDUFB11;CHM;ARID4B;ZNF45;OR4K17;RCHY1;UACA;TMEM187;RPS4X;HMBOX1;PLN;BTAF1;ZXDB;TMSB4X;FAM122C;MIR1298;KRTAP4-2;MIR1277;METTL15;RBM10;KDM6A;TSPYL2;CHST7;CRADD;GGPS1;MBD1;RAB39B;MSN;FTSJ1;SUPT3H;RAP2C;KIF18A;WNK1;PDCD4;SRSF2;PIR;RBM41;TFAM;SPIN2B;HNRNPH2;PIK3C3;BLMH;ATG4A;PMFBP1;ASPA;MIR31HG;ZCCHC2
CHD2_H1-hESC_hg19	48/2000	0.999772	1	0.287519	1	-0.523257	0.000119182	ERCC6L;ZNF493;BEX1;CHD9;GLIS3;CD99L2;HIF3A;RCHY1;HSD17B10;GPATCH8;PORCN;HMGN5;BTAF1;FUNDC1;METTL4;ZNF826P;FAM192A;KIF21A;CEP290;EPS15;UBQLN2;OFD1;MKL2;PLEKHA1;DCC;TRPC4;RSRC2;THOC2;SSH2;APTX;SUPT3H;MED23;RAD51B;KIF18A;ZDHHC9;ZNF71;KIAA1432;SLC9A7;KIF4A;RAB9A;ZNF239;UPRT;PIK3C3;NUP62CL;ZNF334;ZNF630;MBTPS2;ZNF530
ZNF384_ES-E14_mm9	48/2000	0.999772	1	0.287519	1	-0.5055	0.000115137	ERCC6L;FIGF;C2CD5;RPL10;FMR1;IGSF1;FHL1;HCCS;BRCA1;LPAR4;NXT2;CHD2;PHF8;TMEM47;SH3BGRL;ZMAT1;BTAF1;TMSB4X;METTL4;REPS2;AP1S2;STK38L;POLI;KNTC1;CTNNA3;CCDC77;GPC6;SCAPER;LGI1;KRT222;SLC35A1;CHST7;POU2F1;CRADD;LRRC49;LRRIQ1;AMMECR1;CASK;RSRC2;STAG2;MORF4L2;RLIM;RBM41;TFAM;CCSER2;PIK3C3;BLMH;MBTPS2
CTCF_GM19238_hg19	48/2000	0.999772	1	0.287519	1	-0.494051	0.00011253	ABCB7;CHD9;NDUFB11;GLIS3;RCHY1;CHD2;COCH;SYNE2;MED12L;TRO;RPS4X;GYS1;JPX;HECTD2;CA5B;TMSB4X;ZNF701;DLGAP1;CTNNA2;CCDC77;RBM10;IGBP1;ARFGEF2;SLC14A2;PDCD6IP;NCOA5;CADM1;TSC22D3;C20ORF26;CASK;DNAJB14;FAM199X;NETO2;ZBTB33;SYP;KLF8;DIAPH2;KIAA1432;WNK1;MORF4L2;PIR;PRR16;UBAP2;WFDC10A;RGS7BP;GPR101;MIR31HG;SLC25A5-AS1
HCFC1_K562_hg19	48/2000	0.999772	1	0.287519	1	-0.493581	0.000112423	ZNF275;KDM5C;CHD9;CHM;SAMSN1;GPATCH8;COCH;MTM1;HERPUD1;WDR44;ENOX2;TCEAL8;PGRMC1;PORCN;ZFP36;JPX;HEPH;PDZD11;FAM122C;DNMT3B;IDS;STK38L;CTNNA2;CLIC2;KDM6A;TRAPPC2;TSPYL2;SLC35A1;GRIPAP1;ARFGEF2;PLEKHA1;APOOL;LRRC49;ATP6AP2;ZBTB33;MIR1539;APTX;OXR1;MED23;DIAPH3;ZDHHC9;RBM41;RAB9A;LUC7L3;SPIN2B;EXOC5;NUP62CL;ZNF530
POLR2AphosphoS2_A549_hg19	48/2000	0.999772	1	0.287519	1	-0.488036	0.00011116	OTUD5;MTMR10;SMG1;MIR374B;USP11;HCCS;FTX;CHD2;ELK1;MYL12A;TMEM187;HERPUD1;UXT;MIR4769;MIR452;TCEAL3;TMSB4X;IDS;PIM2;CHML;RPL17;RPL39;SNORD58B;TSPYL2;SNORD58A;SNORA70;PDCD6IP;KCND1;PDHA1;FEM1B;USP3;MSN;DNAJB14;SDHD;MIR1539;RPL17-C18ORF32;TTC18;APTX;HCFC1;MIR421;MAP7D2;PDCD4;SNORA69;MIR4530;HNRNPH2;SLC25A5;MIR31HG;SLC25A5-AS1
MAZ_IMR-90_hg19	48/2000	0.999772	1	0.287519	1	-0.472593	0.000107642	CHIC1;NDUFB11;AGAP11;ARID4B;ZNF45;MRPL33;WDR44;RPGR;PRTG;RPS6KA3;ZNF808;NT5DC1;ARHGAP21;PORCN;HMBOX1;CDH2;HECTD2;FUNDC1;IDS;KIF21A;SLC25A43;CCDC77;RBM10;IDH3A;RAB8B;ABCC3;ARFGEF2;PDHA1;APOOL;CRADD;TSC22D3;LDOC1;SUPT3H;ITFG1;ESR2;HDHD1;HCFC1;STAG2;ZNF71;FAS;TFAM;LUC7L3;UBAP2;HNRNPH2;BLMH;MIR31HG;MBTPS2;ZNF530
ZC3H11A_K562_hg19	48/2000	0.999772	1	0.287519	1	-0.454541	0.00010353	PSMD10;KDM5C;SMG1;CEP85L;MTMR8;ARHGAP17;HCCS;RCHY1;CHD2;GPATCH8;HERPUD1;MRPL33;TCEAL8;UXT;ENOX2;RPS4X;GYS1;FAM156A;HMBOX1;ZMAT1;PLN;PDZD11;HAUS7;ZSCAN30;FAM122C;METTL4;POLI;STK38L;RPL39;CEP290;RAB8B;SMARCE1;OPN3;FEM1B;USP3;RSRC2;THOC2;OXR1;APTX;NDC80;RAP2C;TMLHE;KIF4A;LUC7L3;ZNF239;ATG4A;MBTPS2;ZNF530
NFYB_K562_hg19	48/2000	0.999772	1	0.287519	1	-0.443047	0.000100913	PRPS1;ERCC6L;ZNF493;RPL10;MOSPD2;BRCA1;HIF3A;CHD2;DACH2;HSD17B10;UACA;MTM1;UXT;GYS1;EBP;PORCN;AP1S2;ZNF826P;STK38L;POLI;PIM2;METTL15;WHSC1L1;PDHA1;CADM1;GGPS1;BBIP1;MIR1539;FTSJ1;APTX;RAD51B;FAM111B;NBR2;KIF18A;DIAPH3;ZDHHC9;PIGA;TMSB15B;KIF4A;MORF4L2;SRSF2;RLIM;PIK3C3;PIN4;UPRT;HNRNPH2;SLC25A5;DNASE1L1
POLR2A_GM19193_hg19	48/2000	0.999772	1	0.287519	1	-0.414342	9.43743e-05	PSMD10;ZNF493;ABCB7;ZNF271;ADPGK;FMR1;ARID4B;CD99L2;ZNF45;CHD2;HTATSF1;HSD17B10;MYL12A;WDR44;MED12;ZNF808;EBP;JPX;HMGN5;ZSCAN30;MIR4767;METTL4;FAM192A;KNTC1;CCDC77;RPL39;IDH3A;MKL2;OFD1;ARFGEF2;ZRSR2;PDHA1;MBD1;SIAH1;SETDB2;C20ORF26;BBIP1;NDC80;SUPT3H;FAM111B;MED23;ARMCX2;ARMCX6;TFAM;SPIN2B;ATG4A;EXOC5;ZNF850
POLR2A_HGPS cell_hg19	48/2000	0.999772	1	0.287519	1	-0.392068	8.93009e-05	ZNF275;BEX2;CHD9;ABCB7;GLIS3;BRCA1;ZNF45;ZCCHC18;CHD2;HSD17B10;MRPL33;MED12;ZNF808;NT5DC1;JPX;MIRLET7F2;FUNDC1;REPS2;WBP5;GABRE;RAB8B;ABCC3;ZRSR2;GRIPAP1;ARFGEF2;PDHA1;APOOL;SIAH1;RAB39B;FAM199X;LDOC1;THOC2;MIR1539;FTSJ1;APTX;SCAF4;KLF8;FAM111B;ZNF71;BRE;TMSB15B;ARMCX6;PMP22;LUC7L3;HNRNPH2;BLMH;EXOC5;ZNF530
YY1_A549_hg19	29/1173	0.99389	1	0.288261	1	-1.23167	0.00754849	ADPGK;ABCB7;MRPS11;ZMYND8;MTMR8;CHD2;HTATSF1;HERPUD1;ZNF41;CCDC77;RPL39;CEP290;SLC35A1;ARFGEF2;ZRSR2;CRADD;APOOL;FEM1B;MBD1;LRRIQ1;MRPL46;FTSJ1;ITFG1;MED23;LUC7L3;TFAM;FAM46D;PIN4;BRWD1
ELF1_A549_hg19	41/1699	0.999268	1	0.294071	1	-0.809443	0.000592364	PSMD10;KDM5C;RPL10;ABCB7;MRPS11;USP11;CHM;ZNF45;BRCA1;RCHY1;GPATCH8;RPGR;RPS4X;ENOX2;HMGN5;FUNDC1;METTL4;ZNF449;POLI;CCDC77;RPL39;CEP290;TRAPPC2;OFD1;SMARCE1;CRADD;PLEKHA1;LRRC49;C20ORF26;IL18;SDHD;MIR1539;APTX;ITFG1;NDC80;ATG4A;HNRNPH2;EXOC5;MBTPS2;ZNF432;ZNF530
POLR2AphosphoS5_Panc1_hg19	40/1656	0.999137	1	0.29497	1	-0.802473	0.000692786	KDM5C;ZNF493;SPIN4;ABCB7;ZNF271;ZNF45;RCHY1;HTATSF1;HSD17B10;GPATCH8;MED12;ZSCAN30;WBP5;STK38L;SLC25A43;UGGT2;CEP290;UBQLN2;TRAPPC2;OFD1;ARFGEF2;ZRSR2;MST4;APOOL;MSN;RSRC2;FTSJ1;APTX;SUPT3H;MED23;RAD51B;DIAPH2;DIAPH3;KIF4A;RAB9A;SPIN2B;PIK3C3;EXOC5;MBTPS2;ZNF530
CTCF_GM12869_hg19	44/1832	0.999583	1	0.296271	1	-0.683415	0.000284921	CHD9;NDUFB11;COCH;SYNE2;RPGR;RPS4X;ARHGAP21;GYS1;CDH2;HECTD2;HAUS7;DNMT3B;KIF21A;CSK;RBM10;IGBP1;ABCC3;ARFGEF2;SLC14A2;POU2F1;CADM1;NCOA5;C20ORF26;CASK;FAM199X;PHKB;ZBTB33;MFSD11;MIR636;OXR1;ITFG1;HIPK3;HDHD1;STAG2;WNK1;MORF4L2;GNAS;PIR;TFAM;SPIN2B;WFDC10A;BRWD1;MIR31HG;SLC25A5-AS1
REST_HeLa-S3_hg19	29/1183	0.994781	1	0.303618	1	-1.21373	0.00635134	BEX2;PTPRR;BEX1;RPL10;MAOB;KCNC2;FMR1;CHD2;MYL12A;TMEM187;PRTG;GLRA2;PCLO;HAUS7;TMSB4X;AP1S2;SLC17A6;CTNNA2;RAB8B;SNORA70;GRID1;KCNH8;SYP;MFSD11;MIR636;HCFC1;BRE;SRSF2;MBTPS2
USF1_SK-N-SH_hg19	64/2726	0.999992	1	0.310922	1	0.303771	-2.30472e-06	OTUD5;SMG1;ERCC6L;CHIC1;ADPGK;FMR1;MRPS11;CHM;HCCS;CHD2;ELK1;HERPUD1;MRPL33;PCLO;CA5B;ZIC3;FDXR;AP1S2;POLI;PIM2;KDM6A;PDCD6IP;NCOA5;ATP6AP2;SDHD;MIR1539;CA5BP1;MED23;ARMCX2;PIGA;ARMCX6;HNRNPH2;UPRT;EXOC5;SLC25A5;DNASE1L1;BEX2;BEX1;RPL10;MTMR8;MOSPD2;RCHY1;HSD17B10;MYL12A;MTM1;TCEAL8;ENOX2;EBP;TCEAL5;TCEAL4;TCEAL3;TCEAL1;ESD;WBP5;FAM192A;ARFGEF2;DIAPH2;CLCN4;BRE;PKIA;PDCD4;PMFBP1;BRWD1;MBTPS2
CTCF_fibroblast of the aortic adventitia_hg19	55/2332	0.999959	1	0.315334	1	-0.101031	4.17861e-06	CHD9;SYNE2;RPGR;RPS4X;GYS1;RUVBL2;DNMT3B;KIF21A;WHSC1L1;TSC22D3;ATP11C;THOC2;SDHD;ZBTB33;MFSD11;MIR636;ITFG1;MED23;MORF4L2;PRR16;WFDC10A;NDUFB11;ABCB7;GLIS3;GDPD2;RCHY1;COCH;MED12L;STAMBPL1;HECTD2;HAUS7;TCEAL1;ZNF701;CSK;RBM10;UBQLN2;IGBP1;SLC35A1;SLC14A2;POU2F1;CADM1;NEGR1;C20ORF26;FAM199X;PHKB;OXR1;DIAPH2;STAG2;WNK1;GNAS;PMP22;PIR;FAM46D;MBTPS2;SLC25A5-AS1
SREBF1_HepG2_hg19	13/502	0.934363	1	0.317796	1	-1.73729	0.117946	NCOA5;LRRC49;MGST1;MFSD11;MIR636;ARHGAP21;EBP;PGRMC1;RFX7;CENPI;ESD;SRSF2;PIM2
TAF1_H1-hESC_hg19	34/1411	0.998125	1	0.318729	1	-1.03951	0.00195123	CSRNP3;CHD9;MRPS11;LPAR4;BRCA1;CHD2;FAM127C;HTATSF1;HSD17B10;MRPL33;TRO;ADAM28;ZMAT1;JPX;ZSCAN30;TBC1D8B;APOOL;USP3;OXR1;ITFG1;HDHD1;MED23;KIF18A;ARMCX2;DIAPH3;ZNF71;KIF4A;GNAS;LUC7L3;TFAM;PIK3C3;BLMH;CXORF57;DNASE1L1
FOSL1_C2C12_mm9	8/293	0.854073	1	0.322297	1	-1.9022	0.300051	EVI2A;SLC36A2;ESD;SRSF2;BAALC;ARHGAP17;EVI2B;MFSD11
YY1_SK-N-SH_hg19	67/2871	0.999997	1	0.323567	1	0.511711	-1.71886e-06	CSRNP3;MRPS11;ZMYND8;ZNF45;CHD2;GYS1;FUNDC1;RUVBL2;TMSB4X;ZNF41;RPL39;METTL15;GRIPAP1;PDCD6IP;NCOA5;GGPS1;USP3;LRRIQ1;THOC2;SYP;MRPL46;SUPT3H;ITFG1;HCFC1;MED23;PIGA;LUC7L3;SPIN2B;PIK3C3;ATG4A;EXOC5;SLC25A5;ZNF630;PSMD10;PRPS1;ABCB7;USP11;CUL3;MTMR8;ARHGAP17;RCHY1;HTATSF1;MED12L;ENOX2;HMBOX1;FAM192A;CCDC77;EPS15;GPC6;SLC35A1;ARFGEF2;ZRSR2;SLC14A2;POU2F1;CRADD;APOOL;PLEKHA1;FEM1B;SIAH1;RAB39B;RSRC2…
E2F4_MEL cell line_mm9	14/549	0.948192	1	0.328167	1	-1.66402	0.0885239	PRPS1;FMR1;RSRC2;BRCA1;MFSD11;SMC1A;NDC80;RAD51B;CENPI;SRSF2;UBAP2;KNTC1;MBNL3;RIBC1
JUND_GM12878_hg19	20/809	0.981574	1	0.331583	1	-1.53067	0.028467	GRIPAP1;KSR1;PLEKHA1;MRPS11;SYP;SAA2-SAA4;SMC1A;APTX;OXR1;MRPL46;MYL12A;HCFC1;PHF8;TMEM187;ELF1;FAM156A;PKIA;XPNPEP3;FAM122C;RIBC1
CTCF_GM12868_hg19	35/1468	0.998733	1	0.337844	1	-0.963394	0.00122185	CHD9;NDUFB11;ADPGK;COCH;MED12L;SYNE2;RPGR;RPS4X;GYS1;HECTD2;KIF21A;CSK;CTNNA2;RBM10;IGBP1;SLC14A2;POU2F1;CADM1;FEM1B;SETDB2;FAM199X;PHKB;THOC2;NETO2;ZBTB33;OXR1;MEIS2;ITFG1;HDHD1;STAG2;MORF4L2;PIR;WFDC10A;MIR31HG;SLC25A5-AS1
CTCF_skin fibroblast_hg19	47/2000	0.999868	1	0.341351	1	-0.466151	6.16787e-05	ABCB7;CHD9;NDUFB11;GLIS3;CHD2;UACA;SYNE2;MED12L;RPS4X;GYS1;NT5DC1;RPS6KA6;BTAF1;PCLO;JPX;HECTD2;TMSB4X;ESD;CTNNA2;CCDC77;MBNL3;IGBP1;ARFGEF2;SLC14A2;CADM1;NCOA5;USP3;C20ORF26;RAB39B;CASK;ATP11C;FAM199X;PHKB;NETO2;ZBTB33;SUPT3H;WNK1;PRR16;PIR;WFDC10A;UBAP2;CXORF57;RGS7BP;GPR101;MIR31HG;MBTPS2;SLC25A5-AS1
CTCF_osteoblast_hg19	47/2000	0.999868	1	0.341351	1	-0.46188	6.11136e-05	CHD9;ABCB7;NDUFB11;BRCA1;CHD2;MED12L;RPS4X;TRO;GYS1;JPX;HECTD2;HAUS7;ZXDB;ESD;ZNF701;KIF21A;CTNNA2;CCDC77;MBNL3;RBM10;KDM6A;IGBP1;TBC1D8B;SLC14A2;MIR99A;NCOA5;TSC22D3;MBD1;CASK;ZBTB33;THOC2;MEIS2;NBR2;DIAPH2;STAG2;PRR16;PIR;PMP22;GNAS;TFAM;WFDC10A;RGS7BP;EXOC5;BRWD1;MBTPS2;MIR31HG;SLC25A5-AS1
CTCF_H54_hg19	47/2000	0.999868	1	0.341351	1	-0.426459	5.64268e-05	PCGEM1;ABCB7;CHD9;NDUFB11;GLIS3;UACA;MED12L;SYNE2;RPGR;RPS4X;PRTG;GYS1;HECTD2;CDH2;ZMYM3;HAUS7;ZXDB;ESD;DNMT3B;KIF21A;CSK;CCDC77;CTNNA2;RBM10;IGBP1;SLC14A2;POU2F1;NCOA5;CADM1;TSC22D3;IL18;C20ORF26;CASK;ATP11C;FAM199X;ZBTB33;THOC2;OXR1;STAG2;MORF4L2;PIR;PRR16;GNAS;WFDC10A;RGS7BP;MBTPS2;SLC25A5-AS1
GTF2F1_H1-hESC_hg19	47/2000	0.999868	1	0.341351	1	-0.370438	4.90145e-05	PRPS1;CHD9;ABCB7;SPIN4;ADPGK;LPAR4;RCHY1;CHD2;MRPL33;RPGR;TRO;TMEM47;PCLO;CDH2;AP1S2;ZNF701;ZNF826P;KIF21A;METTL15;CEP290;TBC1D8B;GRIPAP1;ZNF880;MST4;OPN3;DYNLT3;USP3;THOC2;MIR1539;TTC18;OXR1;NDC80;NBR2;MED23;KIF18A;DIAPH3;TMLHE;ARMCX2;CLCN4;ZNF71;PRR16;MIR4530;TFAM;EXOC5;BRWD1;SLC25A5;ZNF334
ZNF384_CH12.LX_mm9	47/2000	0.999868	1	0.341351	1	-0.346482	4.58447e-05	ERCC6L;FIGF;C2CD5;RPL10;BRCA1;LPAR4;NXT2;CHD2;SAMSN1;HSD17B10;PHF8;ARHGAP21;SH3BGRL;ZMAT1;HMGN5;STAMBPL1;RGS1;PDZD11;WBP5;REPS2;STK38L;KNTC1;CCDC77;METTL15;SCAPER;RPL39;EPS15;LGI1;KRT222;TSPYL2;GRIPAP1;CRADD;PBDC1;LRRC49;NAP1L2;CASK;RSRC2;STAG2;BRE;MORF4L2;RLIM;FAS;TFAM;CCSER2;PIK3C3;BLMH;MBTPS2
CEBPB_H1-hESC_hg19	47/2000	0.999868	1	0.341351	1	-0.338888	4.48399e-05	PRPS1;ERCC6L;BEX2;MTMR10;ADPGK;ZNF271;CHD9;MOSPD2;ZNF45;UACA;GPATCH8;MRPL33;RPS4X;ADAM28;PCLO;SULT1E1;ZIC3;ZSCAN30;ESD;IDS;GPC6;METTL15;SYBU;LGI1;ABCC3;ARFGEF2;NLGN4X;CRADD;APOOL;FEM1B;USP3;DYNLT3;MBD1;BBOX1;RAB39B;PHKB;SYP;NBR2;KIF18A;ZNF71;MORF4L2;SRSF2;RLIM;FAS;LUC7L3;BLMH;MBTPS2
SIN3A_GM12878_hg19	47/2000	0.999868	1	0.341351	1	-0.338418	4.47778e-05	OTUD5;ERCC6L;TNKS;CHD9;MRPS11;ZNF45;BRCA1;IL2RG;RCHY1;GPATCH8;MRPL33;ENOX2;UXT;JPX;BTAF1;RUVBL2;MIR4767;METTL4;ZNF826P;PIM2;RPL39;RAB8B;OFD1;TSPYL2;ARFGEF2;ZRSR2;KSR1;LHFP;LRRC49;C20ORF26;RAB39B;RSRC2;SYP;APTX;MRPL46;NDC80;MED23;KIF4A;SPIN2B;PIK3C3;HNRNPH2;PIN4;EXOC5;CXORF57;SLC25A5;NUP62CL;SLC25A5-AS1
CHD7_K562_hg19	47/2000	0.999868	1	0.341351	1	-0.333126	4.40775e-05	OTUD5;KDM5C;MTMR10;ADPGK;MRPS11;ZMYND8;RCHY1;CHD2;ELK1;SAMSN1;GPATCH8;COCH;RPGR;GYS1;ZFP36;JPX;CA5B;TMSB4X;ZNF41;METTL4;AP1S2;ZNF701;CCDC77;METTL15;RPL39;CEP290;EPS15;SNORA70;PDCD6IP;NCOA5;MBD1;SETDB2;TPTEP1;MIR1539;APTX;NDC80;ESR2;MED23;KIF18A;DIAPH3;STAG2;RBM41;PDCD4;LUC7L3;TFAM;MBTPS2;DNASE1L1
CTCF_GM10248_hg19	47/2000	0.999868	1	0.341351	1	-0.332283	4.3966e-05	PCGEM1;CHD9;NDUFB11;ARHGAP17;ZCCHC18;MED12L;COCH;SYNE2;RPS4X;GYS1;HECTD2;HAUS7;DNMT3B;ZNF701;IDS;KIF21A;CSK;CTNNA2;GPRASP1;RBM10;IGBP1;ARFGEF2;SLC14A2;POU2F1;NCOA5;CADM1;TSC22D3;MBD1;CASK;FAM199X;PHKB;DNAJB14;ZBTB33;NETO2;MIR636;MFSD11;ITFG1;KLF8;WNK1;MORF4L2;PRR16;PIR;UPRT;WFDC10A;MIR31HG;MBTPS2;SLC25A5-AS1
POLR2A_H54_hg19	47/2000	0.999868	1	0.341351	1	-0.321899	4.2592e-05	ZNF275;ADPGK;CHD9;HCCS;ZNF45;SYNE2;TMEM47;ZNF808;FAM156A;PORCN;ZFP36;JPX;CA5B;RUVBL2;FUNDC1;ZNF41;TCEAL1;AP1S2;REPS2;GABRE;KDM6A;IDH3A;RAB8B;TSPYL2;ABCC3;MKL2;ZRSR2;ZNF880;GRIPAP1;PDHA1;CADM1;APOOL;IQSEC2;LHFP;LDOC1;THOC2;FTSJ1;SUPT3H;KIF18A;ZNF71;BRE;SLC9A7;KIF4A;ARMCX6;RLIM;WFDC10A;EXOC5
POLR2A_embryonic fibroblast_mm9	47/2000	0.999868	1	0.341351	1	-0.320145	4.23599e-05	ABCB7;TNKS;CEP85L;CHM;CHD2;GPATCH8;WDR44;PHF8;HERPUD1;NHSL2;HMBOX1;ZFP36;PGRMC1;TMEM245;ZMAT1;OPHN1;PDZD11;METTL4;AP1S2;SLITRK6;IDS;GABRE;PAK3;METTL15;IDH3A;MKL2;ARFGEF2;PDHA1;CHST7;OPN3;CADM1;APOOL;PLEKHA1;NCOA5;PBDC1;MUM1L1;RAB39B;THOC2;OXR1;DUSP9;RAP2C;ELF1;WNK1;XPNPEP3;SRSF2;COL4A5;HNRNPH2
HCFC1_MEL cell line_mm9	47/2000	0.999868	1	0.341351	1	-0.303338	4.01361e-05	MTMR10;RPL10;NDUFB11;FMR1;CHM;HCCS;ELK1;MED12;ENOX2;UXT;PGRMC1;PORCN;ZMYM3;HAUS7;PDZD11;RUVBL2;ESD;IDS;PLS3;EPS15;SCAPER;RBM10;MKL2;SLC35A1;ARFGEF2;ZHX3;NCOA5;LRRC49;PBDC1;RSRC2;ZBTB33;SDHD;SYP;SSH2;MRPL46;APTX;ELF1;ZDHHC9;CENPI;PIGA;RBM41;TFAM;CCSER2;BLMH;SLC25A53;BRWD1;DNASE1L1
MAZ_GM12878_hg19	47/2000	0.999868	1	0.341351	1	-0.29174	3.86016e-05	PSMD10;ZNF275;KDM5C;ZNF493;GPR65;MTMR8;MOSPD2;ZCCHC18;RCHY1;IL2RG;HSD17B10;FAM214A;COCH;ACACA;MED12L;PGRMC1;HMGN5;PDZD11;FUNDC1;FAM122C;IDS;METTL15;CEP290;RAB8B;OFD1;TSPYL2;IGBP1;ZRSR2;LRRC49;MSN;RSRC2;THOC2;TTC18;OXR1;SUPT3H;MED23;TMLHE;SLC9A7;SPIN2B;COL4A5;BLMH;PIK3C3;PMFBP1;SLC25A5;MBTPS2;ZNF530;DNASE1L1
POLR2A_erythroblast_hg19	47/2000	0.999868	1	0.341351	1	-0.287618	3.80562e-05	OTUD5;ERCC6L;SMG1;KDM5C;ZNF493;ADPGK;MRPS11;MOSPD2;CHM;ZNF45;HTATSF1;HSD17B10;UACA;GPATCH8;RPGR;MRPL33;TCEAL8;ENOX2;MED12;NT5DC1;EBP;ZMAT1;BTAF1;FUNDC1;SLC25A21;CEP290;KDM6A;TRAPPC2;TSPYL2;OFD1;ZRSR2;GRIPAP1;ARFGEF2;OPN3;PDHA1;ATP6AP2;IL18;APEX2;RSRC2;MIR1539;TTC18;MRPL46;APTX;ZDHHC9;ARMCX6;TFAM;DGKH
ZNF384_GM12878_hg19	47/2000	0.999868	1	0.341351	1	-0.281538	3.72516e-05	RPL10;ZNF271;CHD9;CUL3;CXORF21;MRPS11;ZMYND8;ARID4B;IL2RG;CHD2;SAMSN1;RPGR;SH3BGRL;HMGN5;BTAF1;ZSCAN30;TMSB4X;FUNDC1;ZXDB;FAM122C;METTL4;POLI;FAM192A;CEP290;SMARCE1;ARFGEF2;SLC14A2;NEGR1;FEM1B;USP3;LRRIQ1;MIR1539;APTX;RAP2C;RAD51B;ZNF71;TSPAN19;CLEC6A;XPNPEP3;ARMCX6;RAPGEF2;UBAP2;EVI2B;ZNF334;MBTPS2;ZNF432;DGKH
MYC_NB4_hg19	47/2000	0.999868	1	0.341351	1	-0.233207	3.08568e-05	ZNF275;ERCC6L;KDM5C;ZNF493;RPL10;ADPGK;ABCB7;FMR1;GLIS3;MOSPD2;ZNF45;FTX;SAMSN1;HSD17B10;RPGR;MED12;ZFP36;RGS1;PDZD11;TMSB4X;MIR4767;FAM122C;METTL4;IDS;RPL39;CEP290;KDM6A;GRIPAP1;ARFGEF2;MST4;APOOL;PLEKHA1;LRRC49;SIAH1;MIR1539;MRPL46;APTX;ESR2;ITFG1;KIF4A;PDCD4;PIR;LUC7L3;HNRNPH2;EXOC5;ZNF530;DNASE1L1
TBP_HeLa-S3_hg19	47/2000	0.999868	1	0.341351	1	-0.216021	2.85827e-05	OTUD5;KDM5C;MRPS11;ZNF45;BRCA1;HSD17B10;GPATCH8;MRPL33;TCEAL8;EBP;HMGN5;ZMAT1;TCEAL4;PDZD11;FUNDC1;IDS;KIF21A;FAM192A;PIM2;GABRE;RPL39;GRIPAP1;ARFGEF2;SLC35A1;NCOA5;FEM1B;LRRC49;LRRIQ1;MSN;PHKB;RSRC2;SDHD;THOC2;OXR1;APTX;MRPL46;MID2;FAM111B;NBR2;DIAPH2;KIF4A;UBAP2;NUP62CL;BRWD1;SLC25A5;MIR31HG;DGKH
POLR2AphosphoS5_PFSK-1_hg19	34/1427	0.998555	1	0.342218	1	-0.947188	0.00136963	SMG1;KDM5C;ZNF493;ADPGK;ABCB7;ZNF271;HCCS;ZNF45;HSD17B10;MRPL33;ZFP36;HMGN5;JPX;SULT1E1;ZSCAN30;FUNDC1;SLC25A43;UGGT2;TRAPPC2;OFD1;ZNF880;APOOL;TTC18;SSH2;OXR1;SUPT3H;ITFG1;HDHD1;MED23;DIAPH2;DIAPH3;RAB9A;HNRNPH2;UBAP2
UBTF_K562_hg19	76/3293	1	1	0.34564	1	1.001	-3.44784e-07	ERCC6L;ZNF493;CHD9;SPIN4;ADPGK;FMR1;MRPS11;HCCS;MED12;TMEM47;ZFP36;HEPH;ZSCAN30;FAM122C;ZNF41;ZNF449;PIM2;RPL39;METTL15;OFD1;MST4;DYNLT3;USP3;DNAJB14;SYP;DUSP9;MRPL46;FTSJ1;SUPT3H;MED23;SLC9A7;PIGA;PRR16;TFAM;SPIN2B;EXOC5;NUP62CL;SLC25A5;ZNF275;ZNF271;TNKS;MOSPD2;SAMSN1;ACACA;COCH;ASB15;MYL12A;ARHGAP21;PORCN;BTAF1;JPX;HECTD2;PDZD11;TSPAN7;MIR4767;UBQLN2;ZRSR2;PDHA1;PLEKHA1;APOOL;SETDB2;C20ORF26;M…
CTCF_HEK293_hg19	39/1654	0.99948	1	0.351636	1	-0.762632	0.000396988	CHD9;NDUFB11;ADPGK;COCH;RPGR;RPS4X;GYS1;C6ORF165;HECTD2;HAUS7;ZNF701;KIF21A;CSK;CTNNA2;RBM10;IGBP1;SLC14A2;CHST7;POU2F1;CADM1;DCC;TSC22D3;CASK;FAM199X;THOC2;ZBTB33;MFSD11;MIR636;MED23;STAG2;MIR188;MORF4L2;GNAS;PIR;PRR16;WFDC10A;MBTPS2;MIR31HG;SLC25A5-AS1
CTCF_brain microvascular endothelial cell_hg19	41/1747	0.999668	1	0.357892	1	-0.677226	0.000225055	PCGEM1;CSRNP3;CHD9;NDUFB11;ABCB7;GLIS3;COCH;MED12L;RPGR;RPS4X;TRO;GYS1;HECTD2;ZNF701;KIF21A;CTNNA2;RBM10;IGBP1;SLC35A1;ARFGEF2;SLC14A2;POU2F1;CADM1;NEGR1;TSC22D3;FAM199X;PHKB;THOC2;ZBTB33;MIR636;ITFG1;DIAPH2;STAG2;WNK1;MORF4L2;GNAS;PIR;PRR16;WFDC10A;RGS7BP;SLC25A5-AS1
RAD21_MCF-7_hg19	58/2508	0.999989	1	0.364856	1	0.17301	-1.89505e-06	PCGEM1;WFDC9;SYCP2;CHD9;ADPGK;ZCCHC18;SERPINA7;BRS3;RPGR;MECOM;ZNF449;POLI;PIM2;SNORA70;EPHA6;TRPC4;LRRC49;TSC22D3;CASK;FTSJ1;RAP2C;MED23;SLC9A7;MORF4L2;TMSB15B;ARMCX6;MIR4530;WFDC10A;RGS7BP;SLC25A5;RPL10;GDPD2;ASB12;HSD17B10;FSCB;MYL12A;MED12L;GLRA2;RGAG1;C6ORF165;HAUS7;TCEAL1;SLITRK6;STK38L;CTNNA3;P2RY13;SLC14A2;CADM1;KLRC4;NETO2;SSH2;TMEM114;STAG2;WNK1;GNAS;BRWD1;MBTPS2;SLC25A5-AS1
RAD21_SK-N-SH_hg19	74/3228	1	1	0.370757	1	0.87517	-2.99631e-07	PCGEM1;CSRNP3;ADPGK;CHD9;ZCCHC18;CHD2;SERPINA7;SYNE2;RPGR;BRS3;RPS4X;MECOM;FUNDC1;TMSB4X;DNMT3B;KIF21A;CHST7;EPHA6;NCOA5;DCC;TRPC4;KCNH8;LRRC49;ATP11C;NRG1;THOC2;SYP;ZBTB33;SUPT3H;MED23;RAP2C;SLC9A7;MORF4L2;TMEM35;ARMCX6;IL1RAPL1;WFDC10A;SLC25A5;DGKH;FIGF;ABCB7;CUL3;GLIS3;GDPD2;COCH;MED12L;MYL12A;GLRA2;HECTD2;HAUS7;TCEAL1;SLITRK6;MIR4289;CSK;DMD;CTNNA2;IGBP1;SLC14A2;POU2F1;NEGR1;CADM1;LHFP;NETO2;…
USF1_HCT116_hg19	33/1402	0.998737	1	0.371084	1	-0.898952	0.00113601	BEX2;FMR1;CUL3;MTMR8;CHM;RCHY1;NXT2;FAM214A;MYL12A;HERPUD1;MTM1;TCEAL8;TCEAL4;WBP5;AP1S2;PLS3;FAM192A;METTL15;KDM6A;ARFGEF2;MST4;PDCD6IP;MFSD11;MIR636;KIF18A;DIAPH2;CLCN4;KIAA1432;ARMCX6;SRSF2;RLIM;UBAP2;HNRNPH2
POLR2AphosphoS5_HepG2_hg19	39/1668	0.999588	1	0.371314	1	-0.626591	0.000257917	ZNF275;ERCC6L;ZNF493;ABCB7;ZNF271;CUL3;USP11;ZNF45;RCHY1;HSD17B10;MED12;PDZD11;FUNDC1;WBP5;DNMT3B;KIF21A;CSK;UGGT2;GABRE;TSPYL2;OFD1;ZRSR2;MST4;CHST7;APOOL;THOC2;APTX;DUSP9;SUPT3H;TMLHE;DIAPH3;ZDHHC9;ZNF71;RLIM;PDCD4;SPIN2B;ZNF334;MBTPS2;DNASE1L1
RCOR1_K562_hg19	80/3501	1	1	0.375191	1	1.23364	-1.03036e-07	MTMR10;ERCC6L;KDM5C;ZMYND8;MRPS11;BRCA1;CHD2;GPATCH8;RPS4X;ZNF280D;MED12;ZFP36;HEPH;FUNDC1;FAM122C;ZNF449;DNMT3B;SLC25A43;KIF21A;CLIC2;KDM6A;OFD1;TSPYL2;MKL2;GRIPAP1;MST4;TSC22D3;DYNLT3;IL18;CASK;THOC2;SYP;MIR1539;FTSJ1;DUSP9;MED23;RAD51B;F8;COL4A5;MIR4530;PIK3C3;PRPS1;BEX2;RPL10;NDUFB11;CUL3;USP11;FTX;HTATSF1;HSD17B10;SAMSN1;COCH;ENOX2;TCEAL8;NT5DC1;RGAG1;PGRMC1;HAUS7;PDZD11;ESD;METTL4;WBP5;CCDC…
POLR2AphosphoS5_endothelial cell of umbilical vein_hg19	30/1276	0.99804	1	0.381796	1	-1.00948	0.00198031	CHD9;ZNF271;GLIS3;BRCA1;RCHY1;HTATSF1;SAMSN1;HSD17B10;MRPL33;WDR44;ENOX2;ZFP36;PORCN;JPX;PDZD11;CSK;METTL15;MKL2;ZRSR2;FAM199X;THOC2;FTSJ1;SUPT3H;MED23;FAM111B;ARMCX2;ARMCX6;LUC7L3;UPRT;ZNF530
POLR2AphosphoS5_HCT116_hg19	37/1588	0.999483	1	0.383981	1	-0.692776	0.000358525	BEX2;ZNF493;MAOB;ABCB7;HCCS;FOXO4;HSD17B10;GPATCH8;MED12;PGRMC1;JPX;PDZD11;FUNDC1;WBP5;AP1S2;STK38L;GABRE;METTL15;UBQLN2;SIAH1;MUM1L1;THOC2;OXR1;SCAF4;MID2;HDHD1;FAM111B;DIAPH3;ARMCX6;LUC7L3;RAB9A;SPIN2B;ZNF239;PIK3C3;UPRT;CXORF57;ZNF530
CTCF_LNCaP clone FGC_hg19	61/2661	0.999996	1	0.386917	1	0.410657	-1.73475e-06	PCGEM1;CHD9;ADPGK;SYNE2;RPGR;RPS4X;TMEM47;GYS1;SPANXN2;CA5B;DNMT3B;KIF21A;GYG2;NCOA5;DCC;CASK;ATP11C;ZBTB33;THOC2;MIR636;MFSD11;MED23;MORF4L2;PRR16;TFAM;WFDC10A;RGS7BP;AGTR2;MAGEB1;NDUFB11;GDPD2;MED12L;HECTD2;STAMBPL1;PDZD11;HAUS7;SLITRK6;CSK;MBNL3;RBM10;UBQLN2;IGBP1;ARFGEF2;SLC14A2;POU2F1;CADM1;SETDB2;FAM199X;NETO2;OXR1;STAG2;WNK1;KIF4A;PIR;GNAS;UBAP2;BRWD1;MIR509-2;MIR509-3;MBTPS2;SLC25A5-AS1
POLR2A_ECC-1_hg19	31/1329	0.998593	1	0.395712	1	-0.93967	0.00132259	ERCC6L;ADPGK;ABCB7;ZNF271;HCCS;ARHGAP17;ZNF45;FAM127C;COCH;JPX;CA5B;PDZD11;WBP5;ZNF449;UGGT2;ZNF345;OPN3;EPHA6;IQSEC2;APOOL;THOC2;OXR1;SUPT3H;ZDHHC9;TMSB15B;KIF4A;COL4A5;LUC7L3;RAB9A;SPIN2B;CXORF57
MEF2A_K562_hg19	8/316	0.903066	1	0.396684	1	-1.82258	0.18583	OFD1;TRAPPC2;SNORA70;JPX;ARMCX6;TFAM;SLC25A21;OXR1
WHSC1_K562_hg19	46/2000	0.999925	1	0.399019	1	-0.298365	2.24214e-05	TNKS;SPIN4;MOSPD2;MYL12A;GPATCH8;MRPL33;RPGR;NT5DC1;ZNF808;ZFP36;JPX;HEPH;ZNF449;POLI;KIF21A;UGGT2;RPL39;METTL15;CEP290;SNORA11;TRAPPC2;SNORD58B;MKL2;OFD1;SNORA70;PDHA1;KSR1;USP3;ATP6AP2;SETDB2;C20ORF26;ZBTB33;THOC2;MIR1539;SSH2;OXR1;ESR2;SUPT3H;MED23;KIF18A;ANKRD62P1-PARP4P3;SNORA69;SPIN2B;MBTPS2;ZNF432;SLC25A5-AS1
RCOR1_HepG2_hg19	46/2000	0.999925	1	0.399019	1	-0.230318	1.73078e-05	PSMD10;PRPS1;KDM5C;ZNF493;RPL10;ADPGK;MRPS11;MGST1;HSD17B10;MYL12A;WDR44;MRPL33;RPS4X;ENOX2;HMGN5;POLI;IDS;KIF21A;GABRE;KDM6A;OFD1;TBC1D8B;TSPYL2;SLC14A2;APOOL;CRADD;RSRC2;ZBTB33;THOC2;MIR636;SMC1A;MFSD11;OXR1;ITFG1;NBR2;MED23;DIAPH2;ZDHHC9;ARMCX6;LUC7L3;WFDC10A;EXOC5;BRWD1;ZNF850;DNASE1L1;ZNF530
POLR2AphosphoS2_CH12.LX_mm9	46/2000	0.999925	1	0.399019	1	-0.201851	1.51686e-05	PSMD10;FOCAD;USP11;CEP85L;HCCS;MIR98;ZCCHC18;HTATSF1;IL2RG;ELK1;HSD17B10;MYL12A;GPATCH8;PHF8;UXT;ZFP36;PGRMC1;HMGN5;ZMAT1;PDZD11;ESD;WBP5;IDS;SLC25A43;CSK;GPRASP1;SCAPER;RBM10;RAB8B;SLC35A1;APOOL;FEM1B;ATP6AP2;AMMECR1;THOC2;SSH2;APTX;SCAF4;ARMCX2;BRE;ZDHHC9;CENPI;GNAS;BLMH;EXOC5;ZCCHC2
ZNF143_H1-hESC_hg19	46/2000	0.999925	1	0.399019	1	-0.193878	1.45695e-05	MTMR10;CHD9;FAM127C;MYL12A;SYNE2;WDR44;RPS4X;HECTD2;PDZD11;ZIC3;SLITRK4;TMSB4X;FUNDC1;METTL4;ZNF701;IDS;CTNNA2;MBNL3;SYBU;ARFGEF2;SLC14A2;NCOA5;LRRC49;SETDB2;NRG1;ZBTB33;SYP;OXR1;MID2;NDC80;RAD51B;MED23;DIAPH2;DIAPH3;KIAA1432;TMSB15B;TMEM35;PRR16;RBM41;DCX;ZNF239;LUC7L3;ZNF432;MBTPS2;MIR31HG;ZNF530
POLR2A_GM18526_hg19	46/2000	0.999925	1	0.399019	1	-0.188143	1.41385e-05	PSMD10;ZNF275;ERCC6L;ADPGK;ZNF271;HSD17B10;GPATCH8;WDR44;MED12;PGRMC1;JPX;ZSCAN30;TCEAL3;FUNDC1;ZNF41;MIR4767;DNMT3B;KNTC1;FAM192A;SLC25A43;CCDC77;METTL15;RPL39;IDH3A;MKL2;OFD1;TRAPPC2;PDHA1;DYNLT3;MBD1;C20ORF26;FAM199X;BBIP1;THOC2;SSH2;APTX;SUPT3H;KIF18A;DIAPH3;ARMCX2;PIGA;ARMCX6;TFAM;LUC7L3;ATG4A;EXOC5
MAZ_HepG2_hg19	46/2000	0.999925	1	0.399019	1	-0.163379	1.22776e-05	ZNF271;CHD9;ABCB7;TNKS;BRCA1;CHD2;MYL12A;RPGR;TCEAL8;RPS4X;MED12;EBP;ZFP36;SPTLC3;METTL4;DNMT3B;IDS;PIM2;UGGT2;UBQLN2;MKL2;ARFGEF2;SLC35A1;OPN3;CADM1;PLEKHA1;APOOL;LRRC49;FAM199X;ZBTB33;MFSD11;MIR636;MED23;CLCN4;DIAPH3;ZDHHC9;PIGA;ARMCX6;SPIN2B;LUC7L3;UPRT;BLMH;SLC25A5;NUP62CL;MBTPS2;ZNF530
USF2_H1-hESC_hg19	46/2000	0.999925	1	0.399019	1	-0.148316	1.11456e-05	BEX2;ERCC6L;BEX1;RPL10;CHD9;ADPGK;MOSPD2;CHM;HCCS;CHD2;ELK1;GPATCH8;MYL12A;HERPUD1;TCEAL8;PCLO;TCEAL4;TCEAL3;WBP5;METTL4;POLI;PIM2;UGGT2;TSPYL2;ARFGEF2;FEM1B;DYNLT3;USP3;DNAJB14;SYP;SSH2;CA5BP1;APTX;NDC80;ITFG1;HCFC1;MED23;DIAPH2;CLCN4;ARMCX2;TMSB15B;ARMCX6;PDCD4;MIR4530;BRWD1;DNASE1L1
TBP_HepG2_hg19	46/2000	0.999925	1	0.399019	1	-0.143384	1.0775e-05	PRPS1;BEX1;ZNF493;ZNF271;MRPS11;HSD17B10;MYL12A;COCH;RPGR;MRPL33;ENOX2;HMBOX1;HMGN5;SPTLC3;ZSCAN30;FUNDC1;IDS;POLI;FAM192A;KIF21A;GABRE;UGGT2;METTL15;ZNF345;OFD1;DYNLT3;RSRC2;ZBTB33;APTX;MRPL46;FAM111B;RAD51B;NBR2;KIF18A;DIAPH3;ZDHHC9;KIF4A;PIGA;RLIM;SPIN2B;HNRNPH2;PIN4;PIK3C3;NUP62CL;ZNF334;ZNF850
IRF3_GM12878_hg19	46/2000	0.999925	1	0.399019	1	-0.127737	9.59912e-06	OTUD5;KDM5C;ZNF493;ZNF271;TNKS;NDUFB11;GPR65;ZMYND8;CHD2;ELK1;MYL12A;UXT;EBP;ZSCAN30;ZNF826P;FAM192A;KNTC1;CCDC77;CEP290;RPL17;RBM10;KDM6A;TSPYL2;ZNF880;P2RY10;GGPS1;KSR1;ATP6AP2;BBIP1;RPL17-C18ORF32;APTX;RAD51B;FAM111B;DIAPH3;ZDHHC9;PIGA;SRSF2;PDCD4;UPRT;PIN4;HNRNPH2;PIK3C3;NUP62CL;MBTPS2;DGKH;ZNF530
FOXA1_T47D_hg19	21/889	0.991538	1	0.402159	1	-1.35822	0.0115426	MTMR10;CSRNP3;NCOA5;CRADD;CRISP3;ZMYND8;C20ORF26;RSRC2;SDHD;FAM214A;OXR1;GPATCH8;RPGR;MED23;GYS1;HMBOX1;TMSB4X;RBM41;SRSF2;SLITRK6;PDCD4
GABPA_HeLa-S3_hg19	55/2406	0.999988	1	0.403124	1	0.220908	-2.54321e-06	OTUD5;HCCS;ZNF45;GPATCH8;MRPL33;RPGR;ZNF808;RUVBL2;AP1S2;POLI;KNTC1;METTL15;OFD1;PDCD6IP;USP3;LRRC49;ATP6AP2;DNAJB14;SDHD;MIR1539;HCFC1;RAP2C;MED23;LUC7L3;SPIN2B;ZNF239;TFAM;PIK3C3;EXOC5;TNKS;USP11;MOSPD2;RCHY1;UACA;JPX;PDZD11;STK38L;FAM192A;CCDC77;UGGT2;TRAPPC2;CRADD;FEM1B;SETDB2;C20ORF26;RSRC2;APTX;KIF18A;DIAPH3;KIF4A;XPNPEP3;RLIM;MBTPS2;ZNF530;SLC25A5-AS1
MAX_ECC-1_hg19	36/1558	0.999511	1	0.405473	1	-0.734443	0.000359029	RPL10;ADPGK;ZNF271;SPIN4;HCCS;HSD17B10;EDA2R;MRPL33;PGRMC1;PCLO;JPX;METTL4;KNTC1;UGGT2;RPL39;GPC6;PDHA1;LHFP;TSC22D3;C20ORF26;APEX2;PHKB;THOC2;ZBTB33;FTSJ1;NDC80;CLCN4;NRG4;KIF4A;TMSB15B;LUC7L3;TFAM;CXORF57;SLC25A5;ZNF630;SLC25A5-AS1
CTCF_epithelial cell of proximal tubule_hg19	47/2051	0.999945	1	0.407301	1	-0.238056	1.31411e-05	PCGEM1;CHD9;NDUFB11;ADPGK;ABCB7;GDPD2;COCH;MED12L;RPGR;RPS4X;TRO;GYS1;C6ORF165;HECTD2;HAUS7;FUNDC1;ZNF701;KIF21A;RBM10;IGBP1;SLC14A2;POU2F1;NCOA5;CADM1;DCC;USP3;MBD1;TSC22D3;SETDB2;IL18;FAM199X;THOC2;ZBTB33;OXR1;SUPT3H;MED23;STAG2;MORF4L2;GNAS;PIR;TFAM;WFDC10A;EXOC5;RGS7BP;BRWD1;MBTPS2;SLC25A5-AS1
CTCF_choroid plexus epithelial cell_hg19	32/1381	0.998975	1	0.407646	1	-1.00236	0.00102801	PCGEM1;PRPS1;CSRNP3;CHD9;NDUFB11;ABCB7;SYNE2;MED12L;RPS4X;TRO;GYS1;ADAM28;HECTD2;KIF21A;IGBP1;SLC35A1;SLC14A2;POU2F1;CADM1;CASK;THOC2;BBIP1;ZBTB33;ITFG1;MORF4L2;PIR;PRR16;SPIN2A;WFDC10A;MBTPS2;MIR31HG;ZNF530
CTCF_WERI-Rb-1_hg19	42/1833	0.999865	1	0.415237	1	-0.437447	5.90039e-05	PCGEM1;CHD9;NDUFB11;ARID4B;COCH;MED12L;SYNE2;RPGR;RPS4X;GYS1;C6ORF165;HECTD2;DNMT3B;KIF21A;CSK;CTNNA2;UGGT2;SYBU;RBM10;IGBP1;SLC14A2;POU2F1;CADM1;NCOA5;TSC22D3;CASK;DNAJB14;FAM199X;THOC2;ZBTB33;MFSD11;MIR636;STAG2;WNK1;MORF4L2;GNAS;PIR;WFDC10A;RGS7BP;MBTPS2;MIR31HG;SLC25A5-AS1
JUN_endothelial cell of umbilical vein_hg19	23/988	0.995105	1	0.421618	1	-1.31299	0.00644322	ARFGEF2;NEGR1;USP3;MRPS11;CEP85L;SSH2;NXT2;APTX;SAMSN1;MRPL46;FAM111B;ELF1;KIF18A;CLCN4;DIAPH3;BRE;FAM122C;TCEAL1;FAS;CXORF36;PMFBP1;EVI2B;METTL15
USF1_K562_hg19	44/1928	0.999918	1	0.422628	1	-0.294732	2.4304e-05	BEX2;CHIC1;CHD9;ADPGK;FMR1;MTMR8;MOSPD2;CHM;RCHY1;ELK1;MYL12A;MTM1;HERPUD1;ENOX2;TCEAL8;EBP;HMBOX1;JPX;TCEAL1;WBP5;AP1S2;FAM192A;PIM2;KDM6A;ARFGEF2;PDCD6IP;FEM1B;MSN;MFSD11;MIR636;CA5BP1;SCAF4;SUPT3H;MED23;BRE;ARMCX6;RLIM;ZNF239;UBAP2;HNRNPH2;UPRT;PMFBP1;SLC25A5;BRWD1
MAX_H1-hESC_hg19	71/3145	1	1	0.42624	1	1.06163	-2.73084e-07	ERCC6L;CSRNP3;ACSM3;ADPGK;SPIN4;CHD9;MRPS11;FHL1;CHM;ZCCHC18;SYNE2;EDA2R;GPATCH8;HERPUD1;UXT;TMSB4X;SLC25A43;PIM2;RPL39;CEP290;METTL15;NCOA5;DYNLT3;LRRC49;USP3;LRRIQ1;LDOC1;THOC2;SYP;MRPL46;SUPT3H;ARMCX2;TMSB15B;MAP7D2;ARMCX6;PRR16;LUC7L3;HNRNPH2;PIK3C3;WFDC10A;CXORF57;ZNF432;PRPS1;BEX2;USP11;MTMR8;LPAR4;FTX;RCHY1;MYL12A;NT5DC1;ADAM28;JPX;METTL4;UGGT2;MBNL3;ARFGEF2;APOOL;FEM1B;C20ORF26;RAB39B;RSR…
MAFK_GM12878_hg19	5/194	0.849767	1	0.426631	1	-1.86016	0.30282	MIR3924;RAB39B;BLMH;FTX;NUP62CL
PML_K562_hg19	33/1438	0.999316	1	0.427076	1	-0.804038	0.000550367	KDM5C;ZNF493;CHD9;ZNF271;CUL3;MRPS11;HCCS;BRCA1;CHD2;RCHY1;GPATCH8;MRPL33;PGRMC1;JPX;HEPH;ZSCAN30;METTL4;RPL39;METTL15;CRADD;MRPL46;NDC80;MED23;NBR2;KIF18A;DIAPH3;LUC7L3;TFAM;RAB9A;EXOC5;ZNF432;MBTPS2;DNASE1L1
REST_U-87 MG_hg19	11/458	0.954957	1	0.428284	1	-1.62225	0.0747672	GLRA2;PTPRR;PCLO;BEX1;CDH2;KCNC2;HAUS7;KCNH8;SLC17A6;SYP;CTNNA2
TAF1_HeLa-S3_hg19	27/1173	0.997953	1	0.433051	1	-1.08225	0.00221806	PRPS1;SMG1;KDM5C;ZNF808;ADAMTS5;RUVBL2;TMSB4X;ZNF701;KNTC1;UBQLN2;TSPYL2;MST4;APOOL;MSN;THOC2;MEIS2;ITFG1;HDHD1;MED23;DIAPH3;PIGA;PDCD4;LUC7L3;TFAM;UBAP2;EXOC5;BRWD1
MYC_MCF-7_hg19	112/5003	1	1	0.433523	1	2.13729	-1.50816e-10	ARID4B;GPATCH8;RPS6KA3;ZFP36;ZSCAN30;RUVBL2;AP1S2;ZNF449;KIF21A;RPL39;TSPYL2;USP3;ZBTB33;THOC2;FTSJ1;SRSF2;SPIN2B;TFAM;UPRT;PSMD10;BEX2;ABCB7;TNKS;ZNF271;ARHGAP17;FTX;HTATSF1;MED12L;HMBOX1;ZMAT1;ZNF701;ZRSR2;PDHA1;CRADD;LHFP;SETDB2;C20ORF26;RAB39B;PHKB;NETO2;NDC80;ESR2;DIAPH3;KIF4A;PIR;BRWD1;ZCCHC2;SLC25A5-AS1;KDM5C;SPIN4;KCNC2;FAM127C;SYNE2;EDA2R;MRPL33;GYS1;ZNF808;PCLO;ZIC3;TMSB4X;POLI;METTL15;…
CTCF_fibroblast of villous mesenchyme_hg19	53/2341	0.999989	1	0.433839	1	0.214191	-2.40173e-06	CHD9;SYNE2;RPGR;RPS4X;TRO;GYS1;CDH2;FUNDC1;DNMT3B;KIF21A;ABCC3;NCOA5;TSC22D3;THOC2;SDHD;ZBTB33;MFSD11;MIR636;MED23;MORF4L2;PRR16;TFAM;WFDC10A;NDUFB11;GDPD2;FAM214A;MED12L;COCH;HMBOX1;C6ORF165;STAMBPL1;HECTD2;HAUS7;ZNF701;CSK;RBM10;IGBP1;SLC35A1;SLC14A2;POU2F1;CADM1;NEGR1;SETDB2;MSN;FAM199X;OXR1;STAG2;XPNPEP3;GNAS;PIR;BRWD1;MBTPS2;SLC25A5-AS1
CEBPB_myocyte_mm9	15/640	0.98071	1	0.439309	1	-1.62602	0.0316731	KSR1;MFSD11;RCHY1;FTSJ1;CP;HIPK3;HERPUD1;GYS1;RUVBL2;MORF4L2;FDXR;SRSF2;BAALC;IDS;ZCCHC2
JUND_MCF-7_hg19	6/241	0.886002	1	0.439682	1	-1.78403	0.215931	USP3;MRPS11;AGAP11;MIR4530;MRPL46;EPS15
NR3C1_A549_hg19	42/1855	0.999908	1	0.445986	1	-0.412048	3.77864e-05	ADPGK;CHD9;CUL3;ZMYND8;CEP85L;GLIS3;MGST1;HIF3A;HTATSF1;PHF8;TMEM187;GYS1;ZFP36;RUVBL2;TMSB4X;PLS3;KIF21A;UGGT2;GPC6;KDM6A;UBQLN2;ABCC3;CHST7;OPN3;PDHA1;KSR1;PLEKHA1;FEM1B;USP3;FAM199X;CP;MEIS2;HCFC1;RAP2C;MED23;ELF1;STAG2;BRE;ZDHHC9;MIR4530;PIN4;BRWD1
NFIC_ECC-1_hg19	15/643	0.981715	1	0.446306	1	-1.55666	0.0287267	TBC1D8B;CP;UACA;ENOX2;KIF18A;ZFP36;DIAPH3;SRSF2;ZNF449;MIR4530;PLS3;BRWD1;SYBU;IDH3A;ZNF530
MEF2C_GM12878_hg19	4/155	0.830599	1	0.447345	1	-1.85595	0.34448	OFD1;TRAPPC2;POLI;OXR1
CTCF_GM12875_hg19	47/2082	0.999968	1	0.448348	1	-0.0612143	1.95498e-06	CHD9;NDUFB11;UACA;COCH;MED12L;SYNE2;RPGR;RPS4X;GYS1;STAMBPL1;HECTD2;DNMT3B;ZNF701;KIF21A;CSK;CTNNA2;RBM10;IGBP1;ARFGEF2;SLC14A2;POU2F1;CADM1;MSN;FAM199X;PHKB;THOC2;SDHD;ZBTB33;MFSD11;MIR636;OXR1;SUPT3H;ITFG1;HDHD1;MED23;DIAPH2;STAG2;WNK1;MORF4L2;GNAS;PIR;PRR16;TFAM;WFDC10A;RGS7BP;MIR31HG;SLC25A5-AS1
ETS1_MEL cell line_mm9	43/1902	0.999928	1	0.448713	1	-0.279298	2.0186e-05	HEMGN;ADPGK;TNKS;CD99L2;MIR98;HIF3A;RCHY1;SAMSN1;FSCB;GPR82;MYL12A;WDR44;UXT;RPS4X;SH3BGRL;ZFP36;ZMAT1;PLN;RGS1;REPS2;SLC25A43;SLC25A21;CSK;CCDC77;GRIPAP1;POU2F1;KSR1;TSC22D3;SETDB2;MSN;CASK;F8;PKM;STAG2;ZDHHC9;BRE;MORF4L2;PDCD4;HNRNPH2;SLC25A53;MBTPS2;ZCCHC2;DNASE1L1
CTCF_GM12866_hg19	41/1812	0.999892	1	0.448858	1	-0.289343	3.13486e-05	CHD9;NDUFB11;RCHY1;COCH;MED12L;SYNE2;RPGR;RPS4X;GYS1;C6ORF165;HECTD2;HAUS7;KIF21A;CSK;CTNNA2;RBM10;IGBP1;SLC35A1;SLC14A2;POU2F1;NCOA5;CADM1;DCC;SETDB2;PHKB;FAM199X;THOC2;SDHD;ZBTB33;OXR1;ITFG1;DIAPH2;STAG2;WNK1;MORF4L2;GNAS;PRR16;WFDC10A;RGS7BP;MIR31HG;SLC25A5-AS1
ELF1_MCF-7_hg19	42/1859	0.999915	1	0.451593	1	-0.293048	2.50357e-05	PSMD10;KDM5C;ZNF493;USP11;MRPS11;MOSPD2;CHM;HCCS;ZNF45;BRCA1;RCHY1;RPS4X;ENOX2;JPX;FUNDC1;STK38L;FAM192A;CCDC77;RPL39;SLC35A1;MST4;FEM1B;LRRC49;SETDB2;ATP6AP2;IL18;THOC2;MIR1539;MRPL46;APTX;ITFG1;SUPT3H;RLIM;TFAM;ZNF239;PIK3C3;ATG4A;HNRNPH2;EXOC5;MBTPS2;ZNF432;ZNF530
EGR1_HCT116_hg19	40/1772	0.999879	1	0.456094	1	-0.298643	3.62309e-05	KDM5C;MAOB;USP11;MOSPD2;ARID4B;UACA;ELK1;GPATCH8;WDR44;HERPUD1;PHF8;TMEM187;PCLO;JPX;STAMBPL1;HECTD2;ZNF41;IDS;KNTC1;FAM192A;ERC1;IGBP1;SLC35A1;MST4;PDHA1;GGPS1;CRADD;C20ORF26;RSRC2;PHKB;SYP;ZBTB33;ITFG1;SUPT3H;HCFC1;BRE;TFAM;PIK3C3;BRWD1;SLC25A5-AS1
CHD1_K562_hg19	45/2000	0.999958	1	0.459402	1	-0.213299	8.89563e-06	ERCC6L;ZNF493;ZNF271;ABCB7;NDUFB11;CXORF65;FHL1;CD99L2;HCCS;BRCA1;ZNF45;IL2RG;MEG8;FAM214A;IQCJ-SCHIP1;NT5DC1;C6ORF165;HMGN5;TCEAL5;CA5B;ZSCAN30;SLC17A6;CTNNA3;DNAJB7;UGGT2;CEP290;RBM10;SMARCE1;ZHX3;TSC22D3;GABRA3;SIAH1;APEX2;CASK;SDHD;DEFB132;OXR1;CA5BP1;ESR2;OR4F15;ZDHHC9;NRG4;ARMCX6;EVI2B;SLC25A5-AS1
RCOR1_CH12.LX_mm9	45/2000	0.999958	1	0.459402	1	-0.205138	8.55527e-06	C2CD5;MTMR10;RPL10;USP11;MRPS11;CEP85L;ZCCHC18;IL2RG;ELK1;SYNE2;PHF8;TCEAL8;UXT;PGRMC1;HMGN5;BTAF1;SENP8;CHORDC1;AP1S2;DNMT3B;FDXR;WBP5;PIM2;MBNL3;PAK3;GPRASP1;SCAPER;ARFGEF2;SLC35A1;ZRSR2;OPN3;MBD1;ATP6AP2;SETDB2;RSRC2;DNAJB14;SYP;MRPL46;MED23;ELF1;ZDHHC9;BRE;SLC9A7;EXOC5;ZCCHC2
WRNIP1_GM12878_hg19	45/2000	0.999958	1	0.459402	1	-0.202999	8.46608e-06	OTUD5;AGAP11;MTMR8;CHM;ZNF45;CHD2;RCHY1;ENOX2;ADAM28;HMGN5;JPX;RGS1;FUNDC1;FAM122C;MIR491;PLS3;POLI;UGGT2;RPL39;OFD1;TRAPPC2;TBC1D8B;ZNF880;APOOL;C20ORF26;RAB39B;RSRC2;CP;APTX;MEIS2;HCFC1;MED23;FAM111B;ELF1;KIF18A;TMLHE;BRE;RLIM;RBM41;TFAM;CXORF57;PMFBP1;MBTPS2;ZNF432;SLC25A5-AS1
CTCF_T-cell acute lymphoblastic leukemia_hg19	45/2000	0.999958	1	0.459402	1	-0.189843	7.9174e-06	PCGEM1;CHD9;ABCB7;CUL3;MIR508;MOSPD2;GPATCH8;TRO;PORCN;HMGN5;JPX;BTAF1;MIR4529;RGS1;PDZD11;ZXDB;CHORDC1;METTL4;ZNF701;CCDC77;MBNL3;EPS15;ARFGEF2;NCOA5;APOOL;C20ORF26;APEX2;CYBB;PHKB;DNAJB14;THOC2;FTSJ1;DUSP9;NDC80;MIRLET7C;MED23;ZDHHC9;LINC00308;KIF4A;GNAS;MAGED2;WFDC10A;EXOC5;MBTPS2;ZNF530
BHLHE40_K562_hg19	45/2000	0.999958	1	0.459402	1	-0.177451	7.4006e-06	ZNF493;FMR1;ARHGAP17;HCCS;BRCA1;IL2RG;CHD2;SAMSN1;HSD17B10;GPATCH8;MED12;ENOX2;RPS4X;GYS1;ZNF808;NT5DC1;EBP;C6ORF165;JPX;FAM122C;IDS;UBQLN2;RAB8B;SNORD58A;ARFGEF2;ZRSR2;PDCD6IP;DYNLT3;TSC22D3;C20ORF26;OXR1;NDC80;RAP2C;FAM111B;ARMCX2;DIAPH3;NRG4;ARMCX6;PIR;GNAS;PDCD4;MIR4530;BLMH;ZNF432;ZNF530
MYC_MEL cell line_mm9	45/2000	0.999958	1	0.459402	1	-0.173578	7.23907e-06	KDM5C;RPL10;NDUFB11;ADPGK;ABCB7;NXT2;RCHY1;HTATSF1;HSD17B10;MYL12A;ASB15;PHF8;UXT;GYS1;SH3BGRL;RUVBL2;METTL4;SLC25A21;PIM2;CCDC77;RIBC1;RPL39;RBM10;IGBP1;ZRSR2;POU2F1;PBDC1;HUWE1;APEX2;SMC1A;FTSJ1;RAD51B;STAG2;PKM;BRE;XPNPEP3;RLIM;LUC7L3;PIK3C3;UBAP2;UPRT;SLC25A53;SLC25A5;MBTPS2;DNASE1L1
ZMIZ1_K562_hg19	45/2000	0.999958	1	0.459402	1	-0.129124	5.3851e-06	KDM5C;ADPGK;CUL3;USP11;FTX;ZNF45;RPGR;TCEAL8;ENOX2;HMBOX1;ZMAT1;JPX;HEPH;OPHN1;PDZD11;ZSCAN30;TMSB4X;ESD;FAM122C;CSK;PIM2;CLIC2;UGGT2;TSPYL2;SLC35A1;ZRSR2;GGPS1;APOOL;CRADD;SETDB2;ATP6AP2;SDHD;OXR1;APTX;SUPT3H;NBR2;MED23;DIAPH3;ZDHHC9;RBM41;SPIN2B;HNRNPH2;NUP62CL;SLC25A5;ZNF530
NFYB_HeLa-S3_hg19	45/2000	0.999958	1	0.459402	1	-0.0994531	4.14769e-06	PSMD10;PRPS1;ERCC6L;RPL10;ZMYND8;ARID4B;BRCA1;CHD2;RCHY1;HSD17B10;ELK1;GPATCH8;MTM1;ENOX2;PORCN;SNORD114-18;PDZD11;AP1S2;STK38L;FAM192A;PIM2;CEP290;RAB8B;PDHA1;PLEKHA1;GGPS1;LRRIQ1;SETDB2;RSRC2;BBIP1;APTX;RAD51B;NBR2;DIAPH3;ZDHHC9;TSPAN19;MORF4L2;KIF4A;PDCD4;ATG4A;HNRNPH2;UPRT;PIK3C3;NUP62CL;SLC25A5
CHD1_GM12878_hg19	45/2000	0.999958	1	0.459402	1	-0.0959109	3.99996e-06	NDUFB11;ZNF271;USP11;CHM;ZNF45;HSD17B10;MYL12A;MRPL33;CA5B;HAUS7;ZSCAN30;TCEAL1;SLC25A43;RPL39;CEP290;RBM10;UBQLN2;SNORD58B;TSPYL2;IGBP1;TRAPPC2;ZRSR2;ARFGEF2;FEM1B;LRRC49;C20ORF26;RAB39B;CYBB;FAM199X;RSRC2;THOC2;SSH2;MIR636;MIR1539;MFSD11;APTX;OXR1;DIAPH3;RFX7;ZNF239;BLMH;UBAP2;UPRT;MBTPS2;DGKH
SIN3A_CH12.LX_mm9	45/2000	0.999958	1	0.459402	1	-0.0835572	3.48475e-06	FOCAD;ERCC6L;RPL10;MRPS11;FOXO4;HTATSF1;FAM214A;HSD17B10;ELK1;SYNE2;HMBOX1;PORCN;PGRMC1;HAUS7;ESD;AP1S2;REPS2;POLI;SLC25A43;ERC1;CCDC77;GPRASP1;SCAPER;P2RY13;OPN3;GPR34;FEM1B;PBDC1;NAP1L2;PHKB;SYP;MRPL46;ITFG1;NDC80;BRE;CENPI;PIGA;RBM41;PIN4;PIK3C3;HNRNPH2;ATG4A;NRDE2;BRWD1;DNASE1L1
MYC_HepG2_hg19	45/2000	0.999958	1	0.459402	1	-0.0830287	3.46271e-06	ZNF271;CUL3;USP11;HSD17B10;COCH;EDA2R;PHF8;PRTG;ENOX2;FAM156A;RUVBL2;METTL4;STK38L;POLI;RPL39;KDM6A;OFD1;ABCC3;ZRSR2;PDHA1;USP3;HUWE1;APEX2;RSRC2;PHKB;NETO2;MIR1539;MRPL46;SUPT3H;NDC80;DIAPH2;GJB1;CLCN4;ZDHHC9;KIAA1432;SLC9A7;KIF4A;SRSF2;TFAM;LUC7L3;BLMH;DGKK;ZNF432;ZNF530;SLC25A5-AS1
POLR2A_spleen_mm9	45/2000	0.999958	1	0.459402	1	-0.0711982	2.96932e-06	KDM5C;MTMR10;ERCC6L;ABCB7;GPR65;USP11;CEP85L;HCCS;HTATSF1;IL2RG;HSD17B10;WDR44;MRPL33;NT5DC1;TMEM245;SH3BGRL;STAMBPL1;PDZD11;SENP8;ESD;CHORDC1;IDS;GPRASP1;RPL39;OFD1;TBC1D8B;ARFGEF2;P2RY10;OPN3;PDHA1;PLEKHA1;CADM1;NCOA5;AMMECR1;ATP11C;ZBTB33;MRPL46;EVI2A;PIGA;CCSER2;HNRNPH2;UPRT;EVI2B;SLC25A5;MBTPS2
POLR2A_small intestine_mm9	45/2000	0.999958	1	0.459402	1	-0.062775	2.61803e-06	CHRM2;PSMD10;KDM5C;TNKS;CEP85L;UACA;HSD17B10;WDR44;ZFP36;TMEM245;HMBOX1;PGRMC1;ZMAT1;PDZD11;FUNDC1;AP1S2;METTL4;IDS;PIM2;GABRE;METTL15;UBQLN2;IDH3A;PDHA1;OPN3;ZHX3;CADM1;IQSEC2;PLEKHA1;PBDC1;MBD1;USP3;AMMECR1;DNAJB14;SCAF4;ELF1;GJB1;WNK1;PDCD4;SRSF2;PMP22;TFAM;PIN4;PIK3C3;SLC25A5
POLR2A_Raji_hg19	45/2000	0.999958	1	0.459402	1	-0.051001	2.127e-06	PSMD10;ZNF275;ERCC6L;ZNF493;ADPGK;ZNF271;MRPS11;CUL3;MYL12A;MRPL33;RPGR;MED12;ADAM28;HMBOX1;PGRMC1;EBP;JPX;ZSCAN30;RGS1;ZXDB;FUNDC1;POLI;SLC25A43;KNTC1;TRAPPC2;PDHA1;APOOL;CRADD;ATP6AP2;PHKB;FAM199X;MIR1539;NDC80;MED23;DIAPH3;PIGA;RLIM;PDCD4;LUC7L3;SPIN2B;ATG4A;EXOC5;CXORF57;BRWD1;ZNF432
SMARCB1_HeLa-S3_hg19	45/2000	0.999958	1	0.459402	1	-0.0237797	9.91731e-07	MTMR10;SMG1;NDUFB11;ADPGK;CHD9;CD99L2;MRPL33;TMEM47;NT5DC1;BTAF1;OPHN1;HECTD2;AP1S2;FAM192A;ERC1;PIM2;UGGT2;GABRE;CEP290;RBM10;KDM6A;OFD1;TRAPPC2;ABCC3;MKL2;ZRSR2;ARFGEF2;PDHA1;LRRC49;TSC22D3;ATP6AP2;SETDB2;SYP;BBIP1;SMC1A;FTSJ1;SUPT3H;ITFG1;FAM111B;DIAPH3;BRE;KIAA1432;SRSF2;TFAM;SLC25A5-AS1
TBP_K562_hg19	45/2000	0.999958	1	0.459402	1	-0.0226552	9.44833e-07	ZNF275;BEX2;ZNF493;MRPS11;HCCS;BRCA1;ZNF45;FTX;HSD17B10;RPGR;ENOX2;TCEAL8;MED12;ZMAT1;HEPH;FUNDC1;ZNF41;MIR4767;FAM192A;SLC25A43;CCDC77;CLIC2;RPL17;ZRSR2;GRIPAP1;PLEKHA1;USP3;IL18;RSRC2;ZBTB33;RPL17-C18ORF32;SSH2;ESR2;MED23;TMLHE;KIF4A;PIGA;ARMCX6;RBM41;PRR16;COL4A5;TFAM;SPIN2B;EXOC5;ZNF530
TFAP2C_HeLa-S3_hg19	45/2000	0.999958	1	0.459402	1	-0.0143388	5.98001e-07	SMG1;RPL10;FAM214A;MYL12A;ACACA;SYNE2;PHF8;TMEM47;NT5DC1;GYS1;ADAMTS5;JPX;HECTD2;TMSB4X;ZXDB;MIR4767;ZNF449;PLS3;KIF21A;ERC1;CEP290;ABCC3;SLC35A1;MST4;OPN3;KSR1;PLEKHA1;DYNLT3;USP3;APEX2;BBIP1;FTSJ1;SYTL4;HIPK3;HDHD1;DIAPH2;CLCN4;DIAPH3;TFAM;MIR4530;FAS;HNRNPH2;EXOC5;DGKH;DNASE1L1
RFX5_H1-hESC_hg19	45/2000	0.999958	1	0.459402	1	0.0195696	-8.16149e-07	OTUD5;ZNF271;IGSF1;CHD2;FAM127C;SYNE2;MYL12A;RPGR;PCLO;ZSCAN30;ESD;ZNF826P;KNTC1;RIBC1;GPC6;EPS15;SYBU;IGBP1;TSPYL2;SLC35A1;POU2F1;APOOL;NCOA5;FEM1B;USP3;RSRC2;DNAJB14;SYP;SMC1A;MEIS2;APTX;CA5BP1;DIAPH3;RLIM;SRSF2;PDCD4;TFAM;HNRNPH2;UBAP2;BLMH;CXORF57;NUP62CL;BRWD1;MBTPS2;ZNF530
CTCF_kidney epithelial cell_hg19	50/2227	0.999986	1	0.460945	1	0.076781	-1.10288e-06	PCGEM1;CHD9;RPGR;RPS4X;TRO;GYS1;ZFP36;CDH2;KIF21A;DCC;TSC22D3;THOC2;SDHD;ZBTB33;MFSD11;MIR636;MED23;MORF4L2;TFAM;WFDC10A;RGS7BP;NDUFB11;GDPD2;MED12L;PRTG;STAMBPL1;HAUS7;SLITRK6;ZNF701;CSK;CTNNA2;RBM10;IGBP1;SLC35A1;SLC14A2;POU2F1;CADM1;NEGR1;SETDB2;C20ORF26;MSN;FAM199X;OXR1;DIAPH2;STAG2;XPNPEP3;GNAS;PIR;MBTPS2;SLC25A5-AS1
CTCF_GM12865_hg19	37/1640	0.99979	1	0.460967	1	-0.522738	0.000109801	CHD9;NDUFB11;SYNE2;COCH;MED12L;RPGR;RPS4X;ARHGAP21;NT5DC1;GYS1;C6ORF165;HAUS7;ZNF701;KIF21A;CSK;RBM10;IGBP1;SLC14A2;CHST7;POU2F1;MBD1;FAM199X;THOC2;SDHD;ZBTB33;OXR1;SUPT3H;MED23;STAG2;WNK1;XPNPEP3;MORF4L2;PIR;GNAS;WFDC10A;BRWD1;SLC25A5-AS1
NR2C2_HeLa-S3_hg19	24/1055	0.99726	1	0.462853	1	-1.18418	0.0032487	IGBP1;OTUD5;CRADD;GGPS1;SETDB2;C20ORF26;ARID4B;THOC2;SDHD;MFSD11;MIR636;GPATCH8;MRPL33;ENOX2;ZNF808;FAM156A;HMBOX1;BRE;PDZD11;KIAA1432;KIF4A;SRSF2;LUC7L3;CCDC77
YY1_GM12891_hg19	29/1281	0.998992	1	0.463959	1	-0.853887	0.000861333	ADPGK;ZNF271;CUL3;USP11;MTMR8;CHD2;RCHY1;HSD17B10;MED12L;GYS1;EBP;ZSCAN30;RUVBL2;CCDC77;SLC35A1;ARFGEF2;SLC14A2;PDCD6IP;GGPS1;APOOL;C20ORF26;RSRC2;THOC2;ITFG1;MED23;LUC7L3;UBAP2;SLC25A5;MBTPS2
CTCF_fibroblast of gingiva_hg19	50/2237	0.999988	1	0.473876	1	0.125914	-1.50911e-06	CSRNP3;CHD9;CHD2;SYNE2;RPGR;RPS4X;TRO;GYS1;DNMT3B;KIF21A;NCOA5;TSC22D3;CASK;ATP11C;THOC2;ZBTB33;MFSD11;MIR636;ITFG1;MED23;MORF4L2;PRR16;SPIN2A;WFDC10A;DGKH;NDUFB11;ABCB7;RCHY1;UACA;COCH;MED12L;HECTD2;ZNF701;CSK;RBM10;IGBP1;SLC35A1;ARFGEF2;SLC14A2;POU2F1;CADM1;NEGR1;FAM199X;PHKB;STAG2;GNAS;PIR;RAB9A;UBAP2;SLC25A5-AS1
RELA_GM18526_hg19	19/838	0.993668	1	0.47952	1	-1.33362	0.00847142	SNORA70;CHST7;RPL10;KSR1;GGPS1;CXORF21;RSRC2;ARID4B;BBIP1;IL2RG;MFSD11;MIR636;HERPUD1;HCFC1;TMEM187;SRSF2;POLI;UBAP2;KNTC1
ELF1_GM12878_hg19	26/1161	0.998608	1	0.49088	1	-1.0047	0.00139922	PSMD10;ZNF271;ABCB7;MRPS11;ZNF45;CHD2;MRPL33;PDZD11;ZNF41;ZNF449;CCDC77;METTL15;TRAPPC2;ZRSR2;RSRC2;SYP;OXR1;ITFG1;MED23;DIAPH2;LUC7L3;ATG4A;HNRNPH2;CXORF57;BRWD1;ZNF334
PAX5_GM12892_hg19	10/436	0.963991	1	0.491853	1	-1.66568	0.0610859	TRAPPC2;MTMR10;KIF18A;OPN3;CHD9;SETDB2;MIR636;METTL15;RAB8B;RPGR
CTCF_astrocyte of the cerebellum_hg19	37/1663	0.999861	1	0.495183	1	-0.514635	7.16409e-05	PCGEM1;CHD9;NDUFB11;ADPGK;COCH;MED12L;SYNE2;RPGR;RPS4X;TRO;GYS1;STAMBPL1;HAUS7;SLITRK6;KIF21A;CTNNA2;RBM10;IGBP1;SLC14A2;POU2F1;CADM1;DCC;SETDB2;FAM199X;THOC2;ZBTB33;OXR1;MED23;STAG2;MORF4L2;XPNPEP3;GNAS;PIR;TFAM;WFDC10A;RGS7BP;SLC25A5-AS1
TAF1_ECC-1_hg19	30/1346	0.99942	1	0.496676	1	-0.763182	0.000442401	ERCC6L;RPL10;CHD9;ARHGAP17;PGRMC1;JPX;ZSCAN30;FUNDC1;CCDC77;RPL39;METTL15;CEP290;GPC6;UBQLN2;TSPYL2;OFD1;ARFGEF2;ZRSR2;MST4;PDHA1;FEM1B;THOC2;SCAF4;MED23;KIF18A;STAG2;KIF4A;LUC7L3;RAB9A;SPIN2B
NR3C1_HepG2_hg19	5/211	0.895145	1	0.49725	1	-1.80315	0.199735	CRADD;ADPGK;USP3;METTL4;NDC80
ZBTB33_HCT116_hg19	24/1074	0.998049	1	0.497677	1	-1.00706	0.0019664	TRAPPC2;OFD1;MKL2;MTMR10;MST4;ADPGK;CUL3;SETDB2;MTMR8;RSRC2;MIR1539;RPL17-C18ORF32;SMC1A;WDR44;MED23;HMBOX1;FUNDC1;SRSF2;STK38L;MIR4530;KNTC1;RIBC1;RPL17;ZNF850
GATA3_A549_hg19	7/302	0.933904	1	0.498166	1	-1.84404	0.126098	ZNF280D;GLIS3;PLS3;RPL17-C18ORF32;RPL17;OXR1;MYL12A
POLR2AphosphoS5_H1-hESC_hg19	30/1347	0.999431	1	0.498314	1	-0.803	0.000457172	BEX2;NDUFB11;CUL3;GDPD2;HTR2C;CHD2;UACA;TRO;ZNF808;ADAMTS5;JPX;CA5B;ZIC3;WBP5;DLGAP1;UGGT2;GABRE;RPL39;RBM10;IGBP1;APOOL;DYNLT3;ATP6AP2;PHKB;FAM199X;THOC2;FTSJ1;SUPT3H;ARMCX2;CXORF57
SRF_GM12878_hg19	44/1986	0.999971	1	0.502093	1	0.0124266	-3.63119e-07	ZNF493;RPL10;ADPGK;BRCA1;RCHY1;HTATSF1;ELK1;MYL12A;GPATCH8;HERPUD1;WDR44;RPGR;MTM1;NT5DC1;ZFP36;JPX;METTL4;ZNF701;KIF21A;RPL39;CEP290;EPS15;RAB8B;OFD1;TRAPPC2;SNORA70;FEM1B;LRRC49;MBD1;USP3;RAB39B;BBIP1;APTX;NDC80;MED23;NBR2;MIR223;XPNPEP3;SRSF2;MIR4530;ZNF850;MBTPS2;DGKH;ZNF530
POLR2A_HepG2_hg19	138/6264	1	1	0.50529	1	2.25724	-4.0762e-10	OTUD5;ACSM3;FMR1;GPATCH8;ZFP36;HMGN5;OPHN1;CDH2;ZXDB;FDXR;ZNF449;KNTC1;KIF21A;PIM2;GYG2;RPL39;TSPYL2;USP3;CASK;DNAJB14;THOC2;HCFC1;SLC9A7;ARMCX6;COL4A6;COL4A5;TFAM;SPIN2B;DGKK;ZNF432;PSMD10;ZNF275;TNKS;MIR374B;ABCB7;ZNF271;CUL3;ARHGAP17;HTATSF1;MYL12A;HMBOX1;PORCN;ZMAT1;ESD;ZNF701;STK38L;ZRSR2;OPN3;APOOL;CADM1;C20ORF26;PHKB;NETO2;SSH2;CP;ESR2;NDC80;FAM111B;DIAPH3;GJB1;KIF4A;PIN4;MAGED2;ZCCHC2;ZNF…
POLR2A_H1-hESC_hg19	62/2809	0.999999	1	0.507302	1	0.868012	-4.47471e-07	ERCC6L;CSRNP3;ACSM3;ADPGK;HTR2C;ZNF45;BRCA1;WDR44;MRPL33;TMEM47;TRO;ADAMTS5;ZNF808;ZSCAN30;FAM122C;DLGAP1;KDM6A;TSPYL2;SNORD58A;TRPC5;KCNH8;MUM1L1;MMP3;ATP6AP2;THOC2;SMC1A;SUPT3H;RAD51B;AR;ARMCX2;TMSB15B;TFAM;PIK3C3;EXOC5;DNASE1L1;ZNF271;ABCB7;IGSF1;LPAR4;RCHY1;MYL12A;COCH;MTM1;EBP;ADAM28;RGAG1;JPX;SLITRK2;HAUS7;MIR4767;REPS2;ZNF701;UGGT2;ZRSR2;GABRA3;FAM199X;FAM111B;KIF18A;DIAPH2;ZNF71;FAS;BLMH
CTCF_MCF-7_hg19	122/5540	1	1	0.508509	1	1.98893	-3.54407e-10	PCGEM1;ZXDB;RUVBL2;KIF21A;RPL39;SYBU;EPHA6;USP3;CASK;DNAJB14;ZBTB33;THOC2;SDHD;MFSD11;SLC9A7;MORF4L2;ARMCX6;PRR16;TFAM;SPIN2B;WFDC10A;BEX2;ABCB7;NDUFB11;CUL3;ARHGAP17;MED12L;MYL12A;ARHGAP21;ZMAT1;ESD;RBM10;SLC14A2;OPN3;PDHA1;POU2F1;CADM1;SIAH1;SETDB2;C20ORF26;RAB39B;FAM199X;NETO2;SSH2;DIAPH2;STAG2;TMEM114;MIR188;WNK1;PIR;GNAS;GPR101;MIR31HG;SLC25A5-AS1;ZNF530;CHD9;ADPGK;ZCCHC18;CHD2;SERPINA7;SYNE…
CTCF_retinal pigment epithelial cell_hg19	52/2356	0.999995	1	0.509927	1	0.347619	-1.61081e-06	PCGEM1;CSRNP3;CHD9;RPGR;RPS4X;TRO;GYS1;CDH2;KIF21A;DCC;TSC22D3;THOC2;SDHD;ZBTB33;MFSD11;MIR636;SUPT3H;MED23;MORF4L2;PRR16;TFAM;WFDC10A;RGS7BP;NDUFB11;ABCB7;GDPD2;COCH;MED12L;C6ORF165;STAMBPL1;HECTD2;HAUS7;SLITRK6;ZNF701;CSK;CTNNA2;RBM10;IGBP1;SLC35A1;SLC14A2;POU2F1;CADM1;MBD1;MSN;FAM199X;OXR1;STAG2;XPNPEP3;GNAS;PIR;BRWD1;SLC25A5-AS1
JUND_T47D_hg19	3/123	0.838818	1	0.511226	1	-1.87865	0.330194	MIR4530;NAALADL2;ARHGEF6
MAX_A549_hg19	69/3133	1	1	0.513402	1	1.21666	-1.12575e-07	ERCC6L;CHIC1;ACSM3;SPIN4;CHD9;MRPS11;BRCA1;ZNF45;FAM127C;CHD2;EDA2R;RPGR;NHSL2;IDS;POLI;SLC25A43;KIF21A;RPL39;METTL15;TSPYL2;MKL2;ZBTB33;THOC2;MIR1539;SUPT3H;MID2;MED23;NRG4;MAP7D2;ARMCX6;TFAM;ZNF239;HNRNPH2;CXORF57;ZNF630;BEX2;RPL10;ZNF271;HTATSF1;HSD17B10;MYL12A;TCEAL8;ENOX2;NT5DC1;JPX;ZMAT1;HECTD2;PDZD11;MIR4767;METTL4;WBP5;CSK;UGGT2;GPC6;UBQLN2;SLC35A1;ZRSR2;PDHA1;APOOL;LHFP;RSRC2;NDC80;ESR2;…
GABPA_HL-60_hg19	60/2724	0.999999	1	0.51442	1	0.852626	-6.17747e-07	OTUD5;ZNF493;HCCS;ARID4B;ZNF45;NXT2;GPATCH8;MRPL33;GYS1;RUVBL2;POLI;KNTC1;IDH3A;OFD1;ZNF880;PDCD6IP;GGPS1;LRRC49;DNAJB14;SDHD;MIR1539;HCFC1;RAP2C;MED23;SRSF2;PIK3C3;ATG4A;EXOC5;PSMD10;TNKS;USP11;CUL3;RCHY1;MYL12A;ENOX2;FAM156A;EBP;HMBOX1;JPX;PDZD11;STK38L;FAM192A;CCDC77;UGGT2;TRAPPC2;IGBP1;SLC35A1;CRADD;FEM1B;MBD1;C20ORF26;RSRC2;BBIP1;APTX;DIAPH3;KIF4A;XPNPEP3;ZNF850;MBTPS2;ZNF530
GABPA_A549_hg19	45/2041	0.99998	1	0.514949	1	0.061285	-1.21484e-06	KDM5C;ABCB7;USP11;MRPS11;MOSPD2;CHM;ZNF45;BRCA1;RCHY1;HSD17B10;GPATCH8;MRPL33;RPS4X;ENOX2;FAM156A;JPX;STK38L;KNTC1;CCDC77;RPL39;METTL15;OFD1;SMARCE1;ZNF880;CRADD;LRRC49;USP3;SDHD;THOC2;MIR1539;APTX;ITFG1;NBR2;KIF18A;TMLHE;DIAPH3;XPNPEP3;RLIM;LUC7L3;TFAM;SPIN2B;ZNF239;PIK3C3;ZNF530;SLC25A5-AS1
TCF12_SK-N-SH_hg19	19/857	0.995524	1	0.51838	1	-1.36938	0.00614349	FIGF;CSRNP3;SPIN4;CHD9;ZMYND8;CEP85L;HIF3A;RPL17-C18ORF32;DYTN;RGAG1;MIR4529;STAMBPL1;MIR125B1;KIAA1432;MIR4289;COL10A1;RPL17;UBQLN2;DGKH
BRCA1_HeLa-S3_hg19	44/2000	0.999977	1	0.52117	1	-0.058462	1.3215e-06	MAOB;RPL10;CHD9;CHM;MYL12A;MRPL33;TCEAL8;ZNF808;EBP;HMGN5;TCEAL4;PDZD11;FUNDC1;FAM122C;AP1S2;STK38L;POLI;KIF21A;KNTC1;PIM2;CEP290;OFD1;ZRSR2;SLC35A1;MST4;MBD1;SDHD;APTX;OXR1;ESR2;MED23;KIF18A;ZDHHC9;ZNF71;KIF4A;XPNPEP3;PDCD4;TFAM;HNRNPH2;BRWD1;NUP62CL;MBTPS2;ZNF432;DGKH
CTCF_cardiac fibroblast_hg19	44/2000	0.999977	1	0.52117	1	-0.0471574	1.06596e-06	ABCB7;CHD9;NDUFB11;GLIS3;MED12L;SYNE2;RPGR;RPS4X;PRTG;GYS1;HMBOX1;ADAM28;HECTD2;RUVBL2;ZNF701;KIF21A;CTNNA2;RBM10;IGBP1;SLC35A1;ARFGEF2;SLC14A2;POU2F1;NEGR1;NCOA5;CADM1;C20ORF26;FAM199X;PHKB;ZBTB33;THOC2;ITFG1;HDHD1;STAG2;WNK1;MORF4L2;PIR;GNAS;PRR16;WFDC10A;MIR31HG;MBTPS2;SLC25A5-AS1;ZNF530
JUN_HepG2_hg19	44/2000	0.999977	1	0.52117	1	-0.0455144	1.02882e-06	KDM5C;ZNF271;MRPS11;SAA4;CABP5;AKR1D1;BRCA1;CHD2;HSD17B10;UACA;MYL12A;PHF8;TMEM187;HERPUD1;SPTLC3;ZSCAN30;ZXDB;FAM122C;METTL4;PLS3;SLC25A21;UGGT2;METTL15;OPN3;DYNLT3;RAB39B;MIR1539;APTX;MRPL46;NDC80;HCFC1;NBR2;FAM111B;MED23;ELF1;KIF18A;DIAPH3;CLCN4;TMEM114;BRE;XPNPEP3;MIR4530;FAS;HNRNPH2
KDM1A_K562_hg19	44/2000	0.999977	1	0.52117	1	0.00218086	-4.92969e-08	OTUD5;FIGF;ACSM3;ZNF271;ABCB7;CEP85L;MOSPD2;ZNF45;NXT2;HSD17B10;ELK1;SAMSN1;FAM214A;MYL12A;GYS1;RGAG1;PORCN;JPX;HEPH;OPHN1;ZSCAN30;FUNDC1;FAM122C;POLI;KIF21A;SLC25A21;CLIC2;MST4;APOOL;PHKB;FAM199X;SYP;DEFB132;MEIS2;SUPT3H;ITFG1;F8;DIAPH3;BRE;PIR;TFAM;UBAP2;EVI2B;BRWD1
CHD1_IMR-90_hg19	44/2000	0.999977	1	0.52117	1	0.0171557	-3.87795e-07	OTUD5;KDM5C;TNKS;NDUFB11;MRPS11;USP11;HCCS;ELK1;TMEM187;RPS6KA3;GPR173;FAM156A;BTAF1;HECTD2;TMSB4X;IDS;KNTC1;ERC1;CCDC77;RIBC1;METTL15;WHSC1L1;RBM10;IDH3A;SNORA70;OPN3;CRADD;FEM1B;USP3;RSRC2;BBIP1;SMC1A;MIR636;MFSD11;MRPL46;SCAF4;HCFC1;MED23;RAP2C;KIF18A;ZDHHC9;PIGA;PKIA;PDCD4
POLR2A_GM19099_hg19	44/2000	0.999977	1	0.52117	1	0.0282675	-6.38969e-07	ERCC6L;ZNF493;ADPGK;ZNF45;HTATSF1;HSD17B10;MYL12A;RPGR;MED12;EBP;HMBOX1;PGRMC1;JPX;FUNDC1;ZNF826P;DLGAP1;CCDC77;CEP290;RPL39;IDH3A;MKL2;TSPYL2;TBC1D8B;ARFGEF2;GRIPAP1;PDHA1;DYNLT3;C20ORF26;NAP1L2;SSH2;TTC18;FAM111B;MED23;ARMCX2;ZNF71;PKIA;PIGA;SPIN2B;LUC7L3;UBAP2;PIK3C3;EXOC5;BRWD1;ZNF850
CTCF_IMR-90_hg19	44/2000	0.999977	1	0.52117	1	0.0363174	-8.20933e-07	CHD9;ABCB7;NDUFB11;ADPGK;GLIS3;MED12L;COCH;RPGR;RPS4X;TRO;TMEM47;GYS1;HECTD2;HAUS7;ZNF701;KIF21A;CSK;CTNNA2;RBM10;IGBP1;NCOA5;TSC22D3;FAM199X;PHKB;DNAJB14;ZBTB33;THOC2;MIR636;MFSD11;OXR1;SUPT3H;ITFG1;MED23;DIAPH2;WNK1;PIR;PRR16;TFAM;WFDC10A;RGS7BP;EXOC5;MIR31HG;MBTPS2;SLC25A5-AS1
RFX5_GM12878_hg19	44/2000	0.999977	1	0.52117	1	0.0481909	-1.08932e-06	PRPS1;ZNF493;CHD9;ZNF271;GPR65;BRCA1;CHD2;IL2RG;RCHY1;HSD17B10;GPATCH8;MYL12A;RPGR;MRPL33;TCEAL8;NT5DC1;JPX;FAM122C;CHORDC1;ZNF826P;IDS;PIM2;UGGT2;CEP290;TRAPPC2;OFD1;PDCD6IP;PDHA1;PLEKHA1;LRRIQ1;C20ORF26;RSRC2;FTSJ1;MED23;DIAPH3;ZDHHC9;XPNPEP3;ARMCX6;SPIN2B;UPRT;PMFBP1;MBTPS2;DGKH;ZNF530
POLR2A_myocyte_mm9	44/2000	0.999977	1	0.52117	1	0.0616429	-1.3934e-06	C2CD5;SPIN4;ADPGK;CEP85L;GLIS3;ARHGAP17;HSD17B10;EDA2R;NT5DC1;ADAMTS5;ZFP36;PGRMC1;NXF3;HAUS7;METTL4;PLS3;PIM2;PAK3;MBNL3;UGGT2;RPL39;SCAPER;TRAPPC2;TSPYL2;CADM1;KSR1;IQSEC2;MBD1;USP3;DNAJB14;RSRC2;ZBTB33;BBIP1;MED23;EVI2A;BRE;ARMCX6;SRSF2;FAS;COL4A5;CCSER2;BLMH;EVI2B;ZCCHC2
RCOR1_GM12878_hg19	44/2000	0.999977	1	0.52117	1	0.0622899	-1.40802e-06	PRPS1;OTUD5;ABCB7;CHD9;SAMSN1;HSD17B10;MYL12A;PHF8;RPS4X;ADAM28;HMGN5;BTAF1;ZMYM3;FUNDC1;STK38L;FAM192A;UGGT2;CEP290;UBQLN2;KDM6A;OFD1;TSPYL2;MKL2;SMARCE1;GRIPAP1;MST4;FEM1B;MBD1;TTC18;MIR636;OXR1;KIF18A;BRE;PKIA;ARMCX6;PDCD4;RBM41;SPIN2B;PIK3C3;HNRNPH2;UPRT;PMFBP1;EXOC5;SLC25A5-AS1
HA-E2F1_HeLa-S3_hg19	44/2000	0.999977	1	0.52117	1	0.0637066	-1.44005e-06	SMG1;MTMR10;CHD9;SPIN4;NDUFB11;CUL3;MOSPD2;CD99L2;TMEM47;PRTG;NT5DC1;EBP;BTAF1;HECTD2;PDZD11;TMSB4X;MIR4767;ZNF449;AP1S2;ERC1;UGGT2;METTL15;RPL39;RBM10;KDM6A;TSPYL2;ABCC3;MBD1;SIAH1;MSN;FAM199X;DNAJB14;ZBTB33;SSH2;OXR1;SUPT3H;SCAF4;KIF18A;WNK1;KIF4A;RLIM;SRSF2;BRWD1;MIR31HG
RFX5_HeLa-S3_hg19	44/2000	0.999977	1	0.52117	1	0.0649809	-1.46885e-06	KDM5C;CHD9;ADPGK;ZMYND8;ARHGAP17;ZNF45;RCHY1;SYNE2;TCEAL8;ENOX2;MED12;ZMAT1;WBP5;UGGT2;RPL17;EPS15;UBQLN2;RAB8B;TSPYL2;PDHA1;NCOA5;DYNLT3;C20ORF26;THOC2;ZBTB33;MIR1539;RPL17-C18ORF32;APTX;OXR1;SYTL4;SUPT3H;ESR2;MED23;DIAPH2;ZDHHC9;TSPAN19;ARMCX6;ZNF239;COL4A5;LUC7L3;EXOC5;BRWD1;SLC25A5;MBTPS2
POLR2A_liver_mm9	44/2000	0.999977	1	0.52117	1	0.0651759	-1.47326e-06	MAOB;SPIN4;CEP85L;SAA4;CHM;CHD2;HSD17B10;GPATCH8;WDR44;HERPUD1;UXT;ENOX2;ZFP36;PGRMC1;ZMAT1;PDZD11;ESD;AP1S2;REPS2;PIM2;KDM6A;IDH3A;UBQLN2;ABCC3;P2RY13;SLC35A1;GRIPAP1;OPN3;ZHX3;PDHA1;POU2F1;CADM1;ATP11C;DNAJB14;ZBTB33;SCAF4;ELF1;GJB1;SRSF2;RLIM;TFAM;PIK3C3;HNRNPH2;SLC25A5
MAZ_MEL cell line_mm9	44/2000	0.999977	1	0.52117	1	0.0808532	-1.82764e-06	KDM5C;C2CD5;CHD9;NDUFB11;CUL3;USP11;CD99L2;RCHY1;NXT2;MED12;RPS6KA3;PGRMC1;TMEM245;BTAF1;ZMYM3;PRRG1;PLS3;CSK;MBNL3;RBM10;UBQLN2;SMARCE1;TBC1D8B;SLC35A1;ZRSR2;ARFGEF2;ZHX3;POU2F1;OPN3;KSR1;FEM1B;TSC22D3;MUM1L1;CASK;SYP;MEIS2;RAP2C;ELF1;STAG2;ZDHHC9;TFAM;EXOC5;BRWD1;SLC25A5
STAT3_GM12878_hg19	44/2000	0.999977	1	0.52117	1	0.087828	-1.9853e-06	OTUD5;KDM5C;RPL10;ZNF271;MRPS11;GPR65;CHM;SAMSN1;MYL12A;PHF8;MED12;HMBOX1;ZSCAN30;METTL4;ZNF701;KNTC1;PIM2;ZNF345;CEP290;RPL17;SMARCE1;ZNF880;P2RY10;KSR1;USP3;LRRC49;C20ORF26;RSRC2;BBIP1;RPL17-C18ORF32;MIR1539;APTX;CA5BP1;MRPL46;NDC80;RAD51B;ELF1;XPNPEP3;MORF4L2;RLIM;HNRNPH2;PIK3C3;PMFBP1;MBTPS2
CUX1_GM12878_hg19	44/2000	0.999977	1	0.52117	1	0.0883267	-1.99657e-06	KDM5C;ZNF493;CHD9;ZNF271;ABCB7;MRPS11;CHM;ARID4B;ZNF45;HTATSF1;IL2RG;SAMSN1;MYL12A;RPGR;ZMAT1;JPX;ZSCAN30;TCEAL1;KNTC1;KIF21A;CHML;CEP290;OFD1;TRAPPC2;KSR1;NCOA5;FEM1B;C20ORF26;RAB39B;CYBB;APTX;MRPL46;DIAPH3;MORF4L2;CLEC6A;RBM41;PDCD4;FAS;MIR4530;PIK3C3;PMFBP1;EVI2B;MBTPS2;ZNF432
NFYA_K562_hg19	44/2000	0.999977	1	0.52117	1	0.15032	-3.3979e-06	PSMD10;OTUD5;ZNF493;ACSM3;TNKS;MOSPD2;BRCA1;CHD2;HSD17B10;ELK1;UACA;HERPUD1;ENOX2;GYS1;PDZD11;KNTC1;FAM192A;PIM2;METTL15;WHSC1L1;KDM6A;RAB8B;IGBP1;PDHA1;ATP6AP2;NAP1L2;RSRC2;BBIP1;NBR2;RAD51B;KIF18A;DIAPH3;ZDHHC9;KIF4A;PIGA;RLIM;PDCD4;PIK3C3;PIN4;UPRT;HNRNPH2;ATG4A;NUP62CL;SLC25A5
STAT5A_K562_hg19	5/217	0.908063	1	0.521411	1	-1.78711	0.172353	HMBOX1;OPHN1;HEPH;CLIC2;RCHY1
TEAD4_SK-N-SH_hg19	11/493	0.976688	1	0.523167	1	-1.65652	0.0390738	STAG2;STAMBPL1;TMSB4X;SRSF2;MIR4289;MFSD11;MIR636;MYL12A;HCFC1;PHF8;TMEM187
SUPT20H_HeLa-S3_hg19	4/172	0.884773	1	0.525935	1	-1.8333	0.22444	SNORD58B;SNORD58A;RPL17-C18ORF32;RPL17
GABPA_GM12878_hg19	56/2556	0.999999	1	0.531711	1	0.735045	-1.00418e-06	OTUD5;ZNF493;HCCS;ZNF45;GPATCH8;MRPL33;ZNF808;AP1S2;KNTC1;OFD1;ZNF880;PDCD6IP;LRRC49;ATP6AP2;DNAJB14;SDHD;MIR1539;SUPT3H;RAP2C;MED23;SRSF2;MIR4530;ZNF239;PIK3C3;ATG4A;EXOC5;PSMD10;TNKS;USP11;MOSPD2;RCHY1;UACA;ENOX2;FAM156A;JPX;PDZD11;STK38L;FAM192A;CCDC77;UGGT2;TRAPPC2;CRADD;FEM1B;MBD1;SETDB2;C20ORF26;RSRC2;APTX;DIAPH3;KIF4A;XPNPEP3;RLIM;ZNF850;MBTPS2;ZNF530;SLC25A5-AS1
ELF1_K562_hg19	29/1323	0.999527	1	0.5338	1	-0.707011	0.000334411	ZNF275;ZNF493;MRPS11;ARHGAP17;HCCS;SAMSN1;PDZD11;FUNDC1;TMSB4X;ESD;STK38L;CCDC77;SLC35A1;ZRSR2;MST4;OPN3;PLEKHA1;MSN;SYP;THOC2;MRPL46;APTX;DIAPH3;XPNPEP3;RLIM;PDCD4;SPIN2B;ZNF432;MBTPS2
REST_MCF-7_hg19	15/681	0.990928	1	0.533873	1	-1.36312	0.0124231	BEX2;PTPRR;BEX1;GRID1;KCNC2;KCNH8;SYP;FAM214A;RPS6KA6;GLRA2;PCLO;KIAA1432;HAUS7;SLC17A6;CTNNA2
GATA1_K562_hg19	16/727	0.992678	1	0.534006	1	-1.38167	0.0101538	HEMGN;ZMYND8;CHM;CD99L2;FOXO4;TEX15;SAMSN1;MYL12A;MTM1;MIR4529;DIAPH3;CLCN4;FAM122C;MIR4289;CSK;WHSC1L1
CEBPZ_HepG2_hg19	19/867	0.996283	1	0.538566	1	-1.17717	0.0043834	PFKFB1;ARFGEF2;SNORA70;ZNF493;ACSM3;LRRC49;ZMYND8;ATP6AP2;MOSPD2;CHD2;GYS1;DIAPH3;SPTLC3;RUVBL2;MORF4L2;PIK3C3;KIF21A;ASPA;GPC6
EP300_MCF-7_hg19	4/175	0.892585	1	0.539251	1	-1.81966	0.206776	ELF1;MIR4530;SYP;GPC6
CTCF_fibroblast of pedal digit skin_hg19	45/2060	0.999986	1	0.540429	1	0.0745235	-1.03931e-06	CHD9;NDUFB11;ABCB7;GDPD2;RCHY1;MED12L;RPGR;RPS4X;TRO;GYS1;STAMBPL1;CDH2;HECTD2;HAUS7;SLITRK6;DNMT3B;ZNF701;KIF21A;CSK;RBM10;IGBP1;SLC14A2;POU2F1;PDCD6IP;CADM1;NEGR1;CASK;FAM199X;THOC2;ZBTB33;MFSD11;MIR636;OXR1;HDHD1;MED23;STAG2;MORF4L2;GNAS;PIR;PRR16;TFAM;WFDC10A;BRWD1;MBTPS2;SLC25A5-AS1
CTCF_fibroblast of pulmonary artery_hg19	53/2429	0.999998	1	0.544133	1	0.495578	-1.10169e-06	PCGEM1;CSRNP3;CHD9;RPGR;RPS4X;TRO;GYS1;KIF21A;DCC;TSC22D3;CASK;ATP11C;THOC2;SDHD;ZBTB33;MFSD11;MIR636;HDHD1;MED23;MORF4L2;PRR16;TFAM;WFDC10A;DGKH;NDUFB11;ABCB7;GLIS3;RCHY1;MED12L;ADAM28;C6ORF165;STAMBPL1;HECTD2;HAUS7;SLITRK6;CSK;RBM10;IGBP1;SLC35A1;SLC14A2;POU2F1;CADM1;NEGR1;SETDB2;MSN;FAM199X;OXR1;DIAPH2;STAG2;GNAS;PIR;MBTPS2;SLC25A5-AS1
ELF1_HepG2_hg19	44/2019	0.999984	1	0.546847	1	0.114552	-1.82054e-06	PSMD10;ZNF275;ZNF493;ADPGK;ABCB7;USP11;MOSPD2;CHM;ZNF45;BRCA1;RCHY1;FAM214A;SERPINA7;COCH;MRPL33;TRO;ZNF808;HMGN5;PDZD11;RPL39;METTL15;TRAPPC2;NCOA5;PLEKHA1;FEM1B;LRRC49;RSRC2;THOC2;SDHD;SMC1A;OXR1;APTX;SCAF4;RAP2C;RAD51B;DIAPH3;RLIM;SPIN2B;ATG4A;HNRNPH2;CXORF57;MBTPS2;ZNF432;ZNF530
CTCF_GM12874_hg19	45/2065	0.999987	1	0.547088	1	0.0856909	-1.08864e-06	NDUFB11;CHD9;GLIS3;RCHY1;SYNE2;COCH;MED12L;RPGR;RPS4X;GYS1;STAMBPL1;HECTD2;HAUS7;DNMT3B;KIF21A;CSK;CTNNA2;RBM10;IGBP1;SLC35A1;SLC14A2;POU2F1;NCOA5;CADM1;TSC22D3;C20ORF26;CASK;FAM199X;THOC2;SDHD;ZBTB33;OXR1;ITFG1;MED23;STAG2;WNK1;MORF4L2;XPNPEP3;GNAS;PIR;PRR16;WFDC10A;RGS7BP;MIR31HG;SLC25A5-AS1
POLR2AphosphoS5_MEL cell line_mm9	58/2661	0.999999	1	0.547979	1	0.848176	-5.67697e-07	OTUD5;ADPGK;ZMYND8;FMR1;HERPUD1;PHF8;WDR44;GYS1;ZFP36;HMGN5;RGS1;FDXR;AP1S2;POLI;PIM2;KDM6A;IDH3A;TSPYL2;NCOA5;GGPS1;ATP6AP2;ATP11C;DNAJB14;SDHD;ELF1;PIGA;TMEM35;SRSF2;TFAM;SLC25A5;HEMGN;FOCAD;RPL10;NDUFB11;USP11;RCHY1;SAMSN1;HSD17B10;PGRMC1;SH3BGRL;ZMAT1;BTAF1;WBP5;SLC25A21;CHML;TBC1D8B;ZRSR2;PDHA1;FEM1B;SETDB2;HUWE1;RSRC2;BRE;WNK1;RLIM;UBAP2;NRDE2;ZCCHC2
CTCF_BJ_hg19	47/2158	0.999992	1	0.548878	1	0.240238	-1.90989e-06	CSRNP3;CHD9;NDUFB11;ABCB7;GLIS3;CHD2;RCHY1;MED12L;RPGR;RPS4X;TRO;GYS1;C6ORF165;STAMBPL1;HECTD2;HAUS7;DNMT3B;KIF21A;CTNNA2;RBM10;IGBP1;SLC35A1;ARFGEF2;SLC14A2;POU2F1;CADM1;NCOA5;NEGR1;FEM1B;TSC22D3;C20ORF26;CASK;FAM199X;THOC2;ZBTB33;MFSD11;MIR636;MED23;STAG2;MORF4L2;GNAS;PIR;PRR16;UBAP2;WFDC10A;SLC25A5-AS1;DGKH
REST_Panc1_hg19	15/688	0.992062	1	0.549608	1	-1.36543	0.0108824	BEX2;PTPRR;BEX1;GRID1;KCNC2;KCNH8;SYP;RPS4X;GLRA2;PCLO;CDH2;HAUS7;SLC17A6;CTNNA2;BRWD1
RCOR1_MEL cell line_mm9	34/1567	0.999876	1	0.556668	1	-0.435674	5.40078e-05	PFKFB1;C2CD5;SPIN4;MIR98;RCHY1;GPR82;MYL12A;PHF8;RPS6KA3;PGRMC1;HMBOX1;ZFP36;PRRG1;REPS2;PLS3;SLC25A43;PIM2;RAB8B;APEX2;CASK;PHKB;SYP;SSH2;NDC80;ITFG1;RAP2C;PKM;ZDHHC9;RFX7;MORF4L2;RBM41;MAGED2;CLRN3;MBTPS2
JUN_HeLa-S3_hg19	11/506	0.981951	1	0.557256	1	-1.6152	0.029419	FAM111B;CLCN4;DIAPH3;OPN3;NEGR1;ZXDB;TMSB4X;MRPS11;MIR4289;PLS3;MRPL46
RAD21_A549_hg19	66/3040	1	1	0.562459	1	1.09041	-8.76158e-08	SMG1;ACSM3;CHD9;ADPGK;ZCCHC18;SYNE2;MRPL33;RPGR;GYS1;NHSL2;SPTLC3;FUNDC1;TMSB4X;ZNF41;IDS;POLI;KIF21A;METTL15;RAB8B;CHST7;EPHA6;KCND1;DCC;TRPC4;LRRC49;TSC22D3;USP3;NRG1;ZBTB33;MIR1539;MED23;SLC9A7;MORF4L2;ARMCX6;TFAM;WFDC10A;SLC25A5;GLIS3;GDPD2;FAM214A;MED12L;MTM1;EBP;GLRA2;RGAG1;HAUS7;SLITRK6;STK38L;UBQLN2;IGBP1;SLC14A2;POU2F1;CADM1;FEM1B;LHFP;BBOX1;NETO2;OXR1;KIF18A;STAG2;TMEM114;BRE;PIR;GNAS;M…
POLR3A_HeLa-S3_hg19	12/556	0.986565	1	0.566106	1	-1.51646	0.0205115	ARFGEF2;OPN3;APOOL;GGPS1;ST5;PHKB;ARID4B;FTX;APTX;ITFG1;HIPK3;RPGR
GATA1_erythroblast_hg19	49/2266	0.999996	1	0.569673	1	0.446321	-1.66716e-06	MTMR10;ACSM3;ADPGK;BRCA1;CHD2;TMEM187;OPHN1;ZMYM3;ZSCAN30;FAM122C;CLIC2;CEP290;METTL15;NCOA5;USP3;RAD51B;MED23;ELF1;SRSF2;TFAM;PIK3C3;EXOC5;DGKH;HEMGN;ZNF271;CEP85L;MGST1;CD99L2;HTATSF1;SAMSN1;MYL12A;HMBOX1;JPX;BTAF1;SLC25A21;EPS15;SMARCE1;IGBP1;POU2F1;APOOL;HIPK3;NBR2;KIF18A;DIAPH3;KIAA1432;RLIM;PIR;BRWD1;ZNF850
YY1_GM12892_hg19	20/929	0.997778	1	0.569682	1	-1.12195	0.00249613	SLC35A1;ARFGEF2;ZRSR2;SLC14A2;GGPS1;APOOL;ADPGK;MRPS11;C20ORF26;MTMR8;CHD2;MRPL46;HSD17B10;ITFG1;RGS1;LUC7L3;RAB9A;EXOC5;CCDC77;RPL39
POLR2A_GM12892_hg19	58/2690	1	1	0.582037	1	0.95749	-3.67353e-07	ADPGK;ARID4B;ZNF45;CHD2;MRPL33;MED12;ZNF808;ZSCAN30;ZNF41;FAM122C;IDS;KNTC1;IDH3A;OFD1;MKL2;TSPYL2;DYNLT3;THOC2;SUPT3H;MED23;ARMCX2;PIGA;SPIN2B;LUC7L3;PIK3C3;EXOC5;ZNF275;ZNF271;ABCB7;CEP85L;HTATSF1;HSD17B10;COCH;EBP;HMBOX1;JPX;ZMAT1;TCEAL4;MIR4767;FAM192A;CCDC77;ARFGEF2;PDHA1;CADM1;APOOL;FEM1B;C20ORF26;RSRC2;APTX;SCAF4;NDC80;CLCN4;DIAPH3;ZNF71;PKIA;KIF4A;RAB9A;UBAP2
JUND_HeLa-S3_hg19	32/1492	0.999861	1	0.582692	1	-0.445739	6.19954e-05	MRPS11;AGAP11;NXT2;SAMSN1;PHF8;SNORD114-17;SNORD114-16;SNORD114-19;SNORD114-18;ZMYM3;MECOM;STAMBPL1;SPTLC3;ZXDB;TMSB4X;FAM122C;MIR4289;PLS3;UGGT2;METTL15;ABCC3;OPN3;USP3;SSH2;APTX;MRPL46;FAM111B;ELF1;KIF18A;CLCN4;DIAPH3;MIR4530
BHLHE40_A549_hg19	43/2000	0.999988	1	0.582869	1	0.132247	-1.58152e-06	KDM5C;SMG1;CHIC1;CHD9;MRPS11;MOSPD2;RCHY1;MYL12A;TMEM187;HERPUD1;TCEAL8;ZNF280D;EBP;FAM156A;TCEAL4;STAMBPL1;TCEAL1;ESD;SLC25A43;GPC6;ABCC3;GRIPAP1;ARFGEF2;PDCD6IP;MBD1;SIAH1;THOC2;FTSJ1;MRPL46;CA5BP1;FAM111B;NRG4;XPNPEP3;PIGA;MAP7D2;PIR;SRSF2;ZNF239;SPIN2B;HNRNPH2;UBAP2;SLC25A5;DGKH
POLR2A_GM18505_hg19	43/2000	0.999988	1	0.582869	1	0.135788	-1.62387e-06	ERCC6L;MTMR10;ADPGK;CUL3;CD99L2;BRCA1;ZNF45;HTATSF1;HSD17B10;GPATCH8;MRPL33;WDR44;EBP;MIR4767;AP1S2;METTL4;RPL39;CEP290;OFD1;ARFGEF2;PDHA1;APOOL;FEM1B;ATP6AP2;C20ORF26;RSRC2;FAM199X;APTX;NDC80;MED23;ARMCX2;ZNF71;ZDHHC9;BRE;PKIA;PIGA;SPIN2B;LUC7L3;RAB9A;PIK3C3;ZNF334;ZNF850;ZNF530
NRF1_HeLa-S3_hg19	43/2000	0.999988	1	0.582869	1	0.145492	-1.73992e-06	OTUD5;ERCC6L;KDM5C;RPL10;ZNF271;FMR1;ARID4B;FTX;BRCA1;FOXO4;GPATCH8;WDR44;TMEM187;MECOM;PDZD11;ZSCAN30;FAM122C;CHORDC1;ZNF449;UGGT2;METTL15;MKL2;GRIPAP1;ZRSR2;PDCD6IP;POU2F1;GGPS1;NCOA5;MBD1;APEX2;SDHD;SYP;SSH2;CA5BP1;SUPT3H;HDHD1;NBR2;KIF18A;ST5;KIF4A;PDCD4;SRSF2;PIK3C3
SIN3A_MEL cell line_mm9	43/2000	0.999988	1	0.582869	1	0.145654	-1.74185e-06	PSMD10;ERCC6L;RPL10;FOXO4;HTATSF1;ELK1;FAM214A;MED12;UXT;ZFP36;ZMYM3;HAUS7;RUVBL2;SLITRK6;WBP5;PLS3;SLC25A43;ERC1;GPRASP1;OFD1;TSPYL2;TRAPPC2;TBC1D8B;PBDC1;APEX2;FAM199X;SYP;APTX;NDC80;HCFC1;LCA5L;RAP2C;KIF18A;PKM;ZDHHC9;BRE;CENPI;RBM41;CCSER2;PIN4;PIK3C3;NRDE2;DNASE1L1
SMC3_K562_hg19	43/2000	0.999988	1	0.582869	1	0.147691	-1.76621e-06	KDM5C;ZNF271;NDUFB11;ADPGK;MRPS11;RCHY1;CHD2;RPS4X;GYS1;ZMAT1;HEPH;HECTD2;ZSCAN30;TMSB4X;IDS;KIF21A;CEP290;RBM10;IGBP1;ZRSR2;SLC14A2;NCOA5;USP3;TSC22D3;HUWE1;PHKB;BBIP1;ZBTB33;SYP;THOC2;MIR1539;FTSJ1;CA5BP1;MED23;TMLHE;BRE;PRR16;PIR;ZNF239;WFDC10A;PIK3C3;MBTPS2;SLC25A5-AS1
USF2_HeLa-S3_hg19	43/2000	0.999988	1	0.582869	1	0.15852	-1.89572e-06	OTUD5;KDM5C;ZNF271;HCCS;CHD2;RCHY1;MYL12A;TCEAL8;RPS4X;MIR4769;ZMAT1;TCEAL4;FAM122C;CHORDC1;ESD;WBP5;CHML;PIM2;METTL15;MBD1;DYNLT3;LRRIQ1;PHKB;RSRC2;RAD51B;FAM111B;NBR2;DIAPH2;KIF18A;CLCN4;DIAPH3;ZDHHC9;TSPAN19;NRG4;ARMCX6;RBM41;COL4A5;UBAP2;HNRNPH2;UPRT;PMFBP1;MBTPS2;DNASE1L1
YY1_GM12878_hg19	43/2000	0.999988	1	0.582869	1	0.171012	-2.0451e-06	PSMD10;MTMR10;RPL10;MRPS11;MTMR8;CHM;FTX;CHD2;HTATSF1;MED12L;TMEM187;ENOX2;ZNF808;JPX;KNTC1;CHML;METTL15;SLC14A2;CRADD;PLEKHA1;USP3;C20ORF26;RSRC2;BBIP1;SYP;MRPL46;OXR1;ITFG1;HCFC1;MED23;ELF1;KIF18A;DIAPH3;ZNF71;LUC7L3;SPIN2B;ZNF239;ATG4A;SLC25A5;BRWD1;ZNF432;ZNF530;SLC25A5-AS1
TBP_H1-hESC_hg19	43/2000	0.999988	1	0.582869	1	0.194131	-2.32157e-06	ZNF493;CHD9;MRPS11;MTMR8;HTR2C;LPAR4;BRCA1;ZNF45;ZCCHC18;FAM127C;RCHY1;WDR44;TRO;EBP;HMGN5;JPX;CA5B;FAM122C;ZNF701;CCDC77;METTL15;EPS15;TBC1D8B;PLEKHA1;APOOL;DCC;DYNLT3;SIAH1;GABRA3;SSH2;MRPL46;DIAPH2;CLCN4;KIF4A;TMEM35;PRR16;TFAM;SPIN2B;LUC7L3;RGS7BP;DGKK;SLC25A5;SLC25A5-AS1
RFX5_HepG2_hg19	43/2000	0.999988	1	0.582869	1	0.222998	-2.66679e-06	PRPS1;ZNF493;ACSM3;MAOB;ZNF271;HSD17B10;GPATCH8;MYL12A;ENOX2;CDH2;ZSCAN30;FAM122C;POLI;STK38L;GABRE;METTL15;SYBU;OFD1;SLC35A1;USP3;DYNLT3;LRRIQ1;C20ORF26;RAB39B;ZBTB33;SYP;MIR636;MFSD11;MEIS2;FTSJ1;OXR1;ITFG1;SUPT3H;RAD51B;GJB1;ZDHHC9;TSPAN19;PKIA;RLIM;LUC7L3;PIK3C3;ZNF334;SLC25A5-AS1
POLR2A_ES-Bruce4_mm9	43/2000	0.999988	1	0.582869	1	0.263607	-3.15242e-06	ERCC6L;SMG1;RPL10;SPIN4;ABCB7;CHD2;HSD17B10;UACA;GPATCH8;WDR44;ZFP36;PGRMC1;ZMAT1;PDZD11;SENP8;PRRG1;IDS;PIM2;GPRASP1;UBQLN2;IDH3A;OFD1;TSPYL2;ARFGEF2;GRIPAP1;PDHA1;OPN3;POU2F1;NCOA5;MUM1L1;MSN;ATP11C;THOC2;DUSP9;RAP2C;ELF1;BRE;WNK1;MORF4L2;SRSF2;RLIM;TFAM;SLC25A5
YY1_HCT116_hg19	23/1076	0.999009	1	0.584185	1	-0.887766	0.000880418	PSMD10;OPN3;RPL10;CRADD;APOOL;NDUFB11;ADPGK;TNKS;USP11;SIAH1;MTMR8;THOC2;CHD2;RCHY1;MRPL46;JPX;RUVBL2;RBM41;RAB9A;ATG4A;PIN4;SLC25A5;MBTPS2
FOSL2_MCF-7_hg19	7/329	0.962562	1	0.586695	1	-1.61451	0.0616048	ELF1;MRPS11;AGAP11;MIR4289;RAB39B;MRPL46;ARHGEF6
SP1_GM12878_hg19	29/1356	0.999744	1	0.587116	1	-0.532554	0.0001361	PSMD10;NDUFB11;ADPGK;ZNF271;BRCA1;CHD2;IL2RG;HSD17B10;HERPUD1;RGS1;ZNF701;STK38L;PIM2;METTL15;RBM10;TRAPPC2;KSR1;APOOL;RSRC2;APTX;KIF18A;DIAPH3;ZDHHC9;PIGA;PKIA;ZNF239;UPRT;MBTPS2;ZNF530
REST_H1-hESC_hg19	36/1680	0.999946	1	0.587221	1	-0.212866	1.15078e-05	BEX2;PTPRR;BEX1;SYCP2;TNKS;KCNC2;TMEM187;PRTG;RPS6KA6;GLRA2;PCLO;CDH2;HAUS7;FDXR;AP1S2;SLC17A6;KNTC1;SLC25A21;CTNNA2;RPL17;KDM6A;SNORD58B;SNORD58A;CADM1;GRID1;KCNH8;RSRC2;SYP;MFSD11;MIR636;RPL17-C18ORF32;HCFC1;BRE;SRSF2;NUP62CL;ZNF630
CREB1_K562_hg19	40/1865	0.999978	1	0.587489	1	0.011303	-2.48793e-07	PSMD10;ADPGK;TNKS;MRPS11;MOSPD2;BRCA1;RCHY1;HTATSF1;TCEAL8;FAM122C;ZNF449;STK38L;FAM192A;RPL39;METTL15;KDM6A;UBQLN2;TSPYL2;MST4;PDHA1;DYNLT3;ATP6AP2;MIR1539;MRPL46;FTSJ1;APTX;NBR2;MED23;KIF18A;DIAPH3;KIAA1432;XPNPEP3;PIGA;ARMCX6;RLIM;PIK3C3;ATG4A;HNRNPH2;BRWD1;SLC25A5-AS1
TAF1_K562_hg19	33/1543	0.999898	1	0.589812	1	-0.288905	2.9444e-05	ZNF275;ERCC6L;ZNF493;RPL10;NDUFB11;CUL3;MRPS11;ARHGAP17;HCCS;ZNF45;BRCA1;RCHY1;SAMSN1;MED12;ZNF808;JPX;HEPH;PDZD11;ESD;GABRE;RBM10;TSPYL2;ZRSR2;APOOL;ATP6AP2;SCAF4;HDHD1;DIAPH3;RLIM;LUC7L3;SPIN2B;ZNF239;PIK3C3
EGR1_K562_hg19	41/1915	0.999984	1	0.592646	1	0.120013	-1.96166e-06	BEX2;MAOB;ADPGK;ZNF271;BRCA1;IL2RG;HSD17B10;GPATCH8;COCH;EDA2R;RPGR;PORCN;JPX;ZSCAN30;FUNDC1;ESD;REPS2;ZNF449;ZNF701;SLC25A43;SLC25A21;ZNF345;SYBU;IDH3A;UBQLN2;TRAPPC2;OFD1;SLC35A1;PHKB;THOC2;SDHD;SYP;MFSD11;ZDHHC9;NRG4;XPNPEP3;SRSF2;LUC7L3;BRWD1;ZNF630;SLC25A5-AS1
CTCF_fibroblast of mammary gland_hg19	41/1929	0.999987	1	0.611319	1	0.0953764	-1.19307e-06	PCGEM1;NDUFB11;ABCB7;CHD9;ZNF45;MED12L;RPGR;RPS4X;TRO;GYS1;HAUS7;FUNDC1;CSK;CTNNA2;RBM10;IGBP1;SLC14A2;POU2F1;CADM1;NEGR1;TSC22D3;ATP11C;MSN;FAM199X;PHKB;THOC2;ZBTB33;OXR1;ITFG1;MED23;DIAPH2;STAG2;MORF4L2;XPNPEP3;GNAS;PMP22;PIR;TFAM;WFDC10A;MBTPS2;SLC25A5-AS1
CTCF_bronchial epithelial cell_hg19	43/2023	0.999992	1	0.612997	1	0.177271	-1.36621e-06	PCGEM1;CHD9;NDUFB11;ABCB7;UACA;MED12L;RPGR;RPS4X;GYS1;PCLO;CDH2;HECTD2;ZNF701;KIF21A;CTNNA2;MBNL3;UGGT2;RBM10;IGBP1;ABCC3;ARFGEF2;SLC14A2;POU2F1;NCOA5;CADM1;TSC22D3;CASK;FAM199X;PHKB;THOC2;ZBTB33;MIR636;HIPK3;ITFG1;STAG2;MORF4L2;PIR;PRR16;UBAP2;WFDC10A;RGS7BP;MIR31HG;SLC25A5-AS1
USF1_HepG2_hg19	34/1608	0.999943	1	0.616957	1	-0.282818	1.61518e-05	BEX2;BEX1;CHIC1;RPL10;CHD9;FMR1;ZMYND8;CHM;RCHY1;ELK1;MYL12A;HERPUD1;TCEAL8;EBP;PCLO;TCEAL4;WBP5;AP1S2;FAM192A;PIM2;KDM6A;ARFGEF2;PDCD6IP;MFSD11;MIR636;SCAF4;DIAPH2;CLCN4;BRE;ARMCX6;RLIM;PDCD4;HNRNPH2;DNASE1L1
ZBTB33_K562_hg19	22/1048	0.999133	1	0.617	1	-0.94361	0.000818082	TRAPPC2;PSMD10;SNORD58B;OFD1;SNORD58A;SNORA70;CUL3;SETDB2;MTMR8;SYP;RPL17-C18ORF32;SMC1A;WDR44;PHF8;HMBOX1;ZMYM3;STK38L;ATG4A;RIBC1;RPL17;ZNF345;ZNF850
EP300_K562_hg19	104/4840	1	1	0.617763	1	2.13645	-1.55313e-10	OTUD5;ZMYND8;UXT;ZSCAN30;RUVBL2;FAM122C;KIF21A;KNTC1;PIM2;RPL39;USP3;DEFB115;THOC2;SDHD;SRSF2;TFAM;WFDC10A;UPRT;ZNF432;ZNF271;ABCB7;FTX;SAMSN1;ZMAT1;MIR4289;ZNF701;TRAPPC2;ZRSR2;OPN3;PDHA1;APOOL;SETDB2;C20ORF26;FAM199X;BBIP1;ESR2;KIF18A;DIAPH3;KIF4A;BLMH;BRWD1;ZNF530;KDM5C;MTMR10;ZNF493;ADPGK;BRCA1;SNORD113-5;MRPL33;TMEM187;RPS4X;GYS1;HEPH;ZMYM3;TMSB4X;FUNDC1;DNMT3B;IDS;CLIC2;METTL15;OFD1;MST4;PD…
FOXA1_ECC-1_hg19	9/435	0.981989	1	0.618092	1	-1.57438	0.0286149	ENOX2;STAG2;MRPS11;PKIA;PLS3;MRPL46;NAALADL2;MYL12A;HERPUD1
MAX_SK-N-SH_hg19	34/1609	0.999944	1	0.618387	1	-0.184242	1.0322e-05	ZNF493;MRPS11;ZMYND8;ZNF45;CHD2;HTATSF1;GPATCH8;RPGR;PCLO;JPX;FUNDC1;REPS2;KIF21A;RPL39;OFD1;SLC35A1;PLEKHA1;DYNLT3;C20ORF26;THOC2;TTC18;OXR1;MED23;FAM111B;KIF18A;EVI2A;DIAPH3;PKIA;PDCD4;LUC7L3;HNRNPH2;EXOC5;ZNF432;SLC25A5-AS1
YY1_K562_hg19	53/2496	0.999999	1	0.624807	1	0.876849	-5.37981e-07	CHIC1;ZMYND8;MRPS11;CHM;ARID4B;CHD2;HERPUD1;MED12;ZSCAN30;RUVBL2;METTL15;GRIPAP1;GGPS1;NCOA5;SYP;THOC2;SDHD;MRPL46;ITFG1;SUPT3H;HDHD1;HCFC1;MED23;ELF1;PIGA;LUC7L3;PIK3C3;ZNF630;RPL10;ZNF271;TNKS;ABCB7;CUL3;MTMR8;RCHY1;HTATSF1;HSD17B10;NT5DC1;HMBOX1;JPX;ZMAT1;ZRSR2;ARFGEF2;POU2F1;APOOL;CRADD;SIAH1;PHKB;HIPK3;SCAF4;KIF18A;RLIM;BRWD1
TAF1_SK-N-SH_hg19	26/1241	0.999688	1	0.6265	1	-0.611927	0.000191083	ABCB7;ARHGAP17;ZNF45;RCHY1;GYS1;PGRMC1;ZFP36;FUNDC1;RUVBL2;METTL4;SLITRK6;POLI;UGGT2;CEP290;RBM10;TSPYL2;APOOL;FEM1B;THOC2;TTC18;MRPL46;MED23;STAG2;RAB9A;PIK3C3;BRWD1
REST_A549_hg19	32/1527	0.999929	1	0.634586	1	-0.24547	1.7486e-05	ERCC6L;MTMR10;KDM5C;KCNC2;MRPS11;ZNF45;BRCA1;RPGR;PGRMC1;JPX;GABRE;RPL39;GPC6;TSPYL2;GRIPAP1;NCOA5;CRADD;APOOL;IL18;RSRC2;THOC2;SDHD;SYP;MIR1539;MRPL46;APTX;MED23;SRSF2;LUC7L3;HNRNPH2;MBTPS2;ZNF530
EBF1_GM12878_hg19	62/2924	1	1	0.637271	1	1.27199	-7.05789e-08	OTUD5;ZNF493;ADPGK;SPIN4;FMR1;CHD2;EDA2R;RPS4X;ZFP36;HMGN5;RGS1;CHORDC1;AP1S2;POLI;PIM2;METTL15;OFD1;CHST7;KSR1;NCOA5;CYBB;ZBTB33;MIR1539;MED23;RAD51B;RFX7;TFAM;PIK3C3;CXORF57;MAGEB4;ZNF275;ARHGAP17;SAA2-SAA4;UACA;SAMSN1;MYL12A;COCH;ADAM28;JPX;MIR4767;METTL4;UGGT2;TBC1D8B;P2RY10;PLEKHA1;CRADD;SETDB2;PHKB;SSH2;HIPK3;NDC80;NBR2;DIAPH3;ZDHHC9;PKIA;PIR;FAS;UBAP2;PMFBP1;BRWD1;ZNF850;MBTPS2
ATF3_HepG2_hg19	17/825	0.997847	1	0.639809	1	-1.17899	0.00254117	ARFGEF2;PDCD6IP;NCOA5;ADPGK;PHKB;BRCA1;MFSD11;MIR636;ITFG1;HERPUD1;NBR2;SRSF2;FDXR;UBAP2;HNRNPH2;CCDC77;CEP290
POU2F2_GM12878_hg19	30/1437	0.999895	1	0.639818	1	-0.288367	3.03834e-05	KDM5C;ABCB7;CUL3;CHD2;IL2RG;RCHY1;SAMSN1;HSD17B10;JPX;METTL4;ZNF701;METTL15;TSPYL2;SLC35A1;ARFGEF2;P2RY10;PDCD6IP;ESR2;NDC80;MED23;KIF18A;ELF1;DIAPH3;RLIM;LUC7L3;HNRNPH2;EXOC5;SLC25A5;ZNF850;MBTPS2
EP300_ECC-1_hg19	13/635	0.994416	1	0.640015	1	-1.33278	0.00746285	SIAH1;SYP;CP;MYL12A;HERPUD1;SRSF2;MIR4530;PLS3;KIF21A;BLMH;CCDC77;ERC1;BRWD1
HSF1_HepG2_hg19	5/249	0.955988	1	0.640435	1	-1.71357	0.0771274	MORF4L2;XPNPEP3;CHORDC1;RSRC2;KNTC1
SETDB1_K562_hg19	65/3067	1	1	0.641586	1	1.37299	-3.33371e-08	ZNF493;SYCP2;ADPGK;MRPS11;ARID4B;ZNF45;OR4K17;CHD2;ELK1;RPS4X;ZNF280D;ZFP36;ZSCAN30;TMSB4X;FUNDC1;FAM122C;ZNF449;CEP290;METTL15;WHSC1L1;RAB8B;MST4;USP3;LRRIQ1;SYP;THOC2;ZBTB33;FTSJ1;MRPL46;SUPT3H;MED23;PIGA;MORF4L2;LUC7L3;TFAM;ZNF239;PIK3C3;ZNF432;PRPS1;TNKS;ZNF271;HTATSF1;RCHY1;HSD17B10;FAM214A;MYL12A;MTM1;EBP;HMBOX1;JPX;HECTD2;METTL4;STK38L;UGGT2;GPC6;ARFGEF2;PDHA1;FEM1B;NETO2;TPTEP1;OXR1;NDC80…
ETS1_CH12.LX_mm9	42/2000	0.999994	1	0.643017	1	0.156807	-9.67813e-07	C2CD5;ERCC6L;SPIN4;CHD9;FMR1;HCCS;SAMSN1;MYL12A;SYNE2;PHF8;UXT;ZFP36;ZMAT1;HMGN5;RGS1;WBP5;FDXR;STK38L;PIM2;GPRASP1;PAK3;EPS15;RPL39;IGBP1;SLC35A1;ARFGEF2;GRIPAP1;GGPS1;MBD1;ATP6AP2;NAP1L2;CYBB;RSRC2;ZBTB33;NDC80;HCFC1;ZDHHC9;BRE;UBAP2;EXOC5;MBTPS2;ZCCHC2
BRCA1_GM12878_hg19	42/2000	0.999994	1	0.643017	1	0.217578	-1.34289e-06	KDM5C;RPL10;CHD9;ADPGK;MRPS11;MTMR8;IL2RG;WDR44;MRPL33;NT5DC1;JPX;HMGN5;ZMAT1;TMSB4X;FUNDC1;ESD;METTL4;STK38L;CTNNA3;UGGT2;RPL17;OFD1;MKL2;PDCD6IP;GGPS1;USP3;C20ORF26;RAB39B;MIR1539;RPL17-C18ORF32;APTX;MRPL46;NDC80;DIAPH3;XPNPEP3;RBM41;SRSF2;LUC7L3;PIK3C3;BRWD1;MBTPS2;SLC25A5-AS1
HA-E2F1_MCF-7_hg19	42/2000	0.999994	1	0.643017	1	0.239896	-1.48064e-06	MTMR10;ERCC6L;ADPGK;MRPS11;MOSPD2;MTMR8;CHM;MYL12A;WDR44;RPGR;RPS4X;NHSL2;JPX;OPHN1;HECTD2;TCEAL3;TMSB4X;METTL4;UGGT2;ZNF345;SYBU;GRIPAP1;ZRSR2;PDHA1;LRRC49;TSC22D3;C20ORF26;FAM199X;MRPL46;SUPT3H;ESR2;BRE;SLC9A7;ARMCX6;ZNF239;LUC7L3;TFAM;HNRNPH2;EXOC5;ZNF850;DGKH;ZNF530
SMC3_CH12.LX_mm9	42/2000	0.999994	1	0.643017	1	0.256752	-1.58467e-06	MTMR10;CHD9;ABCB7;SPIN4;CD99L2;FAM214A;SYNE2;RPGR;MRPL33;MED12;GYS1;ZMAT1;STAMBPL1;RUVBL2;AP1S2;METTL4;SLC25A43;PIM2;MBNL3;GPRASP1;EPS15;RAB8B;SMARCE1;MKL2;ARFGEF2;MBD1;TSC22D3;SETDB2;FAM199X;DNAJB14;SDHD;ZBTB33;SYP;SSH2;HIPK3;MED23;STAG2;CENPI;SLC9A7;FAS;BLMH;DGKH
CTCF_GM12892_hg19	42/2000	0.999994	1	0.643017	1	0.266311	-1.64367e-06	TNKS;ABCB7;CHD9;ADPGK;GLIS3;CHD2;COCH;SYNE2;MED12L;RPS4X;GYS1;ZFP36;JPX;CA5B;HECTD2;TMSB4X;CCDC77;RPL39;IGBP1;ARFGEF2;SLC14A2;CHST7;NCOA5;CADM1;DYNLT3;C20ORF26;CASK;FAM199X;ZBTB33;SYP;NETO2;SSH2;KLF8;KIAA1432;PIR;TFAM;BLMH;UBAP2;UPRT;WFDC10A;RGS7BP;GPR101
CTCF_NB4_hg19	42/2000	0.999994	1	0.643017	1	0.272589	-1.68242e-06	PCGEM1;CHD9;NDUFB11;GDPD2;MED12L;COCH;RPGR;RPS4X;GYS1;HECTD2;STAMBPL1;HAUS7;FUNDC1;ESD;DNMT3B;KIF21A;CSK;RBM10;IGBP1;ARFGEF2;SLC14A2;POU2F1;NCOA5;DCC;TSC22D3;SETDB2;PHKB;FAM199X;ZBTB33;OXR1;ITFG1;SUPT3H;MED23;STAG2;MORF4L2;XPNPEP3;PIR;GNAS;TFAM;WFDC10A;MBTPS2;SLC25A5-AS1
MAX_MEL cell line_mm9	42/2000	0.999994	1	0.643017	1	0.28057	-1.73168e-06	KDM5C;RPL10;ADPGK;NDUFB11;HCCS;HTATSF1;NXT2;HSD17B10;ELK1;FAM214A;MYL12A;TCEAL8;UXT;ZMAT1;PDZD11;RUVBL2;PRRG1;REPS2;METTL4;PIM2;RPL39;RBM10;IGBP1;ARFGEF2;NCOA5;PBDC1;SYP;DUSP9;FTSJ1;NDC80;RAD51B;ZDHHC9;BRE;SRSF2;TFAM;HNRNPH2;PIN4;UBAP2;SLC25A53;BRWD1;SLC25A5;DNASE1L1
EZH2_fibroblast of lung_hg19	42/2000	0.999994	1	0.643017	1	0.281612	-1.73811e-06	WFDC9;PTPRR;ABCB7;FHL1;CHM;KLHL34;SAA2-SAA4;HIF3A;IL2RG;RCHY1;HSD17B10;TRO;ADAMTS5;NHSL2;JPX;MECOM;TCEAL2;ESD;CHORDC1;SLITRK6;SYBU;KRT222;TSPYL2;ARFGEF2;MST4;CRADD;KCNH8;AMMECR1;TPTEP1;APTX;MIR105-2;DIAPH3;MAP7D2;COL4A6;COL4A5;TFAM;WFDC10A;NUP62CL;ZCCHC2;ZNF630;ARHGEF6;DGKH
SMC3_HeLa-S3_hg19	42/2000	0.999994	1	0.643017	1	0.300465	-1.85447e-06	PCGEM1;ADPGK;MRPS11;MOSPD2;MYL12A;RPGR;ZNF280D;MED12;RPS4X;GYS1;ZMAT1;FUNDC1;ZNF41;ZNF449;KNTC1;KIF21A;UGGT2;EPS15;UBQLN2;ABCC3;OFD1;TBC1D8B;PLEKHA1;LHFP;CASK;ZBTB33;THOC2;MEIS2;SYTL4;DUSP9;SUPT3H;SCAF4;ITFG1;HDHD1;NBR2;CLCN4;ZNF71;PIGA;ZNF239;TFAM;HNRNPH2;ZNF530
MAZ_K562_hg19	42/2000	0.999994	1	0.643017	1	0.307264	-1.89643e-06	MTMR10;ERCC6L;ADPGK;MOSPD2;ZNF45;RCHY1;HSD17B10;FGD1;GPATCH8;RPGR;TRO;RGAG1;OPHN1;ZNF41;ZNF826P;CCDC77;RPL39;EPS15;IDH3A;OFD1;MKL2;ARFGEF2;ZRSR2;SNORD58A;APOOL;PLEKHA1;SETDB2;SIAH1;C20ORF26;LDOC1;RSRC2;SYTL4;ESR2;MED23;KLF8;RBM41;LUC7L3;HNRNPH2;CXORF57;EXOC5;ZNF334;ZNF432
USF2_CH12.LX_mm9	42/2000	0.999994	1	0.643017	1	0.336844	-2.079e-06	ERCC6L;FMR1;ZMYND8;MOSPD2;CHM;BRCA1;HTATSF1;ELK1;FAM214A;MYL12A;TCEAL8;ENOX2;STAMBPL1;SENP8;TCEAL1;WBP5;AP1S2;CTNNA3;FAM192A;PIM2;SCAPER;KDM6A;IDH3A;IGBP1;ARFGEF2;ZRSR2;PDCD6IP;GPR34;USP3;MBD1;ATP6AP2;DNAJB14;ESR2;NDC80;ARMCX2;XPNPEP3;ARMCX6;RLIM;SRSF2;TFAM;HNRNPH2;PIK3C3
CTCF_kidney_hg19	42/2000	0.999994	1	0.643017	1	0.345057	-2.12969e-06	SMG1;CSRNP3;ADPGK;ABCB7;GLIS3;CHD2;RCHY1;UACA;HSD17B10;MED12L;RPS4X;GYS1;C6ORF165;HMBOX1;CA5B;RUVBL2;METTL4;ZNF826P;CTNNA2;ERC1;CCDC77;UGGT2;RPL17;TSPYL2;ARFGEF2;SLC35A1;SLC14A2;PDCD6IP;NCOA5;C20ORF26;ZBTB33;RPL17-C18ORF32;NDC80;DIAPH3;ZDHHC9;WNK1;PDCD4;PRR16;SPIN2B;UPRT;RGS7BP;MBTPS2
CEBPB_HeLa-S3_hg19	42/2000	0.999994	1	0.643017	1	0.348712	-2.15225e-06	OTUD5;KDM5C;CHIC1;MAOB;CRISP3;MOSPD2;HCCS;RCHY1;UACA;ELK1;SYNE2;ENOX2;RPS4X;TCEAL8;ZNF808;EBP;ADAM28;SH3BGRL;PDZD11;MIR4767;IDS;PIM2;EPS15;TBC1D8B;ARFGEF2;PLEKHA1;IL18;BBOX1;RSRC2;ZBTB33;SDHD;APTX;HIPK3;NBR2;MED23;KIF4A;RBM41;PDCD4;ZNF239;HNRNPH2;SLC25A5;MBTPS2
NRF1_GM12878_hg19	42/2000	0.999994	1	0.643017	1	0.353006	-2.17875e-06	KDM5C;CHIC1;ZNF271;CUL3;FTX;BRCA1;COCH;RPS4X;ADAM28;ZFP36;SH3BGRL;PDZD11;FUNDC1;ZNF449;IDS;POLI;CSK;KIF21A;UGGT2;RPL39;OFD1;TSPYL2;ZRSR2;ZNF880;ARFGEF2;PLEKHA1;DYNLT3;PHKB;BBIP1;TTC18;MIR1539;OXR1;HDHD1;DIAPH2;ZNF71;TMSB15B;RLIM;ZNF239;UPRT;BLMH;CXORF57;SLC25A5-AS1
E2F4_GM12878_hg19	42/2000	0.999994	1	0.643017	1	0.360793	-2.22681e-06	PSMD10;ERCC6L;NDUFB11;ABCB7;CHD9;MRPS11;BRCA1;GPATCH8;MYL12A;JPX;FAM122C;AP1S2;METTL4;ZNF826P;POLI;CEP290;RBM10;OFD1;NCOA5;PLEKHA1;FEM1B;LRRC49;MBD1;RSRC2;FAM199X;THOC2;MIR1539;MRPL46;NDC80;HCFC1;KIF18A;DIAPH3;KIF4A;UBAP2;ATG4A;UPRT;PIK3C3;EXOC5;MBTPS2;ZNF850;ZNF530;SLC25A5-AS1
SMC3_GM12878_hg19	42/2000	0.999994	1	0.643017	1	0.366044	-2.25922e-06	OTUD5;CHD9;ZNF271;ZNF45;IL2RG;MYL12A;MED12L;MRPL33;RPS4X;GYS1;HECTD2;ZSCAN30;TMSB4X;STK38L;KNTC1;PIM2;CLIC2;CEP290;TRAPPC2;P2RY10;SLC14A2;KSR1;TSC22D3;RAB39B;CYBB;FAM199X;THOC2;ZBTB33;MIR1539;APTX;OXR1;ITFG1;XPNPEP3;MORF4L2;PIR;TFAM;ZNF239;WFDC10A;PIK3C3;UPRT;EXOC5;MBTPS2
TCF7L2_HCT116_hg19	42/2000	0.999994	1	0.643017	1	0.372926	-2.3017e-06	ZNF275;ABCB7;CHD9;SPIN4;ZNF271;MRPS11;ELK1;COCH;RPGR;MTM1;NT5DC1;GYS1;JPX;ZNF41;UGGT2;RPL17;MKL2;SMARCE1;SIAH1;MSN;DNAJB14;PHKB;RSRC2;RPL17-C18ORF32;FTSJ1;MRPL46;APTX;SCAF4;SUPT3H;ESR2;MED23;DIAPH3;SRSF2;RLIM;LUC7L3;TFAM;PIN4;HNRNPH2;ATG4A;EXOC5;BRWD1;MIR31HG
CTCF_GM06990_hg19	47/2240	0.999998	1	0.651555	1	0.515291	-8.47868e-07	CHD9;NDUFB11;MED12L;COCH;RPGR;RPS4X;GYS1;C6ORF165;STAMBPL1;CDH2;HAUS7;TMSB4X;KIF21A;CSK;RBM10;IGBP1;ABCC3;SLC14A2;POU2F1;NCOA5;CADM1;NEGR1;DCC;TSC22D3;MBD1;RAB39B;MSN;FAM199X;PHKB;THOC2;SDHD;ZBTB33;MFSD11;MIR636;OXR1;SUPT3H;ITFG1;MED23;STAG2;MORF4L2;GNAS;PIR;RAB9A;SPIN2B;TFAM;WFDC10A;SLC25A5-AS1
CEBPB_HCT116_hg19	6/303	0.970407	1	0.655824	1	-1.66518	0.0500208	MIR676;ADAM28;MAOB;HIPK3;NAALADL2;ASB15
SIN3A_Panc1_hg19	20/976	0.999111	1	0.655857	1	-0.955047	0.000849467	PSMD10;ERCC6L;RPL10;CUL3;C20ORF26;FAM199X;RSRC2;BRCA1;SSH2;APTX;NDC80;MRPL33;RAD51B;KIF4A;PIGA;FAM122C;METTL4;ZNF701;TFAM;ATG4A
SRF_H1-hESC_hg19	22/1073	0.99947	1	0.659608	1	-0.842599	0.000446797	TRAPPC2;OFD1;SNORA70;RPL10;ADPGK;TNKS;MYL12A;NDC80;MED23;UXT;ZFP36;HAUS7;XPNPEP3;SLITRK4;FDXR;METTL4;DNAJB7;CCDC77;MBTPS2;ZNF850;RAB8B;DGKH
REST_PFSK-1_hg19	50/2387	0.999999	1	0.659927	1	0.815794	-5.65869e-07	ADPGK;KCNC2;MRPS11;CHD2;FAM127C;RPS4X;PCLO;CDH2;ZSCAN30;RUVBL2;TMSB4X;ZNF826P;POLI;DLGAP1;GRIPAP1;GRID1;LRRC49;KCNH8;LRRIQ1;SDHD;SYP;MIR1539;MRPL46;MED23;SRSF2;LUC7L3;TFAM;CXORF57;ZNF630;BEX1;RPL10;ZNF271;RCHY1;SAMSN1;GLRA2;ADAM28;HAUS7;TSPAN7;SLC17A6;CCDC77;CTNNA2;RPL17;GPC6;CADM1;RSRC2;RPL17-C18ORF32;MEIS2;TSPAN19;BRWD1;MBTPS2
HDAC2_HepG2_hg19	5/255	0.961897	1	0.660596	1	-1.65098	0.0641375	MED23;ABCC3;POLI;BRCA1;GPC6
CREB1_ECC-1_hg19	36/1739	0.999983	1	0.668337	1	0.059845	-1.03542e-06	PSMD10;OTUD5;RPL10;ADPGK;TNKS;BRCA1;RCHY1;HTATSF1;UACA;UXT;FAM122C;METTL4;ZNF449;STK38L;UGGT2;METTL15;RAB8B;KDM6A;PDHA1;CRADD;DYNLT3;ATP6AP2;C20ORF26;MIR1539;FTSJ1;APTX;NDC80;NBR2;KIF18A;DIAPH3;ZDHHC9;XPNPEP3;PIGA;MIR4530;ATG4A;HNRNPH2
EP300_A549_hg19	28/1363	0.999887	1	0.669312	1	-0.389275	4.41657e-05	ADPGK;MRPS11;MYL12A;RPGR;KIF21A;CCDC77;METTL15;GPC6;TSPYL2;SMARCE1;ABCC3;FEM1B;LRRC49;RSRC2;THOC2;BBIP1;SYP;SSH2;CP;MRPL46;MED23;XPNPEP3;SRSF2;PDCD4;LUC7L3;HNRNPH2;BRWD1;MBTPS2
EGR1_GM12878_hg19	61/2910	1	1	0.671472	1	1.31446	-4.89156e-08	KDM5C;ADPGK;ARID4B;ELK1;EDA2R;TMEM187;RPS4X;TMSB4X;ZNF41;DNMT3B;POLI;IDS;METTL15;IDH3A;SNORA70;GGPS1;LRRC49;USP3;SDHD;SYP;ZBTB33;MIR1539;MFSD11;MIR636;FTSJ1;CA5BP1;ITFG1;RAP2C;MED23;TFAM;MIR4530;LUC7L3;PIK3C3;UPRT;SLC25A5;ZNF432;ZNF630;BEX2;RPL10;ZNF271;CUL3;IL2RG;HSD17B10;ACACA;PORCN;JPX;BTAF1;METTL4;CCDC77;LINC00515;SLC35A1;C20ORF26;PHKB;RSRC2;MEIS2;NDC80;KIF18A;BRE;WNK1;BLMH;SLC25A5-AS1
PML_GM12878_hg19	24/1179	0.999736	1	0.677444	1	-0.627947	0.000165694	TRAPPC2;SMG1;ZNF493;ADPGK;USP11;ZNF45;THOC2;SAMSN1;APTX;ESR2;ACACA;MED23;ZMAT1;DIAPH3;JPX;PDZD11;RBM41;RLIM;LUC7L3;PIK3C3;CEP290;ZNF850;MBTPS2;UBQLN2
CTCF_fibroblast of skin of abdomen_hg19	48/2317	0.999999	1	0.686535	1	0.796276	-5.63945e-07	CSRNP3;CHD9;NDUFB11;ABCB7;RCHY1;MED12L;RPGR;RPS4X;TRO;GYS1;HMBOX1;C6ORF165;STAMBPL1;CDH2;HECTD2;HAUS7;RUVBL2;ESD;KIF21A;CSK;RBM10;IGBP1;SLC35A1;SLC14A2;POU2F1;CADM1;NEGR1;DCC;TSC22D3;C20ORF26;FAM199X;THOC2;ZBTB33;MFSD11;MIR636;OXR1;MED23;DIAPH2;STAG2;MORF4L2;GNAS;PIR;TFAM;WFDC10A;MBTPS2;SLC25A5-AS1;DGKH;ZNF530
JUND_SK-N-SH_hg19	32/1565	0.999966	1	0.687476	1	-0.148766	5.02365e-06	CHD9;MRPS11;GLIS3;MYL12A;TMEM187;PHF8;SNORD114-17;GPR173;SNORD114-16;FAM156A;STAMBPL1;FAM122C;TSPAN7;METTL4;MIR4289;RIBC1;ABCC3;GRIPAP1;SNORA70;NEGR1;USP3;RAB39B;SYP;SMC1A;OXR1;APTX;MRPL46;NDC80;HCFC1;FAM111B;ELF1;PKIA
CTCF_GM12864_hg19	37/1804	0.99999	1	0.691247	1	0.146371	-1.39655e-06	PCGEM1;CHD9;NDUFB11;FAM214A;COCH;MED12L;RPGR;RPS4X;GYS1;ZFP36;STAMBPL1;HAUS7;ZNF701;KIF21A;CSK;RBM10;IGBP1;SLC14A2;POU2F1;CADM1;TSC22D3;MBD1;FAM199X;PHKB;THOC2;SDHD;ZBTB33;OXR1;ITFG1;MED23;STAG2;MORF4L2;GNAS;PIR;TFAM;WFDC10A;SLC25A5-AS1
CTCF_GM12871_hg19	41/1993	0.999996	1	0.691943	1	0.430141	-1.53665e-06	NDUFB11;CHD9;COCH;MED12L;SYNE2;RPS4X;TRO;GYS1;ZFP36;C6ORF165;HECTD2;DNMT3B;KIF21A;CSK;MBNL3;RBM10;IGBP1;ZNF880;SLC14A2;POU2F1;NCOA5;CADM1;PHKB;FAM199X;THOC2;NETO2;ZBTB33;MFSD11;MIR636;OXR1;ITFG1;DIAPH2;STAG2;WNK1;MORF4L2;PIR;PRR16;WFDC10A;RGS7BP;MIR31HG;SLC25A5-AS1
TAF1_GM12892_hg19	33/1619	0.999977	1	0.696305	1	-0.00327958	7.61241e-08	NDUFB11;ADPGK;ABCB7;ZNF271;USP11;IL2RG;RCHY1;MRPL33;HMBOX1;ZFP36;JPX;RGS1;RUVBL2;TMSB4X;RBM10;KDM6A;TSPYL2;ARFGEF2;ZRSR2;POU2F1;FEM1B;HUWE1;RSRC2;MRPL46;APTX;MED23;DIAPH3;LUC7L3;TFAM;UBAP2;EXOC5;BRWD1;MBTPS2
EZH2_myotube_hg19	41/2000	0.999997	1	0.700214	1	0.300681	-9.33799e-07	TAS2R20;RPL10;KCNC2;NRK;CRISP3;SAA4;HTR2C;KLHL34;HIF3A;BRCA1;ASB15;MED12L;NHSL2;PCLO;SLITRK2;SPTLC3;MIR4289;SLITRK6;BAALC;CTNNA3;RPL17;SNORA11;SYBU;ABCC3;CADM1;APOOL;KCNH8;LMO3;OVCH2;NAP1L2;PHKB;RPL17-C18ORF32;MEIS2;KLF8;DIAPH3;TMEM35;IL1RAPL1;COL4A6;COL4A5;DGKK;CDH19
CTCF_GM13977_hg19	41/2000	0.999997	1	0.700214	1	0.393921	-1.22337e-06	PCGEM1;ABCB7;CHD9;NDUFB11;GLIS3;MED12L;SYNE2;COCH;RPS4X;GYS1;HECTD2;DNMT3B;ZNF701;KIF21A;CSK;CTNNA2;RBM10;IGBP1;ARFGEF2;SLC14A2;POU2F1;NCOA5;CADM1;KCNH8;CASK;FAM199X;NETO2;ZBTB33;THOC2;MIR636;MFSD11;OXR1;WNK1;MORF4L2;PIR;PRR16;GNAS;WFDC10A;MBTPS2;SLC25A5-AS1;DGKH
TBP_CH12.LX_mm9	41/2000	0.999997	1	0.700214	1	0.403206	-1.2522e-06	PSMD10;PRPS1;ERCC6L;RPL10;SPIN4;CHM;FOXO4;NXT2;HSD17B10;WDR44;PHF8;PGRMC1;STAMBPL1;RGS1;PDZD11;SENP8;ESD;METTL4;WBP5;FAM192A;RPL17;RPL39;RBM10;IGBP1;SMARCE1;TBC1D8B;ZRSR2;POU2F1;APOOL;MBD1;PBDC1;NAP1L2;CYBB;FAM199X;THOC2;SDHD;SCAF4;STAG2;EXOC5;SLC25A53;DNASE1L1
MXI1_SK-N-SH_hg19	41/2000	0.999997	1	0.700214	1	0.415129	-1.28923e-06	PSMD10;ERCC6L;TNKS;NDUFB11;ADPGK;MRPS11;FOXO4;HSD17B10;ACACA;RPGR;NT5DC1;GYS1;PORCN;JPX;MIR4767;ZNF701;RBM10;ARFGEF2;ZRSR2;PDCD6IP;PDHA1;GRID1;LRRC49;ATP6AP2;C20ORF26;RSRC2;BBIP1;SYP;FTSJ1;MRPL46;ESR2;RAP2C;DIAPH3;BRE;PIGA;MAP7D2;SPIN2B;HNRNPH2;PIK3C3;EXOC5;ZNF432
CTCF_astrocyte_hg19	41/2000	0.999997	1	0.700214	1	0.417369	-1.29619e-06	PCGEM1;CHD9;NDUFB11;GDPD2;MED12L;RPGR;TRO;GYS1;NT5DC1;CDH2;HAUS7;FUNDC1;SLITRK6;KIF21A;CSK;RBM10;UBQLN2;IGBP1;SLC14A2;POU2F1;DCC;MUM1L1;SETDB2;CASK;ATP11C;MSN;FAM199X;ZBTB33;THOC2;OXR1;MED23;DIAPH2;STAG2;MORF4L2;XPNPEP3;PIR;GNAS;TFAM;WFDC10A;MBTPS2;SLC25A5-AS1
MXI1_CH12.LX_mm9	41/2000	0.999997	1	0.700214	1	0.422807	-1.31308e-06	MTMR10;ERCC6L;FOCAD;RPL10;MRPS11;CD99L2;ZCCHC18;SAMSN1;ELK1;ASB15;GPATCH8;SYNE2;MED12;UXT;HMBOX1;PGRMC1;SENP8;ESD;AP1S2;REPS2;IDS;GPRASP1;METTL15;TSPYL2;IGBP1;SNORD58B;USP3;APEX2;FAM199X;PHKB;SDHD;MRPL46;TANC2;ITFG1;MED23;CENPI;NRG4;RBM41;PIN4;NRDE2;BRWD1
EP300_heart_mm9	41/2000	0.999997	1	0.700214	1	0.432252	-1.34241e-06	PRPS1;FOCAD;RPL10;CHD9;FMR1;CEP85L;MRPL33;TCEAL8;GYS1;ADAMTS5;ZFP36;PGRMC1;OPHN1;PDZD11;TMSB4X;PRRG1;FAM192A;DMD;RPL17;METTL15;IDH3A;ZRSR2;ARFGEF2;CHST7;PDHA1;APOOL;GGPS1;PBDC1;MSN;AMMECR1;ZBTB33;SDHD;APTX;KIF18A;PKM;EVI2A;RLIM;SRSF2;FAS;UPRT;EVI2B
NRF1_H1-hESC_hg19	41/2000	0.999997	1	0.700214	1	0.439563	-1.36512e-06	KDM5C;ERCC6L;PTPRR;CHIC1;RPL10;ZNF271;FTX;FAM214A;GPATCH8;COCH;ZSCAN30;PDZD11;ZNF449;ZNF701;IDS;POLI;CSK;UGGT2;METTL15;IDH3A;OFD1;ZNF880;GRIPAP1;ZRSR2;PDCD6IP;CADM1;PLEKHA1;MBD1;NETO2;MIR1539;SSH2;CA5BP1;OXR1;HDHD1;KIF4A;MAP7D2;PDCD4;TFAM;CXORF57;MBTPS2;SLC25A5-AS1
CHD2_CH12.LX_mm9	41/2000	0.999997	1	0.700214	1	0.446889	-1.38787e-06	ERCC6L;ABCB7;HCCS;CD99L2;IL2RG;ELK1;WDR44;GYS1;PORCN;SH3BGRL;TMEM245;BTAF1;PDZD11;REPS2;WBP5;FAM192A;ERC1;EPS15;METTL15;RAB8B;KDM6A;OFD1;IGBP1;SNORD58B;MBD1;SETDB2;ATP6AP2;HUWE1;NAP1L2;RSRC2;THOC2;SMC1A;TTC18;TANC2;RAD51B;LUC7L3;UPRT;ATG4A;BLMH;SLC25A53;ZCCHC2
SMC3_HepG2_hg19	41/2000	0.999997	1	0.700214	1	0.461513	-1.43328e-06	PCGEM1;FIGF;ZNF493;ACSM3;NDUFB11;CHD9;BRCA1;CHD2;MED12L;HERPUD1;RPS4X;ENOX2;GYS1;ADAM28;FAM156A;ZFP36;JPX;ZMYM3;HAUS7;KNTC1;PIM2;GPC6;ZNF345;RBM10;SLC14A2;POU2F1;CRADD;FEM1B;DCC;LRRC49;ZBTB33;MIR1539;NBR2;MED23;STAG2;MORF4L2;GNAS;WFDC10A;EXOC5;MBTPS2;SLC25A5-AS1
CHD2_K562_hg19	41/2000	0.999997	1	0.700214	1	0.463378	-1.43908e-06	MTMR10;ZNF493;MRPS11;MTMR8;BRCA1;FAM127C;RCHY1;HSD17B10;GPATCH8;ACACA;MTM1;ENOX2;NT5DC1;EBP;HMGN5;CA5B;ZNF41;ESD;STK38L;CLIC2;MKL2;ZRSR2;OPN3;APOOL;DYNLT3;IL18;BBIP1;ZBTB33;APTX;MRPL46;RAP2C;MED23;DIAPH3;PIGA;PDCD4;UBAP2;HNRNPH2;BRWD1;NUP62CL;ZNF850;ZNF530
NFYA_HeLa-S3_hg19	41/2000	0.999997	1	0.700214	1	0.478025	-1.48456e-06	OTUD5;MTMR10;KDM5C;CHD9;ADPGK;MOSPD2;ARID4B;BRCA1;RCHY1;CHD2;GPATCH8;RPGR;ENOX2;NT5DC1;PDZD11;FUNDC1;FAM122C;PRRG1;METTL4;PLS3;STK38L;POLI;CSK;PIM2;UGGT2;UBQLN2;KDM6A;RAB8B;SLC14A2;OPN3;C20ORF26;RSRC2;BBIP1;SCAF4;KIF18A;ZDHHC9;KIF4A;PIN4;HNRNPH2;SLC25A5;DNASE1L1
MAFK_K562_hg19	41/2000	0.999997	1	0.700214	1	0.482263	-1.49772e-06	ACSM3;CHD9;NDUFB11;MRPS11;IL2RG;GPATCH8;MRPL33;RPS4X;HEPH;HAUS7;FAM122C;METTL4;CCDC77;CEP290;METTL15;IGBP1;MST4;PDCD6IP;APOOL;CRADD;NCOA5;USP3;TSC22D3;PHKB;RSRC2;THOC2;MIR1539;MRPL46;APTX;NDC80;RAD51B;NBR2;KIF18A;F8;BRE;NRG4;MORF4L2;HNRNPH2;BRWD1;MBTPS2;ZNF530
RELA_GM10847_hg19	41/2000	0.999997	1	0.700214	1	0.496692	-1.54253e-06	KDM5C;RPL10;ZNF271;NDUFB11;CHD9;ZMYND8;IL2RG;MRPL33;RPS4X;GYS1;NT5DC1;HMBOX1;ZFP36;STAMBPL1;RGS1;ZSCAN30;KNTC1;PIM2;RBM10;OFD1;TRAPPC2;GRIPAP1;ZRSR2;KSR1;CRADD;NCOA5;SETDB2;SIAH1;APEX2;RSRC2;BBIP1;MIR1539;SMC1A;APTX;ESR2;HCFC1;RAP2C;SRSF2;FAS;BRWD1;MBTPS2
ARID3A_K562_hg19	41/2000	0.999997	1	0.700214	1	0.504517	-1.56684e-06	KDM5C;ACSM3;CHD9;ZNF271;CRISP3;MRPS11;CEP85L;ZNF45;BRCA1;RCHY1;ZNF280D;TCEAL8;ZSCAN30;STK38L;ZNF701;METTL15;CEP290;RPL39;OPN3;USP3;RSRC2;FAM199X;THOC2;ZBTB33;MRPL46;OXR1;NBR2;RAD51B;KIF18A;F8;STAG2;DIAPH3;BRE;MORF4L2;COL4A6;PIR;ZNF239;NUP62CL;BRWD1;MBTPS2;SLC25A5-AS1
MAZ_HeLa-S3_hg19	41/2000	0.999997	1	0.700214	1	0.509238	-1.5815e-06	ZNF275;RPL10;ZNF271;ADPGK;ABCB7;TNKS;MRPS11;ARID4B;ZNF45;FTX;RPS4X;TCEAL8;ZNF808;EBP;JPX;ZSCAN30;DNMT3B;CSK;CCDC77;RPL39;ABCC3;OFD1;MKL2;SMARCE1;ARFGEF2;CHST7;PDHA1;SETDB2;IL18;FAM199X;SDHD;BBIP1;SYTL4;APTX;FTSJ1;SUPT3H;BRE;ARMCX6;HNRNPH2;PIN4;SLC25A5-AS1
UBTF_MEL cell line_mm9	41/2000	0.999997	1	0.700214	1	0.532594	-1.65403e-06	SMG1;CUL3;CEP85L;ARID4B;FOXO4;FAM214A;MYL12A;MED12;NT5DC1;RPS6KA3;HECTD2;AP1S2;CSK;SLC25A21;EPS15;KDM6A;OFD1;TRAPPC2;ARFGEF2;OPN3;KSR1;GGPS1;FEM1B;USP3;TSC22D3;MUM1L1;FAM199X;DNAJB14;SYP;BBIP1;HIPK3;SCAF4;ELF1;STAG2;WNK1;RFX7;RLIM;SRSF2;CCSER2;BRWD1;MBTPS2
ZKSCAN1_HeLa-S3_hg19	41/2000	0.999997	1	0.700214	1	0.555158	-1.72411e-06	ZNF271;MGST1;MOSPD2;BRCA1;GPATCH8;RPGR;RPS4X;ENOX2;JPX;TMSB4X;FUNDC1;KIF21A;SLC25A43;UGGT2;RPL17;CEP290;APOOL;PLEKHA1;LRRC49;SETDB2;LRRIQ1;HUWE1;PHKB;THOC2;SSH2;RPL17-C18ORF32;OXR1;SUPT3H;MED23;DIAPH2;CLCN4;KIF4A;PIGA;RLIM;RAB9A;LUC7L3;FAS;SPIN2B;TFAM;HNRNPH2;SLC25A5-AS1
STAT1_GM12878_hg19	41/2000	0.999997	1	0.700214	1	0.577012	-1.79198e-06	PSMD10;PRPS1;CHD9;ABCB7;TNKS;BRCA1;UACA;HSD17B10;MYL12A;TCEAL8;ENOX2;ZNF808;HMGN5;JPX;RGS1;CLIC2;UGGT2;METTL15;ZNF345;TSPYL2;OFD1;ZRSR2;GRIPAP1;SLC35A1;NCOA5;FEM1B;DYNLT3;LRRC49;LRRIQ1;TTC18;ITFG1;ZDHHC15;EVI2A;DIAPH3;XPNPEP3;PIGA;SPIN2B;PIN4;ATG4A;EVI2B;SLC25A5-AS1
GATA3_MCF-7_hg19	43/2095	0.999998	1	0.701115	1	0.486448	-9.10242e-07	PRPS1;CHD9;ZNF271;CUL3;MRPS11;NRK;ZMYND8;MGST1;ZNF45;FAM214A;UACA;MYL12A;MED12L;MTM1;EBP;CALCR;MECOM;ZSCAN30;TMSB4X;MIR4503;SLITRK6;IDS;CSK;SLC25A43;CHML;CEP290;SYBU;FMR1-AS1;SLC36A2;USP3;NETO2;SYTL5;MRPL46;NAALADL2;TANC2;ARHGAP32;ELF1;EVI2A;MIR4530;MAGED2;BRWD1;ASPA;ARHGEF6
NR2F2_MCF-7_hg19	12/616	0.996122	1	0.701718	1	-1.3392	0.0052029	TBC1D8B;ZMAT1;BRE;ABCB7;LRRC49;C20ORF26;MIR4530;SYTL5;NUP62CL;MYL12A;GPATCH8;NAALADL2
ATF3_H1-hESC_hg19	28/1386	0.999928	1	0.702058	1	-0.263455	1.88868e-05	ADPGK;BRCA1;FAM214A;MYL12A;HERPUD1;HAUS7;METTL4;FDXR;PLS3;CEP290;RAB8B;ARFGEF2;PDCD6IP;NCOA5;RAB39B;PHKB;MFSD11;MIR636;APTX;ITFG1;NDC80;NBR2;TMEM114;XPNPEP3;ARMCX6;SRSF2;UBAP2;HNRNPH2
SP1_HCT116_hg19	32/1577	0.999973	1	0.703312	1	-0.0334681	8.89087e-07	OTUD5;TNKS;CUL3;ARID4B;BRCA1;ELK1;MYL12A;UXT;ENOX2;GYS1;FAM156A;PCLO;RUVBL2;CCDC77;METTL15;EPS15;RAB8B;KDM6A;GGPS1;USP3;ATP6AP2;NAALADL2;RAD51B;NBR2;KIF18A;DIAPH3;ZDHHC9;PIGA;PIK3C3;PIN4;UPRT;ZCCHC2
CTCF_mammary epithelial cell_hg19	52/2522	1	1	0.705416	1	0.99356	-1.83459e-07	PCGEM1;CSRNP3;CHD9;SYNE2;RPGR;RPS4X;GYS1;FUNDC1;KIF21A;WHSC1L1;NCOA5;DCC;TSC22D3;CASK;THOC2;ZBTB33;SDHD;SUPT3H;HDHD1;MED23;MORF4L2;PRR16;TFAM;WFDC10A;RGS7BP;NDUFB11;ABCB7;MED12L;NT5DC1;C6ORF165;HECTD2;HAUS7;SLITRK6;ZNF701;CSK;RBM10;UBQLN2;IGBP1;SLC35A1;SLC14A2;POU2F1;CADM1;SETDB2;C20ORF26;FAM199X;OXR1;STAG2;PIR;GNAS;RAB9A;MBTPS2;SLC25A5-AS1
NR2F2_K562_hg19	28/1392	0.999936	1	0.710298	1	-0.248314	1.57714e-05	OTUD5;RPL10;ZNF271;MRPS11;BRCA1;GPATCH8;RPS4X;ZNF808;JPX;OPHN1;HEPH;ZSCAN30;CLIC2;METTL15;CEP290;NCOA5;CRADD;APOOL;C20ORF26;RSRC2;THOC2;MRPL46;MED23;KIF18A;BRE;NRG4;ZNF239;NUP62CL
CTCF_Caco-2_hg19	44/2152	0.999999	1	0.71227	1	0.724059	-8.67334e-07	PCGEM1;CSRNP3;CHD9;NDUFB11;ABCB7;COCH;MED12L;RPGR;RPS4X;GYS1;HECTD2;HAUS7;DNMT3B;KIF21A;CSK;CCDC77;CTNNA2;RBM10;IGBP1;ABCC3;SLC35A1;SLC14A2;POU2F1;NCOA5;CADM1;NEGR1;USP3;IL18;CASK;FAM199X;THOC2;ZBTB33;MIR636;OXR1;HDHD1;DIAPH2;STAG2;WNK1;MORF4L2;GNAS;PIR;WFDC10A;MIR31HG;SLC25A5-AS1
ATF3_GM12878_hg19	28/1394	0.999939	1	0.713016	1	-0.276762	1.68808e-05	ADPGK;BRCA1;RCHY1;MTM1;ESD;TCEAL1;METTL4;FDXR;AP1S2;CEP290;RAB8B;KDM6A;ARFGEF2;PDCD6IP;NCOA5;PHKB;MFSD11;MIR636;APTX;ITFG1;NDC80;NBR2;ARMCX2;XPNPEP3;ARMCX6;SRSF2;UBAP2;HNRNPH2
NFIC_HepG2_hg19	30/1493	0.999965	1	0.717791	1	-0.0866101	3.00145e-06	RPL10;ZNF271;BRCA1;RCHY1;MYL12A;MRPL33;JPX;ZSCAN30;METTL4;FAM192A;CCDC77;CEP290;TBC1D8B;CRADD;C20ORF26;THOC2;MIR1539;CP;SUPT3H;NDC80;NBR2;MED23;BRE;XPNPEP3;TFAM;HNRNPH2;EXOC5;BRWD1;MBTPS2;ZNF530
HDAC2_H1-hESC_hg19	56/2723	1	1	0.71889	1	1.22818	-6.29854e-08	ACSM3;ADPGK;DACH2;HERPUD1;ZNF280D;ZNF808;RPS6KA6;CDH2;CA5B;ZSCAN30;FAM122C;FDXR;POLI;CEP290;WHSC1L1;KCNH8;LRRC49;SYP;MIR1539;SLC9A7;MORF4L2;PIGA;TFAM;EXOC5;DGKK;ZNF630;ZNF271;NDUFB11;FOXO4;LPAR4;RCHY1;UACA;PORCN;BTAF1;REPS2;METTL4;STK38L;CCDC77;RBM10;ARFGEF2;POU2F1;PDHA1;LHFP;SETDB2;GABRA3;APEX2;FAM199X;SSH2;ESR2;DIAPH3;KIAA1432;PLP1;PIR;PIN4;BLMH;ZNF334
ETS1_A549_hg19	29/1449	0.999959	1	0.722666	1	-0.0799014	3.28672e-06	PSMD10;MRPS11;CHM;ZNF45;BRCA1;RCHY1;MRPL33;ENOX2;JPX;METTL4;CCDC77;TBC1D8B;SLC35A1;CRADD;FEM1B;C20ORF26;RSRC2;SDHD;MRPL46;APTX;MED23;RAD51B;BRE;ZNF71;LUC7L3;ZNF239;ATG4A;MBTPS2;ZNF530
YY1_HepG2_hg19	18/920	0.999358	1	0.723039	1	-0.918333	0.000590107	APOOL;CUL3;SIAH1;MTMR8;RSRC2;SYP;CHD2;RCHY1;HSD17B10;SUPT3H;MED12L;MRPL33;EBP;PIGA;LUC7L3;TFAM;PIN4;SLC25A5
FOXM1_ECC-1_hg19	11/578	0.996033	1	0.724353	1	-1.32534	0.00526824	KIF18A;DIAPH3;PDZD11;KIF4A;METTL4;FAS;PLS3;HCCS;METTL15;NDC80;MYL12A
SIN3A_SK-N-SH_hg19	19/970	0.999517	1	0.725428	1	-0.769011	0.000371193	OFD1;ERCC6L;CHD9;ADPGK;ABCB7;LRRC49;C20ORF26;APTX;SUPT3H;ZFP36;DIAPH3;KIF4A;FAM122C;SRSF2;LUC7L3;TFAM;CEP290;UBQLN2;ZNF530
CTCF_epithelial cell of esophagus_hg19	31/1548	0.999977	1	0.727118	1	-0.133536	3.11584e-06	PCGEM1;CHD9;NDUFB11;RCHY1;FAM214A;MED12L;RPGR;RPS4X;GYS1;ADAM28;HMBOX1;HAUS7;SLITRK6;CSK;RBM10;IGBP1;SLC14A2;POU2F1;CADM1;FAM199X;THOC2;SDHD;ZBTB33;MED23;STAG2;MORF4L2;PIR;TFAM;WFDC10A;MBTPS2;SLC25A5-AS1
RXRA_H1-hESC_hg19	2/117	0.934146	1	0.728804	1	-1.77403	0.120852	BRE;GPC6
BCL11A_H1-hESC_hg19	2/117	0.934146	1	0.728804	1	-1.69929	0.115761	SNORA70;SCAF4
E2F6_K562_hg19	54/2645	1	1	0.734703	1	1.2196	-7.50265e-08	ERCC6L;ACSM3;SPIN4;MRPS11;FMR1;ZNF45;FAM127C;ELK1;GPATCH8;HERPUD1;UXT;ZNF280D;ZNF808;TMSB4X;KNTC1;KIF21A;RPL39;KDM6A;MKL2;DYNLT3;USP3;DNAJB14;THOC2;MIR1539;SMC1A;FTSJ1;PIGA;PRR16;LUC7L3;TFAM;UPRT;HNRNPH2;ZNF432;ZNF275;MOSPD2;HTATSF1;NT5DC1;JPX;WBP5;UGGT2;IGBP1;SETDB2;SIAH1;FAM199X;BBIP1;NETO2;SSH2;OXR1;NDC80;TMLHE;PIR;UBAP2;ZNF850;SLC25A5-AS1
CTCF_BE2C_hg19	44/2174	0.999999	1	0.736177	1	0.659982	-5.05646e-07	PCGEM1;CHD9;NDUFB11;ABCB7;COCH;MED12L;RPGR;RPS4X;TRO;GYS1;C6ORF165;STAMBPL1;HAUS7;SLITRK6;ZNF701;KIF21A;CSK;SYBU;RBM10;IGBP1;SLC35A1;SLC14A2;POU2F1;CADM1;DCC;TSC22D3;FAM199X;THOC2;ZBTB33;MFSD11;MIR636;OXR1;MED23;STAG2;MORF4L2;XPNPEP3;GNAS;PIR;TFAM;WFDC10A;EXOC5;BRWD1;MBTPS2;SLC25A5-AS1
EP300_HepG2_hg19	64/3119	1	1	0.738099	1	1.55915	-6.7513e-09	CHD9;ZMYND8;CHD2;SERPINA7;GPATCH8;HERPUD1;PHF8;RPS4X;ZNF280D;ZSCAN30;SPTLC3;FAM122C;FDXR;POLI;KIF21A;GYG2;METTL15;ABCC3;TSPYL2;NCOA5;USP3;LRRC49;SYP;THOC2;SUPT3H;MED23;ELF1;PIGA;SRSF2;LUC7L3;HNRNPH2;EXOC5;NUP62CL;MAOB;ZNF271;SAA4;AKR1D1;MGST1;FAM214A;MTM1;HMBOX1;ADAM28;PDZD11;STK38L;ZNF701;MBNL3;UGGT2;GABRE;IGBP1;C20ORF26;RAB39B;RSRC2;CP;APTX;NBR2;KIF18A;GJB1;DIAPH3;XPNPEP3;PDCD4;RLIM;BLMH;ZNF530…
FOXA1_HepG2_hg19	46/2272	1	1	0.739592	1	0.822725	-3.54802e-07	PFKFB1;MAOB;SPIN4;FMR1;ZMYND8;SAA4;FOXO4;HTATSF1;FAM214A;SERPINA7;MYL12A;HERPUD1;PHF8;ENOX2;ADAM28;SENP8;FAM122C;ERC1;PIM2;GYG2;EPS15;KDM6A;IGBP1;ARFGEF2;PDCD6IP;CRADD;CADM1;NCOA5;ARG1;FEM1B;C20ORF26;DNAJB14;SYP;SDHD;CP;NAALADL2;ELF1;CLCN4;TMEM114;GJB1;STAG2;ZDHHC9;RBM41;PDCD4;TFAM;ASPA
SIX5_K562_hg19	42/2086	0.999999	1	0.74349	1	0.60715	-6.70845e-07	PSMD10;OR2A9P;MTMR8;ARID4B;ZNF45;FOXO4;MRPL33;MTM1;PHF8;TMEM187;ENOX2;HMBOX1;METTL4;ZNF449;METTL15;ZNF345;CEP290;RAB8B;TBC1D8B;SLC35A1;GGPS1;PLEKHA1;CRADD;SETDB2;BBIP1;MFSD11;MIR636;FTSJ1;NDC80;HCFC1;MED23;RAD51B;KIF18A;WNK1;RBM41;SRSF2;ZNF239;ATG4A;UBAP2;ZNF850;MBTPS2;ZNF530
MAFK_MEL cell line_mm9	14/738	0.998635	1	0.745898	1	-1.09897	0.00150067	KSR1;CASK;MYL12A;HIPK3;NT5DC1;ELF1;RPS6KA6;IFNE;ESD;BLMH;CTNNA3;FAM192A;KDM6A;IDH3A
CEBPB_GM12878_hg19	12/639	0.997655	1	0.746158	1	-1.23211	0.00289305	NBR2;MED23;ADAM28;ZFP36;JPX;KSR1;RGS1;TMSB4X;USP3;SRSF2;CCDC77;BRCA1
USF1_H1-hESC_hg19	52/2563	1	1	0.746714	1	1.10438	-8.82884e-08	SMG1;CHIC1;CHD9;FMR1;ZMYND8;CHM;CHD2;ELK1;HERPUD1;PCLO;ZIC3;AP1S2;POLI;PIM2;KDM6A;PDCD6IP;ARMCX2;ARMCX6;LUC7L3;SPIN2B;ZNF239;HNRNPH2;UPRT;SLC25A5;DNASE1L1;BEX2;BEX1;ABCB7;MTMR8;MOSPD2;RCHY1;UACA;MYL12A;MTM1;ENOX2;TCEAL8;EBP;HMBOX1;ZMAT1;TCEAL4;TCEAL3;TCEAL1;WBP5;FAM192A;ARFGEF2;MSN;DIAPH2;CLCN4;PDCD4;RLIM;UBAP2;PMFBP1
POLR2A_HeLa-S3_hg19	86/4163	1	1	0.749622	1	2.05941	-1.29506e-10	ERCC6L;SPIN4;CHD9;ADPGK;ZMYND8;ZNF45;BRCA1;CHD2;GPATCH8;WDR44;MRPL33;MED12;GYS1;HMGN5;FUNDC1;AP1S2;DNMT3B;IDS;CEP290;RAB8B;IDH3A;OFD1;MKL2;GRIPAP1;DNAJB14;LDOC1;MIR1539;FTSJ1;MRPL46;DUSP9;MID2;SUPT3H;PIGA;LUC7L3;ZNF239;SPIN2B;COL4A5;MIR4530;HNRNPH2;EXOC5;ZNF432;MAOB;ABCB7;ZNF271;NDUFB11;CUL3;MOSPD2;ARHGAP17;RCHY1;HSD17B10;MTM1;TCEAL8;MIR4769;EBP;JPX;WBP5;METTL4;SLITRK6;FAM192A;CCDC77;UGGT2;GABRE;…
EP300_CH12.LX_mm9	40/2000	0.999998	1	0.75324	1	0.392082	-5.96992e-07	SMG1;CD99L2;ARID4B;IL2RG;RCHY1;MYL12A;SYNE2;MED12;ARHGAP21;TMSB4X;WBP5;METTL4;ERC1;GPRASP1;PAK3;EPS15;RAB8B;P2RY13;P2RY10;PDHA1;GGPS1;MBD1;ATP6AP2;NAP1L2;CYBB;APEX2;MSN;PHKB;SSH2;ITFG1;RAP2C;MIR421;CD40LG;SLC9A7;ST5;ARMCX6;RLIM;FAS;ASPA;ARHGEF6
CUX1_K562_hg19	40/2000	0.999998	1	0.75324	1	0.481655	-7.33377e-07	CHD9;BRCA1;ZNF45;ZNF280D;NT5DC1;ZNF808;HEPH;ZMYM3;FAM122C;WBP5;POLI;GABRE;RPL39;CEP290;KRT222;IGBP1;POU2F1;PDCD6IP;NCOA5;APOOL;USP3;C20ORF26;APEX2;RSRC2;SYP;TPTEP1;MEIS2;RAD51B;NBR2;F8;DIAPH3;BRE;MORF4L2;SPIN2B;SLC25A5;NUP62CL;EVI2B;MBTPS2;ARHGEF6;SLC25A5-AS1
EZH2_astrocyte_hg19	40/2000	0.999998	1	0.75324	1	0.484279	-7.37372e-07	BEX2;NRK;AGAP11;FOXO4;SYNE2;NT5DC1;BTAF1;CALCR;TCEAL2;ESD;SLC25A21;DNAJB7;CEP290;ZNF345;SYBU;KRT222;OFD1;TRAPPC2;TSPYL2;SLC35A1;MST4;TRPC5;EPHA6;MBD1;LRRC49;ATP6AP2;C20ORF26;SYP;TPTEP1;CA5BP1;APTX;ZDHHC15;MED23;DIAPH2;MAP7D2;RBM41;PIR;RGS7BP;MBTPS2;DGKH
CTCF_thymus_mm9	40/2000	0.999998	1	0.75324	1	0.523788	-7.9753e-07	OTUD5;ERCC6L;FOCAD;CHD9;ZMYND8;ZCCHC18;MED12L;TRO;GYS1;FUNDC1;ESD;AP1S2;REPS2;POLI;IDS;SYBU;ARFGEF2;NCOA5;KSR1;DYNLT3;PBDC1;LRRC49;HUWE1;MSN;AMMECR1;BBIP1;THOC2;ZBTB33;SDHD;SMC1A;LCA5L;KIF18A;ZDHHC9;CENPI;SLC9A7;MAP7D2;PIR;PRR16;UBAP2;NRDE2
PHF8_K562_hg19	40/2000	0.999998	1	0.75324	1	0.526723	-8.01999e-07	SMG1;ADPGK;ZNF271;ABCB7;MRPS11;IGSF1;HCCS;ZNF45;IL2RG;ELK1;MRPL33;RPGR;GYS1;ZNF808;EBP;JPX;HAUS7;TMSB4X;ESD;CEP290;OFD1;ARFGEF2;GRIPAP1;PDHA1;ATP6AP2;MMP3;PHKB;FAM199X;BBIP1;SSH2;FTSJ1;SUPT3H;MED23;NBR2;KIF18A;COL4A5;LUC7L3;HNRNPH2;BRWD1;ZNF432
NELFE_MEL cell line_mm9	40/2000	0.999998	1	0.75324	1	0.541284	-8.24169e-07	PSMD10;ERCC6L;MRPS11;HCCS;ELK1;WDR44;PHF8;UXT;MED12;TCEAL8;ENOX2;SH3BGRL;PORCN;ZMAT1;HAUS7;METTL4;WBP5;IDS;PLS3;PIM2;METTL15;RPL17;RAB8B;MKL2;OPN3;PDHA1;NCOA5;PBDC1;RSRC2;FAM199X;SYP;SSH2;APTX;DUSP9;SCAF4;MED23;ZDHHC9;BRE;LUC7L3;NRDE2
RCOR1_HeLa-S3_hg19	40/2000	0.999998	1	0.75324	1	0.547401	-8.33483e-07	PSMD10;ERCC6L;KDM5C;ZNF271;ABCB7;ADPGK;FTX;HTATSF1;WDR44;EBP;HMGN5;ZMAT1;JPX;ZSCAN30;FUNDC1;CSK;EPS15;IDH3A;PDHA1;PLEKHA1;TSC22D3;LRRIQ1;IL18;FAM199X;LDOC1;ZBTB33;TTC18;FTSJ1;ITFG1;SUPT3H;ZNF71;TSPAN19;SPIN2B;ATG4A;EXOC5;BRWD1;MIR31HG;MBTPS2;ZNF432;SLC25A5-AS1
ELK4_HeLa-S3_hg19	40/2000	0.999998	1	0.75324	1	0.56146	-8.54889e-07	PSMD10;KDM5C;RPL10;ADPGK;CHM;ZNF45;BRCA1;RCHY1;RPGR;ENOX2;JPX;PDZD11;STK38L;FAM192A;CCDC77;RPL39;OFD1;GRIPAP1;PDCD6IP;CRADD;FEM1B;C20ORF26;RSRC2;PHKB;THOC2;MIR1539;NBR2;FAM111B;MED23;KIF18A;DIAPH3;PIGA;XPNPEP3;RLIM;TFAM;ZNF239;ATG4A;BRWD1;MBTPS2;ZNF530
USF1_myocyte_mm9	40/2000	0.999998	1	0.75324	1	0.561751	-8.55333e-07	ERCC6L;CHIC1;FMR1;ZMYND8;CUL3;CHM;BRCA1;RCHY1;ELK1;FAM214A;MYL12A;EDA2R;TCEAL8;ENOX2;TMEM47;STAMBPL1;SENP8;TCEAL1;WBP5;AP1S2;FAM192A;CTNNA3;SCAPER;KDM6A;ARFGEF2;PDCD6IP;MBD1;PBDC1;MFSD11;ESR2;TANC2;RAD51B;ARMCX2;BRE;XPNPEP3;ARMCX6;RLIM;SRSF2;HNRNPH2;UBAP2
HCFC1_ES-E14_mm9	40/2000	0.999998	1	0.75324	1	0.573035	-8.72514e-07	PSMD10;OTUD5;MTMR10;SYCP2;CHM;ARHGAP17;SYNE2;PHF8;UXT;ENOX2;NT5DC1;PORCN;ZMAT1;BTAF1;OPHN1;ZIC3;FAM192A;ERC1;CTNNA2;GPRASP1;METTL15;RPL17;EPS15;KDM6A;ARFGEF2;PDCD6IP;PDHA1;KSR1;LRRC49;SETDB2;THOC2;ZBTB33;ESR2;LCA5L;MED23;BRE;RLIM;BLMH;NRDE2;MBTPS2
RAD21_HeLa-S3_hg19	40/2000	0.999998	1	0.75324	1	0.587663	-8.94787e-07	PCGEM1;CHD9;ABCB7;CHD2;MRPL33;RPGR;RPS4X;MED12;GYS1;EBP;HMGN5;PDZD11;HAUS7;TCEAL1;SLITRK6;DNMT3B;PLS3;KIF21A;CSK;IGBP1;SLC14A2;NEGR1;DYNLT3;SETDB2;IL18;THOC2;ZBTB33;OXR1;SUPT3H;DIAPH2;STAG2;BRE;KIF4A;GNAS;TFAM;WFDC10A;MBTPS2;MIR31HG;DGKH;SLC25A5-AS1
USF2_K562_hg19	40/2000	0.999998	1	0.75324	1	0.590617	-8.99285e-07	BEX2;SMG1;CHIC1;CHD9;FMR1;ZMYND8;MTMR8;CHM;BRCA1;RCHY1;ELK1;MYL12A;MTM1;HERPUD1;PHF8;TCEAL8;ZNF280D;EBP;ZFP36;TCEAL1;AP1S2;FDXR;POLI;FAM192A;PIM2;KDM6A;ARFGEF2;SNORA70;PDCD6IP;SIAH1;MIR636;MFSD11;NBR2;MED23;XPNPEP3;ARMCX6;HNRNPH2;UBAP2;NUP62CL;DGKH
SUZ12_K562_hg19	40/2000	0.999998	1	0.75324	1	0.601695	-9.16153e-07	BEX2;CHRNA3;ZNF271;NRK;GLIS3;ARID4B;ZCCHC18;SYNE2;GPATCH8;RPGR;TMEM187;PRTG;NHSL2;TCEAL5;OPHN1;STAMBPL1;MECOM;ZSCAN30;SPATA22;TMSB4X;BAALC;PLS3;SLC25A43;LGI1;SNORA70;IQSEC2;GGPS1;PLEKHA1;GRID1;LHFP;USP3;APEX2;NRG1;TPTEP1;MIR1539;MID2;FAM111B;NRG4;NUP62CL;ZNF850
MAX_NB4_hg19	40/2000	0.999998	1	0.75324	1	0.604847	-9.20952e-07	PCGEM1;ZNF275;KDM5C;ERCC6L;ZNF493;ADPGK;GLIS3;CD99L2;ZNF45;FTX;HSD17B10;GPATCH8;UXT;ZFP36;PORCN;NXF3;PDZD11;RGS1;TMSB4X;MIR4767;REPS2;SLC25A43;RPL39;CEP290;OFD1;IGBP1;GRIPAP1;DYNLT3;SIAH1;C20ORF26;RSRC2;SYP;APTX;ESR2;KIF4A;PIR;LUC7L3;EXOC5;ZNF850;ZNF530
MXI1_MEL cell line_mm9	40/2000	0.999998	1	0.75324	1	0.624792	-9.51321e-07	PSMD10;OTUD5;ARID4B;FOXO4;HTATSF1;NXT2;ELK1;EDA2R;UXT;MED12;ZFP36;RUVBL2;METTL4;WBP5;SLC25A43;FAM192A;PIM2;CCDC77;GPRASP1;TRAPPC2;TSPYL2;OFD1;ZHX3;OPN3;FEM1B;PBDC1;APEX2;SYP;DUSP9;NDC80;HCFC1;RAD51B;ZDHHC9;BRE;CENPI;CCSER2;PIK3C3;ATG4A;PIN4;SLC25A53
USF2_GM12878_hg19	40/2000	0.999998	1	0.75324	1	0.637479	-9.70638e-07	BEX2;ZNF493;ADPGK;USP11;MRPS11;MOSPD2;MTMR8;CHM;HCCS;CHD2;IL2RG;RCHY1;HSD17B10;UACA;ELK1;TCEAL8;NT5DC1;EBP;ZMAT1;JPX;TCEAL4;TCEAL3;PIM2;IGBP1;PDHA1;MBD1;C20ORF26;PHKB;SDHD;MIR1539;MRPL46;APTX;DIAPH2;CLCN4;ARMCX2;ARMCX6;PIK3C3;MBTPS2;DNASE1L1;SLC25A5-AS1
TBP_MEL cell line_mm9	40/2000	0.999998	1	0.75324	1	0.640151	-9.74706e-07	FOCAD;CHM;NXT2;HTATSF1;UXT;TCEAL8;GYS1;SH3BGRL;PGRMC1;HMGN5;PDZD11;ESD;METTL4;WBP5;PLS3;SLC25A21;FAM192A;PIM2;GPRASP1;TRAPPC2;GRIPAP1;SLC35A1;PBDC1;LRRC49;SETDB2;MUM1L1;ATP6AP2;IL18;APEX2;RSRC2;ZBTB33;SSH2;APTX;NDC80;MED23;PIGA;RBM41;SLC25A53;BRWD1;NRDE2
ZMIZ1_CH12.LX_mm9	40/2000	0.999998	1	0.75324	1	0.645163	-9.82338e-07	PSMD10;PRPS1;C2CD5;FOCAD;RPL10;NDUFB11;FMR1;CEP85L;HTATSF1;ELK1;SYNE2;PGRMC1;BTAF1;ESD;WBP5;POLI;SCAPER;RBM10;RAB8B;MKL2;SLC35A1;PDHA1;ZHX3;FEM1B;MBD1;SETDB2;ATP6AP2;MSN;NAP1L2;ZBTB33;THOC2;APTX;KIF18A;SLC9A7;CENPI;CCSER2;LUC7L3;BLMH;UPRT;ZCCHC2
HCFC1_CH12.LX_mm9	40/2000	0.999998	1	0.75324	1	0.648958	-9.88116e-07	RPL10;ADPGK;ABCB7;NDUFB11;USP11;GPR65;CEP85L;HCCS;GPATCH8;MED12;ENOX2;TCEAL8;ZMAT1;HMGN5;HAUS7;RUVBL2;ESD;DNMT3B;IDS;MBNL3;RPL39;IGBP1;MKL2;ARFGEF2;PDHA1;PDCD6IP;PBDC1;ATP6AP2;NAP1L2;FAM199X;SYP;SSH2;LCA5L;PIGA;LUC7L3;ATG4A;PIN4;EXOC5;SLC25A53;DNASE1L1
POLR2A_NB4_hg19	40/2000	0.999998	1	0.75324	1	0.654924	-9.97201e-07	KDM5C;MTMR10;ERCC6L;ADPGK;ZNF271;MRPS11;BRCA1;ZNF45;HTATSF1;IL2RG;RCHY1;CHD2;SAMSN1;WDR44;RPGR;MRPL33;MED12;JPX;PDZD11;FUNDC1;FAM122C;ZNF41;IDS;ZNF826P;FAM192A;RPL39;IDH3A;UBQLN2;MKL2;ARFGEF2;DYNLT3;USP3;RSRC2;MRPL46;APTX;MED23;DIAPH3;KIAA1432;KIF4A;PIGA
SIRT6_H1-hESC_hg19	40/2000	0.999998	1	0.75324	1	0.666143	-1.01428e-06	OTUD5;ERCC6L;TNKS;ZNF271;ARID4B;ZCCHC18;CHD2;RCHY1;JPX;BTAF1;ZSCAN30;ESD;CHORDC1;AP1S2;POLI;KNTC1;ERC1;SNORD58B;TRAPPC2;OFD1;SNORA70;PDCD6IP;POU2F1;CRADD;TRPC4;LHFP;LRRC49;RSRC2;MIR1539;SMC1A;MED23;CLCN4;STAG2;TMEM35;SPIN2B;TFAM;UBAP2;ZNF432;ARHGEF6;SLC25A5-AS1
MAFK_HeLa-S3_hg19	40/2000	0.999998	1	0.75324	1	0.667239	-1.01595e-06	MTMR10;ZNF271;SPIN4;HCCS;BRCA1;FTX;MRPL33;HERPUD1;RPGR;RPS4X;PGRMC1;JPX;TCEAL4;PDZD11;ZSCAN30;TCEAL1;KNTC1;CCDC77;PIM2;UGGT2;ARFGEF2;ZRSR2;GRIPAP1;DYNLT3;USP3;C20ORF26;PHKB;MEIS2;APTX;OXR1;MRPL46;MID2;MED23;ZDHHC9;XPNPEP3;KIF4A;ZNF239;LUC7L3;UBAP2;BRWD1
MYC_A549_hg19	40/2000	0.999998	1	0.75324	1	0.679753	-1.03501e-06	ERCC6L;NDUFB11;CHD9;FTX;HTATSF1;ACACA;HERPUD1;RPGR;UXT;JPX;ZMAT1;ZNF41;MIR4767;KIF21A;SLC25A43;PIM2;CCDC77;UGGT2;RPL39;GPC6;RPL17;RBM10;NCOA5;CADM1;MBD1;APEX2;LDOC1;THOC2;NETO2;ZBTB33;RPL17-C18ORF32;ESR2;SCAF4;SRSF2;RLIM;TFAM;COL4A5;PIN4;UBAP2;SLC25A5-AS1
RFX5_K562_hg19	40/2000	0.999998	1	0.75324	1	0.699274	-1.06473e-06	OTUD5;NDUFB11;ADPGK;ZNF271;CHD9;MRPS11;ZMYND8;RCHY1;GPATCH8;RPS4X;ZNF280D;GYS1;HMBOX1;FAM156A;ZSCAN30;TMSB4X;AP1S2;METTL4;PIM2;RBM10;ARFGEF2;PDHA1;APOOL;USP3;SETDB2;PHKB;SMC1A;APTX;MRPL46;MEIS2;FTSJ1;NDC80;NBR2;F8;ZDHHC9;XPNPEP3;PIN4;NUP62CL;BRWD1;MBTPS2
TEAD4_ECC-1_hg19	41/2051	0.999999	1	0.75674	1	0.645684	-7.1074e-07	PRPS1;CHD9;GLIS3;RCHY1;MYL12A;PHF8;PRTG;ZNF280D;JPX;STAMBPL1;CDH2;HECTD2;SULT1E1;FUNDC1;STK38L;POLI;PLS3;KNTC1;CCDC77;ERC1;CEP290;PDCD6IP;PLEKHA1;DNAJB14;RSRC2;PHKB;MFSD11;MIR1539;CP;FTSJ1;SUPT3H;ITFG1;MED23;NRG4;SRSF2;MIR4530;ZNF239;FAS;EXOC5;BRWD1;ZNF432
POLR2A_A549_hg19	71/3474	1	1	0.760599	1	1.65238	-1.15515e-09	CHD9;ADPGK;HCCS;ZNF45;CHD2;ELK1;SYNE2;PHF8;MRPL33;MED12;RUVBL2;ZNF41;ZNF449;RPL39;IDH3A;RAB8B;TSPYL2;ABCC3;OFD1;MKL2;MST4;DYNLT3;MUM1L1;DNAJB14;LDOC1;THOC2;FTSJ1;SUPT3H;MID2;HDHD1;RAD51B;AR;TMSB15B;ARMCX6;LUC7L3;PIK3C3;CXORF57;ZNF630;ZNF432;BEX2;TNKS;MOSPD2;ARHGAP17;RCHY1;HSD17B10;COCH;FGD1;MYL12A;MTM1;TCEAL8;JPX;METTL4;GABRE;TBC1D8B;IGBP1;ZRSR2;ARFGEF2;PDHA1;APOOL;IQSEC2;LHFP;SIAH1;C20ORF26;NETO…
PAX5_GM12878_hg19	45/2247	1	1	0.762285	1	0.921706	-3.23404e-07	RPL10;CHD9;ADPGK;ZNF271;CHD2;IL2RG;HSD17B10;COCH;EDA2R;HERPUD1;RPGR;ZNF280D;GYS1;JPX;ZSCAN30;RGS1;TMSB4X;METTL4;AP1S2;ZNF701;STK38L;METTL15;IDH3A;TRAPPC2;TSPYL2;MST4;PDCD6IP;PLEKHA1;KSR1;USP3;SETDB2;C20ORF26;SYP;TTC18;MIR1539;MEIS2;NDC80;HCFC1;HDHD1;KIF18A;SRSF2;FAS;PMFBP1;MBTPS2;ZNF530
MAFK_ES-E14_mm9	28/1433	0.999973	1	0.763028	1	-0.168025	4.59962e-06	CHD9;ZMYND8;KLHL34;BRCA1;ASB15;NT5DC1;PGRMC1;ZFP36;TMSB4X;CTNNA3;CCDC77;GPRASP1;UBQLN2;KDM6A;P2RY13;KSR1;SETDB2;MSN;THOC2;MFSD11;ELF1;IFNE;PIR;SRSF2;RLIM;BLMH;RGS7BP;ASPA
SRF_K562_hg19	17/897	0.999519	1	0.763449	1	-0.809193	0.000389413	TRAPPC2;OFD1;SNORA70;RPL10;ADPGK;TPTEP1;MYL12A;NDC80;HERPUD1;MED23;KIAA1432;METTL4;MIR4530;CEP290;ZNF850;RAB8B;DGKH
FOSL1_K562_hg19	16/849	0.999389	1	0.765538	1	-0.880243	0.00053813	KSR1;USP3;MRPS11;CXORF65;MIR636;MFSD11;SSH2;MRPL46;SUPT3H;ELF1;HEPH;SRSF2;MIR4289;EPS15;ZCCHC2;IDH3A
CTCF_WI38_hg19	49/2447	1	1	0.771558	1	1.07902	-1.09373e-07	CHD9;ADPGK;RPGR;RPS4X;ZNF808;GYS1;RUVBL2;KIF21A;CHST7;GGPS1;LRRC49;THOC2;ZBTB33;HDHD1;MED23;SLC9A7;MORF4L2;TFAM;WFDC10A;EXOC5;NDUFB11;COCH;MED12L;NT5DC1;FAM156A;GLRA2;HECTD2;HAUS7;MIR4767;ZNF701;STK38L;CSK;RBM10;IGBP1;SLC35A1;SLC14A2;POU2F1;CADM1;FEM1B;LHFP;SETDB2;FAM199X;NETO2;OXR1;STAG2;XPNPEP3;PIR;BRWD1;SLC25A5-AS1
GATA1_erythroblast_mm9	39/1971	0.999999	1	0.772794	1	0.628195	-8.38728e-07	HEMGN;OTUD5;KDM5C;RPL10;ADPGK;TNKS;CUL3;ZMYND8;FOXO4;RCHY1;SAMSN1;HERPUD1;TCEAL8;ARHGAP21;HMBOX1;BTAF1;SENP8;CHORDC1;KNTC1;CSK;SLC25A21;CTNNA3;SLC25A43;RPL39;RAB8B;MKL2;SLC35A1;SNORA70;FEM1B;MBD1;RSRC2;SDHD;HIPK3;RAD51B;ELF1;PDCD4;SNORA69;HNRNPH2;DGKH
SPI1_GM12878_hg19	41/2068	0.999999	1	0.774045	1	0.589646	-4.56369e-07	SMG1;ACSM3;ABCB7;CD99L2;ZNF45;FAM214A;SAMSN1;PHEX;HERPUD1;MIR532;ADAM28;JPX;BTAF1;HEPH;SPTLC3;AP1S2;KRTAP4-2;CHML;RPL17;SNORD58B;SNORD58A;ZRSR2;P2RY10;CHST7;CRADD;CYBB;BBIP1;SDHD;NETO2;RPL17-C18ORF32;MEIS2;MIR223;DIAPH2;ELF1;MIR188;CLEC6A;SRSF2;MIR4530;TFAM;PMFBP1;CLC
GATA3_T47D_hg19	21/1102	0.999861	1	0.775191	1	-0.564151	7.82296e-05	USP3;ZMYND8;IL18;SDHD;SYP;BRCA1;DEFB132;SAMSN1;MEIS2;NBR2;MED23;JPX;SPTLC3;FUNDC1;SLITRK6;PDCD4;FAS;KIF21A;BRWD1;METTL15;UBQLN2
CHD1_H1-hESC_hg19	74/3635	1	1	0.776488	1	1.79815	-3.71895e-10	PTPRR;MTMR10;CSRNP3;ADPGK;SYNE2;HERPUD1;CDH2;OPHN1;ZIC3;ZSCAN30;ZNF41;CHORDC1;DLGAP1;KNTC1;KIF21A;ERC1;SNORD58B;TSPYL2;CHST7;PDCD6IP;USP3;LRRC49;MRPL46;SYTL4;ITFG1;HCFC1;ZDHHC15;RAP2C;ARMCX2;RFX7;TMEM35;COL4A5;MIR4530;SPIN2B;HNRNPH2;RGS7BP;ZNF630;CHRNA3;NDUFB11;ZNF271;ABCB7;USP11;CUL3;FOXO4;FAM214A;PORCN;ADAM28;BTAF1;TCEAL4;ZNF701;FAM192A;CCDC77;ZNF345;RBM10;IGBP1;TBC1D8B;SLC14A2;NEGR1;CRADD;FEM1…
BCLAF1_K562_hg19	19/1007	0.99978	1	0.77971	1	-0.537696	0.000118358	SNORA70;PDCD6IP;RPL10;FEM1B;CEP85L;DNAJB14;CHD2;SAMSN1;MYL12A;RAP2C;MED23;KIF18A;HMBOX1;JPX;MIR4530;METTL15;CEP290;MBTPS2;WHSC1L1
ATF2_GM12878_hg19	32/1641	0.999993	1	0.779867	1	0.224243	-1.60325e-06	KDM5C;ADPGK;BRCA1;MYL12A;GPATCH8;JPX;RGS1;FAM122C;METTL4;CCDC77;METTL15;RPL17;CEP290;TRAPPC2;ZRSR2;P2RY10;KSR1;DYNLT3;RPL17-C18ORF32;APTX;NDC80;MED23;KIF18A;DIAPH3;PKIA;MIR4530;LUC7L3;TFAM;HNRNPH2;PMFBP1;EVI2B;MBTPS2
TEAD4_HepG2_hg19	4/244	0.98149	1	0.783282	1	-1.60739	0.0300315	RSRC2;RCHY1;GPC6;MYL12A
NFIC_SK-N-SH_hg19	12/663	0.998632	1	0.787604	1	-1.10603	0.00151429	ENOX2;BEX1;ZMYM3;SULT1E1;MIR4289;ZNF449;HIF3A;MEIS2;ZNF850;MYL12A;IDH3A;ZNF530
ZBTB7A_K562_hg19	16/864	0.99956	1	0.78776	1	-0.797148	0.000351023	TSPYL2;CHD9;CUL3;TPTEP1;MFSD11;CHD2;MIR636;HTATSF1;ELK1;OXR1;GPATCH8;RAP2C;MED23;TMSB4X;RAB9A;CCDC77
TAF1_PFSK-1_hg19	29/1503	0.999987	1	0.787939	1	0.141175	-1.89679e-06	ZNF493;ABCB7;ZNF271;MRPS11;ARHGAP17;ZNF45;HMBOX1;ZFP36;JPX;PDZD11;TMSB4X;ZNF826P;POLI;IDS;METTL15;TRAPPC2;TSPYL2;ZRSR2;MST4;OXR1;APTX;MED23;KIF18A;RLIM;LUC7L3;SPIN2B;EXOC5;BRWD1;ZNF530
GATA1_megakaryocyte_mm9	13/715	0.999008	1	0.789917	1	-0.982545	0.000975466	OTUD5;SNORA70;RPL10;MBD1;CUL3;RSRC2;SAMSN1;NT5DC1;HMBOX1;BRE;MIR491;KNTC1;CSK
RAD21_ECC-1_hg19	20/1070	0.999875	1	0.797495	1	-0.449677	5.62687e-05	PCGEM1;SLC14A2;CHST7;EPHA6;CHD9;TRPC4;LRRC49;TSC22D3;NETO2;FAM214A;MED23;STAG2;SPTLC3;SLC9A7;HAUS7;MORF4L2;GNAS;STK38L;POLI;WFDC10A
ZNF217_MCF-7_hg19	30/1562	0.999992	1	0.799119	1	0.160077	-1.32597e-06	PRPS1;NRK;MRPS11;ZMYND8;MGST1;ARHGAP17;NXT2;JPX;CALCR;MECOM;TMSB4X;SLITRK6;ERC1;PIM2;MBNL3;METTL15;SYBU;FEM1B;SYTL5;MRPL46;NAALADL2;MED23;ARHGAP32;ELF1;KIF18A;CLCN4;EVI2A;MAGED2;EXOC5;ARHGEF6
ZKSCAN1_MEL cell line_mm9	4/251	0.984709	1	0.801066	1	-1.55833	0.0240125	PFKFB1;SH3BGRL;APEX2;MBTPS2
BHLHE40_MEL cell line_mm9	39/2000	0.999999	1	0.801137	1	0.649835	-4.72381e-07	ERCC6L;FOCAD;KDM5C;SMG1;TNKS;MOSPD2;CD99L2;ARHGAP17;RCHY1;ELK1;SAMSN1;MYL12A;TCEAL8;BTAF1;SENP8;PRRG1;DNMT3B;WBP5;FDXR;CTNNA3;CSK;SMARCE1;TSPYL2;ARFGEF2;ZRSR2;SNORA70;PDCD6IP;POU2F1;GPR34;FEM1B;ATP6AP2;RAD51B;RAP2C;PKM;BRE;MORF4L2;PDCD4;HNRNPH2;MBTPS2
BACH1_K562_hg19	39/2000	0.999999	1	0.801137	1	0.659723	-4.79569e-07	KDM5C;ACSM3;ADPGK;ZMYND8;ZNF45;BRCA1;ZNF280D;GYS1;HEPH;TMSB4X;METTL4;POLI;KIF21A;CCDC77;ERC1;CLIC2;UGGT2;IGBP1;ARFGEF2;SNORA70;USP3;PHKB;MIR636;MFSD11;MIR1539;FTSJ1;CA5BP1;NDC80;SUPT3H;NBR2;MED23;NRG4;XPNPEP3;SRSF2;PIR;ZNF239;BLMH;PMFBP1;BRWD1
ARID3A_HepG2_hg19	39/2000	0.999999	1	0.801137	1	0.668963	-4.86286e-07	MTMR10;BEX1;TNKS;CHD9;MRPS11;ZNF45;MYL12A;MRPL33;WDR44;RPGR;TCEAL8;NT5DC1;ZNF808;HMGN5;TCEAL4;POLI;ZNF701;PIM2;UGGT2;RPL39;ARFGEF2;NCOA5;LRRC49;C20ORF26;APEX2;RSRC2;SYP;THOC2;SDHD;ZBTB33;MIR636;APTX;NBR2;PDCD4;SPIN2B;LUC7L3;PIN4;BRWD1;MBTPS2
CTCF_brain_mm9	39/2000	0.999999	1	0.801137	1	0.675652	-4.91149e-07	MTMR10;SYCP2;CHD9;HSD17B10;MED12L;SYNE2;PHF8;RPGR;TRO;GYS1;MECOM;HECTD2;FUNDC1;CHORDC1;REPS2;SLITRK6;KNTC1;CTNNA2;UGGT2;MBNL3;SCAPER;EPS15;SYBU;RAI2;SLC35A1;POU2F1;NEGR1;KCNH8;PBDC1;TSC22D3;SETDB2;FAM199X;ZBTB33;OXR1;ELF1;CENPI;PIR;SRSF2;DGKH
ATF1_K562_hg19	39/2000	0.999999	1	0.801137	1	0.686445	-4.98994e-07	HEMGN;PRPS1;BEX2;ZNF493;RPL10;ZNF271;MRPS11;ZMYND8;MOSPD2;HTATSF1;RCHY1;SAMSN1;ZSCAN30;TMSB4X;FAM122C;WBP5;ZNF449;IDS;PIM2;CLIC2;METTL15;PDHA1;DYNLT3;USP3;LRRC49;RSRC2;SDHD;MIR1539;APTX;MRPL46;RAD51B;KIF18A;DIAPH3;ARMCX6;HNRNPH2;UPRT;PMFBP1;MBTPS2;SLC25A5-AS1
CTCF_CD14-positive monocyte_hg19	39/2000	0.999999	1	0.801137	1	0.690052	-5.01616e-07	ABCB7;CHD9;RCHY1;UACA;COCH;MED12L;RPS4X;GYS1;ADAM28;CA5B;HAUS7;TMSB4X;ZNF701;KIF21A;MBNL3;RAB8B;IGBP1;ARFGEF2;SLC35A1;POU2F1;NCOA5;CADM1;PHKB;FAM199X;ZBTB33;THOC2;SUPT3H;LCA5L;WNK1;PRR16;PIR;TFAM;SPIN2B;WFDC10A;UBAP2;EXOC5;MBTPS2;ZNF432;SLC25A5-AS1
POLR2A_HEK293_hg19	39/2000	0.999999	1	0.801137	1	0.711272	-5.17041e-07	PSMD10;SMG1;BEX2;HSD17B10;COCH;GPATCH8;MRPL33;HERPUD1;WDR44;MED12;EBP;ZFP36;PORCN;JPX;PCLO;ZIC3;TMSB4X;WBP5;DNMT3B;IDS;FAM192A;UBQLN2;RAB8B;OFD1;SLC35A1;MST4;GGPS1;MBD1;MSN;FAM199X;ZBTB33;APTX;ESR2;KIF18A;ZDHHC9;WNK1;PIGA;ATG4A;EXOC5
USF1_C2C12_mm9	39/2000	0.999999	1	0.801137	1	0.746296	-5.42501e-07	ERCC6L;CHIC1;FMR1;ZMYND8;CUL3;CHM;BRCA1;RCHY1;ELK1;FAM214A;MYL12A;ENOX2;TCEAL8;TMEM47;SENP8;TCEAL1;WBP5;AP1S2;FAM192A;CTNNA3;SCAPER;KDM6A;IGBP1;ARFGEF2;PDCD6IP;MBD1;PBDC1;MFSD11;ESR2;TANC2;ARMCX2;BRE;XPNPEP3;ARMCX6;RLIM;SRSF2;LUC7L3;HNRNPH2;UBAP2
CHD2_HeLa-S3_hg19	39/2000	0.999999	1	0.801137	1	0.752611	-5.47092e-07	ERCC6L;RPL10;MAOB;NDUFB11;ZNF45;FTX;RCHY1;CHD2;MYL12A;SYNE2;FGD1;TCEAL8;ZFP36;HMGN5;FUNDC1;WBP5;GABRE;CEP290;RBM10;OFD1;SMARCE1;MKL2;ZRSR2;PDHA1;APOOL;ATP6AP2;IL18;RSRC2;DNAJB14;MIR1539;APTX;SUPT3H;ESR2;MED23;RAD51B;PIGA;ZNF239;PIK3C3;ZNF530
E2F4_K562_hg19	39/2000	0.999999	1	0.801137	1	0.773693	-5.62417e-07	PRPS1;SMG1;ERCC6L;TNKS;CUL3;MRPS11;CD99L2;GPATCH8;WDR44;ZNF280D;NT5DC1;EBP;TMSB4X;METTL4;DNMT3B;METTL15;PDHA1;SETDB2;DNAJB14;FAM199X;PHKB;RSRC2;TPTEP1;SYP;SSH2;MRPL46;NDC80;SUPT3H;SCAF4;ESR2;HDHD1;MED23;KIF18A;DIAPH3;KIAA1432;PIGA;LUC7L3;HNRNPH2;UBAP2
ELK4_HEK293_hg19	39/2000	0.999999	1	0.801137	1	0.775461	-5.63702e-07	OTUD5;KDM5C;RPL10;MRPS11;ZNF45;NXT2;ELK1;RPGR;WDR44;TMEM187;HMBOX1;BTAF1;CHORDC1;AP1S2;FAM192A;KNTC1;CCDC77;GYG2;UGGT2;METTL15;ZNF345;OFD1;TRAPPC2;SNORA70;ATP11C;PHKB;RSRC2;SDHD;BBIP1;MIR1539;MRPL46;ITFG1;HCFC1;KIF18A;DIAPH3;XPNPEP3;ZNF239;TFAM;EXOC5
CHD7_H1-hESC_hg19	39/2000	0.999999	1	0.801137	1	0.793656	-5.76929e-07	PSMD10;ZNF493;ZNF271;ZMYND8;GDPD2;BRCA1;LPAR4;RCHY1;MED12L;SYNE2;ADAM28;JPX;CDH2;ZSCAN30;ESD;ZNF41;ZNF826P;ZNF701;GPRASP1;ARFGEF2;POU2F1;PDCD6IP;CADM1;DYNLT3;SETDB2;RAB39B;RSRC2;MIR636;MFSD11;ESR2;NBR2;CLCN4;TMSB15B;LUC7L3;ATG4A;HNRNPH2;ZNF432;MBTPS2;ZNF530
POLR2AphosphoS2_HeLa-S3_hg19	39/2000	0.999999	1	0.801137	1	0.800369	-5.81809e-07	SMG1;ERCC6L;ZNF271;FMR1;BRCA1;FTX;ZNF45;SYNE2;MYL12A;GPATCH8;FGD1;MRPL33;MED12;MIRLET7F2;ZMAT1;JPX;ZSCAN30;MIR4767;KNTC1;MKL2;TSPYL2;SMARCE1;GRIPAP1;ZRSR2;TSC22D3;C20ORF26;IL18;SSH2;APTX;OXR1;FTSJ1;FAM111B;KIAA1432;PIGA;TFAM;LUC7L3;EXOC5;MIR31HG;ZNF530
TAL1_K562_hg19	39/2000	0.999999	1	0.801137	1	0.847848	-6.16322e-07	HEMGN;KDM5C;ZNF493;FMR1;ZMYND8;CABP5;SAMSN1;RPGR;ENOX2;ZNF808;ZFP36;ZSCAN30;FAM122C;WBP5;DNMT3B;SLC25A21;UGGT2;CEP290;KDM6A;UBQLN2;RAB8B;OFD1;TSPYL2;GRIPAP1;ARFGEF2;ARG1;FAM199X;MIR636;MFSD11;MEIS2;MED23;NBR2;F8;NRG4;LUC7L3;BLMH;BRWD1;ZNF432;ZNF530
RELA_GM19099_hg19	39/2000	0.999999	1	0.801137	1	0.869383	-6.31976e-07	KDM5C;CHD9;TNKS;MRPS11;CHD2;MRPL33;NT5DC1;JPX;RGS1;METTL4;FDXR;PIM2;EPS15;RPL17;OFD1;TRAPPC2;GRIPAP1;ZRSR2;P2RY10;KSR1;NCOA5;LRRIQ1;SETDB2;C20ORF26;RSRC2;THOC2;SDHD;RPL17-C18ORF32;NDC80;RAP2C;MED23;KIF18A;TSPAN19;LUC7L3;FAS;HNRNPH2;EXOC5;MBTPS2;ZNF850
FOSL1_HCT116_hg19	6/360	0.992646	1	0.80175	1	-1.50321	0.0110956	KDM5C;ELF1;MAOB;ZDHHC9;MIR4503;ZCCHC2
E2F6_HeLa-S3_hg19	19/1024	0.999848	1	0.802057	1	-0.51365	7.81641e-05	SMG1;SPIN4;FMR1;MOSPD2;NETO2;CA5BP1;UXT;FAM111B;ZNF280D;ZMAT1;ESD;AP1S2;ZNF239;POLI;UBAP2;SLC25A5;UGGT2;BRWD1;SLC25A5-AS1
CTCF_fibroblast of upper leg skin_hg19	32/1665	0.999996	1	0.804956	1	0.258517	-1.11427e-06	CHD9;ABCB7;GLIS3;UACA;MED12L;RPS4X;TRO;GYS1;HECTD2;KIF21A;CCDC77;IGBP1;SLC35A1;ARFGEF2;SLC14A2;CHST7;NCOA5;CADM1;FEM1B;C20ORF26;CASK;FAM199X;PHKB;THOC2;ZBTB33;WNK1;MORF4L2;PRR16;UBAP2;WFDC10A;MBTPS2;MIR31HG
SRF_myocyte_mm9	32/1668	0.999996	1	0.80795	1	0.327715	-1.32526e-06	OTUD5;MTMR10;C2CD5;KDM5C;RPL10;ADPGK;HTATSF1;MYL12A;TCEAL8;GYS1;ZFP36;RUVBL2;METTL4;FDXR;FAM192A;ERC1;GPRASP1;RIBC1;CEP290;TSPYL2;SNORA70;HUWE1;BBIP1;SMC1A;APTX;NDC80;MED23;PKM;XPNPEP3;PIK3C3;ASPA;ZCCHC2
RXRA_SK-N-SH_hg19	2/139	0.967028	1	0.809739	1	-1.67463	0.0561465	OTUD5;BRE
TAL1_G1E_mm9	18/983	0.999835	1	0.813207	1	-0.623139	0.000103044	HEMGN;OTUD5;CHD9;TNKS;RCHY1;SAMSN1;EDA2R;RAD51B;ELF1;BTAF1;BRE;SENP8;PDCD4;CSK;SLC25A21;CLRN3;SGCG;KDM6A
JUND_MEL cell line_mm9	4/257	0.987038	1	0.815354	1	-1.48208	0.0193357	PLN;TNKS;SYP;MEIS2
POLR2AphosphoS5_U-87 MG_hg19	29/1532	0.999993	1	0.818424	1	0.22811	-1.65276e-06	SMG1;ABCB7;ZNF271;HSD17B10;PGRMC1;ZMAT1;HMGN5;PCLO;ZSCAN30;PDZD11;FUNDC1;TRAPPC2;OFD1;MKL2;ZRSR2;CRADD;APOOL;FEM1B;APTX;AR;CLCN4;ARMCX2;ARMCX6;RLIM;COL4A5;RAB9A;SPIN2B;CXORF57;ZNF530
RAD21_HCT116_hg19	38/1973	0.999999	1	0.820545	1	0.744056	-4.49291e-07	PCGEM1;WFDC9;CHD9;GDPD2;FAM214A;HSD17B10;MYL12A;BRS3;RPGR;GLRA2;MECOM;HAUS7;CTNNA3;PIM2;P2RY13;SLC14A2;CHST7;KCND1;TSC22D3;MUM1L1;NETO2;SSH2;FTSJ1;MED23;TMEM114;STAG2;WNK1;SLC9A7;TMSB15B;ARMCX6;IL1RAPL1;GNAS;MIR4530;TFAM;WFDC10A;SLC25A5;MBTPS2;SLC25A5-AS1
TBL1XR1_K562_hg19	68/3414	1	1	0.822479	1	1.77818	-5.57538e-10	MTMR10;KDM5C;CHD9;ZNF45;BRCA1;GPATCH8;RPGR;MRPL33;TMEM187;UXT;HEPH;ZMYM3;OPHN1;FUNDC1;FAM122C;POLI;PIM2;METTL15;RAB8B;TSPYL2;GRIPAP1;SNORD58A;MST4;NCOA5;DYNLT3;ZBTB33;MRPL46;RAD51B;RAP2C;MED23;F8;ARMCX6;SPIN2B;SLC25A5;ZNF271;MTMR8;MOSPD2;IL2RG;SAMSN1;MYL12A;TCEAL8;PDZD11;HAUS7;ESD;WBP5;STK38L;GABRE;UGGT2;IGBP1;APOOL;CRADD;FEM1B;C20ORF26;MSN;OXR1;KIF18A;DIAPH3;TMLHE;XPNPEP3;KIF4A;PIR;RBM41;PDCD4;P…
CTCF_HepG2_hg19	61/3081	1	1	0.822656	1	1.55659	-1.75925e-09	PCGEM1;CHD9;BRCA1;DACH2;RPGR;RPS4X;TRO;GYS1;FUNDC1;DNMT3B;KIF21A;ABCC3;NCOA5;DCC;CASK;ZBTB33;THOC2;SDHD;MIR636;MFSD11;ITFG1;MED23;MORF4L2;PRR16;TFAM;WFDC10A;RGS7BP;ABCB7;NDUFB11;GDPD2;RCHY1;MED12L;COCH;HECTD2;STAMBPL1;HAUS7;CSK;CTNNA2;RBM10;IGBP1;ARFGEF2;SLC14A2;P2RY10;POU2F1;CADM1;SETDB2;C20ORF26;FAM199X;PHKB;OXR1;NBR2;DIAPH2;STAG2;MIR188;WNK1;XPNPEP3;PIR;GNAS;BRWD1;MBTPS2;SLC25A5-AS1
FOSL1_H1-hESC_hg19	3/203	0.982023	1	0.822718	1	-1.6061	0.029136	TMEM35;DCX;ZCCHC2
ZBTB33_GM12878_hg19	28/1493	0.999992	1	0.828392	1	0.1153	-8.82129e-07	PSMD10;SMG1;CUL3;MTMR8;WDR44;PHF8;HMBOX1;ZMYM3;TMSB4X;STK38L;RIBC1;RPL17;ZNF345;TRAPPC2;SNORD58B;OFD1;MKL2;SNORD58A;CHST7;SETDB2;SYP;TTC18;RPL17-C18ORF32;SMC1A;LUC7L3;FAS;ATG4A;ZNF850
TAF1_MCF-7_hg19	32/1695	0.999998	1	0.833484	1	0.518115	-1.17426e-06	KDM5C;RPL10;ABCB7;UACA;RPS4X;PGRMC1;HMBOX1;PCLO;TMSB4X;ESD;FDXR;KNTC1;PIM2;RPL39;RPL17;KDM6A;GRIPAP1;POU2F1;GGPS1;CADM1;FEM1B;USP3;HUWE1;RSRC2;RPL17-C18ORF32;RAP2C;MED23;STAG2;SRSF2;EXOC5;BRWD1;MBTPS2
CTCF_GM12878_hg19	85/4238	1	1	0.834325	1	1.97817	-4.35706e-10	PCGEM1;CHD9;MRPS11;CHD2;SYNE2;RPGR;RPS4X;GYS1;ZSCAN30;RGS1;TMSB4X;CHORDC1;DNMT3B;KIF21A;METTL15;RPL39;ABCC3;MKL2;TSPYL2;NCOA5;TSC22D3;LRRC49;DYNLT3;CASK;ZBTB33;THOC2;SYP;MIR636;MFSD11;MIR1539;SMC1A;ITFG1;MED23;MORF4L2;PRR16;TFAM;WFDC10A;ATG4A;RGS7BP;EXOC5;ZNF432;NDUFB11;TNKS;ZNF271;MTMR8;FAM214A;UACA;MED12L;COCH;SH3BGRL;ADAM28;JPX;HECTD2;HAUS7;ZNF701;CSK;CTNNA2;CCDC77;RPL17;RBM10;IGBP1;ZRSR2;SLC1…
CEBPB_K562_hg19	53/2716	1	1	0.835638	1	1.41144	-9.7203e-09	OTUD5;CHD9;CRISP3;MRPS11;BRCA1;CHD2;HERPUD1;UXT;RPS4X;ZNF808;HEPH;FAM122C;IDS;POLI;PIM2;METTL15;KDM6A;GRIPAP1;NCOA5;DYNLT3;USP3;SMC1A;MIR1539;MRPL46;RAD51B;F8;ZNF239;PRPS1;BEX2;ZNF271;NDUFB11;MGST1;MOSPD2;ENOX2;TCEAL8;ADAM28;EBP;ZMAT1;JPX;SLC25A21;RBM10;APOOL;FEM1B;PHKB;RSRC2;OXR1;APTX;NBR2;KIF18A;KIF4A;RBM41;RLIM;EVI2B
TAF1_GM12891_hg19	38/1993	1	1	0.83758	1	0.945263	-3.71471e-07	NDUFB11;ADPGK;ABCB7;ZNF271;CUL3;GPR65;USP11;ARHGAP17;CHD2;RCHY1;IL2RG;SAMSN1;HSD17B10;MRPL33;JPX;RUVBL2;TMSB4X;ESD;ZNF701;RBM10;TSPYL2;SLC35A1;ZNF880;ARFGEF2;USP3;HUWE1;RSRC2;SDHD;MIR636;SMC1A;APTX;MED23;NBR2;DIAPH3;LUC7L3;UBAP2;BRWD1;MBTPS2
TFAP2A_HeLa-S3_hg19	38/1995	1	1	0.839219	1	0.863597	-3.25029e-07	SMG1;ZMYND8;FAM214A;ACACA;SYNE2;PHF8;ZNF280D;NT5DC1;GYS1;ADAMTS5;JPX;ZXDB;RUVBL2;MIR4767;ZNF449;PLS3;KIF21A;ERC1;CEP290;WHSC1L1;SLC35A1;MST4;OPN3;KSR1;DYNLT3;APEX2;MSN;SYTL4;HIPK3;HDHD1;CLCN4;DIAPH3;TFAM;FAS;RAB9A;HNRNPH2;EXOC5;DGKH
TEAD4_MCF-7_hg19	2/150	0.976841	1	0.841529	1	-1.60304	0.0375621	MYL12A;ARHGEF6
MAX_HepG2_hg19	62/3158	1	1	0.842801	1	1.6358	-1.16471e-09	SPIN4;ADPGK;MRPS11;BRCA1;EDA2R;RPGR;MED12;FAM122C;SLC25A43;RPL39;DYNLT3;DNAJB14;THOC2;SYP;ZBTB33;MIR1539;FTSJ1;ITFG1;HCFC1;MED23;PIGA;MAP7D2;ARMCX6;PRR16;TFAM;LUC7L3;PIK3C3;EXOC5;CXORF57;ZNF432;BEX1;RPL10;ZNF271;RCHY1;UACA;COCH;MED12L;TCEAL8;NT5DC1;PGRMC1;ZMAT1;METTL4;CCDC77;GABRE;UGGT2;TBC1D8B;IGBP1;ARFGEF2;ZRSR2;C20ORF26;RSRC2;OXR1;APTX;NDC80;ESR2;KIF18A;GJB1;DIAPH3;CLCN4;PIN4;UBAP2;ZNF530
MAFK_CH12.LX_mm9	38/2000	1	1	0.843263	1	0.739291	-2.49691e-07	SPIN4;ZMYND8;GPR65;ASB12;IL2RG;SYNE2;RPS4X;UXT;EBP;BTAF1;STAMBPL1;HECTD2;TMSB4X;SENP8;CHORDC1;WBP5;POLI;CSK;CTNNA3;PIM2;CCDC77;GPRASP1;EPS15;IGBP1;P2RY13;ZHX3;SETDB2;ATP6AP2;NAP1L2;MSN;DNAJB14;MFSD11;NDC80;ELF1;SRSF2;FAS;BLMH;PIK3C3
RAD21_CH12.LX_mm9	38/2000	1	1	0.843263	1	0.752795	-2.54251e-07	MTMR10;SYCP2;CHD9;ADPGK;GDPD2;CD99L2;FOXO4;RPGR;MRPL33;GYS1;HECTD2;STAMBPL1;RUVBL2;METTL4;AP1S2;STK38L;MBNL3;IGBP1;P2RY13;POU2F1;MBD1;SETDB2;MSN;FAM199X;ZBTB33;SSH2;HIPK3;MED23;PKM;STAG2;BRE;ZDHHC9;SLC9A7;CENPI;FAS;ATG4A;NUP62CL;ZCCHC2
HCFC1_HeLa-S3_hg19	38/2000	1	1	0.843263	1	0.8418	-2.84312e-07	KDM5C;RPL10;NDUFB11;CHD9;HCCS;BRCA1;HTATSF1;RPGR;ENOX2;GYS1;FAM156A;FAM122C;DNMT3B;KNTC1;PIM2;CEP290;RPL39;RBM10;OFD1;TBC1D8B;TRAPPC2;PDHA1;CRADD;LRRIQ1;ATP6AP2;C20ORF26;FTSJ1;ITFG1;RAP2C;ZNF71;TSPAN19;XPNPEP3;KIF4A;PIGA;TFAM;PIK3C3;PIN4;UBAP2
JUND_K562_hg19	38/2000	1	1	0.843263	1	0.857385	-2.89576e-07	PSMD10;ERCC6L;MOSPD2;ZNF45;IL2RG;SAMSN1;FAM214A;COCH;GPATCH8;MED12;ZFP36;FUNDC1;ZNF41;STK38L;KIF21A;CTNNA2;OFD1;ZRSR2;OPN3;PDHA1;CRADD;DYNLT3;TSC22D3;RSRC2;OXR1;APTX;DUSP9;NBR2;ELF1;ZDHHC9;ARMCX6;RBM41;SPIN2B;LUC7L3;ATG4A;PMFBP1;MBTPS2;ZNF530
FOS_endothelial cell of umbilical vein_hg19	38/2000	1	1	0.843263	1	0.858211	-2.89855e-07	ZNF271;SAMSN1;MYL12A;WDR44;HERPUD1;ZNF280D;ZMAT1;SNORD114-18;CDH2;ZSCAN30;TMSB4X;FAM122C;PRRG1;IDS;KIF21A;ERC1;KDM6A;CRADD;LHFP;LRRC49;C20ORF26;RAB39B;MIR1539;SSH2;OXR1;APTX;FAM111B;ELF1;EVI2A;STAG2;PKIA;PIR;SRSF2;ZNF239;MIR4530;BLMH;PMFBP1;EVI2B
POLR2A_GM15510_hg19	38/2000	1	1	0.843263	1	0.897026	-3.02965e-07	PSMD10;ZNF493;ADPGK;UACA;MYL12A;JPX;ZSCAN30;TCEAL3;FUNDC1;MIR4767;ZNF41;FAM192A;KNTC1;CEP290;IDH3A;MKL2;TSPYL2;ZRSR2;ZNF880;APOOL;MBD1;SIAH1;ATP6AP2;C20ORF26;BBIP1;APTX;MED23;FAM111B;KIF18A;ZNF71;ZDHHC9;PKIA;ARMCX6;SPIN2B;LUC7L3;ATG4A;EXOC5;CXORF57
CTCF_HL-60_hg19	38/2000	1	1	0.843263	1	0.909318	-3.07116e-07	CHD9;NDUFB11;GDPD2;MED12L;COCH;RPGR;RPS4X;GYS1;NT5DC1;HECTD2;STAMBPL1;HAUS7;KIF21A;CTNNA2;RBM10;IGBP1;SLC14A2;POU2F1;CADM1;MBD1;SETDB2;FAM199X;ZBTB33;SDHD;THOC2;OXR1;SUPT3H;MED23;DIAPH2;STAG2;WNK1;MORF4L2;XPNPEP3;PIR;GNAS;TFAM;WFDC10A;SLC25A5-AS1
PHF8_H1-hESC_hg19	38/2000	1	1	0.843263	1	0.913288	-3.08457e-07	SMG1;MTMR10;RPL10;ADPGK;ARID4B;DACH2;RCHY1;UACA;NHSL2;RPS6KA6;ZFP36;DLGAP1;CCDC77;CTNNA2;METTL15;RPL39;WHSC1L1;RAB8B;KDM6A;MKL2;ARFGEF2;ZRSR2;KCND1;ATP6AP2;CASK;OXR1;SUPT3H;KIF18A;DIAPH3;ZNF71;BRE;SLC9A7;TFAM;LUC7L3;EXOC5;RGS7BP;BRWD1;MIR31HG
MYC_CH12.LX_mm9	38/2000	1	1	0.843263	1	0.917622	-3.09921e-07	PSMD10;ERCC6L;RPL10;ADPGK;FMR1;IL2RG;MYL12A;PHF8;TMEM245;BTAF1;HMGN5;PDZD11;RUVBL2;METTL4;WBP5;IDS;FAM192A;SLC25A43;IDH3A;IGBP1;SNORD58B;SMARCE1;MBD1;PBDC1;HUWE1;APEX2;RSRC2;ZBTB33;RAD51B;CENPI;UBAP2;BLMH;PIK3C3;EXOC5;SLC25A53;NRDE2;ZCCHC2;DNASE1L1
RELA_GM15510_hg19	38/2000	1	1	0.843263	1	0.925465	-3.1257e-07	KDM5C;MTMR10;RPL10;ZNF271;CUL3;BRCA1;CHD2;RCHY1;ZSCAN30;RGS1;FAM192A;KIF21A;PIM2;RPL39;IDH3A;OFD1;TRAPPC2;SMARCE1;GRIPAP1;ZRSR2;SLC35A1;OPN3;KSR1;FEM1B;SETDB2;MIR1539;SUPT3H;MED23;RAP2C;DIAPH3;KIAA1432;LUC7L3;UBAP2;HNRNPH2;EXOC5;MBTPS2;ZNF530;DGKH
eGFP-GATA2_K562_hg19	38/2000	1	1	0.843263	1	0.957836	-3.23503e-07	ZNF271;NDUFB11;MRPS11;ZNF45;BRCA1;HSD17B10;MYL12A;GPATCH8;MRPL33;EBP;JPX;HEPH;ZSCAN30;TMSB4X;FAM122C;SLC25A21;KNTC1;CLIC2;CEP290;RBM10;SLC35A1;PDCD6IP;APOOL;CRADD;GABRA3;RSRC2;SDHD;CA5BP1;APTX;MRPL46;RAD51B;NBR2;MIR223;LUC7L3;UPRT;HNRNPH2;EXOC5;DGKH
ZNF384_K562_hg19	38/2000	1	1	0.843263	1	0.979234	-3.3073e-07	MTMR10;ADPGK;TNKS;CUL3;COCH;ASB15;TCEAL8;ZNF280D;GYS1;PLN;HECTD2;MECOM;TMSB4X;ZNF449;ZNF701;STK38L;KIF21A;UGGT2;GABRE;METTL15;RPL39;UBQLN2;ARFGEF2;MST4;OPN3;FEM1B;MIR636;MFSD11;OXR1;FTSJ1;PDCD4;GNAS;LUC7L3;COL4A5;ZNF239;EXOC5;BRWD1;MBTPS2
ZNF143_HeLa-S3_hg19	38/2000	1	1	0.843263	1	0.99684	-3.36676e-07	MTMR10;MRPS11;CHM;BRCA1;UACA;HSD17B10;GPATCH8;WDR44;RPS4X;ENOX2;EBP;ZMAT1;JPX;PDZD11;FUNDC1;ZNF449;IDS;PLS3;PIM2;UGGT2;GABRE;EPS15;UBQLN2;TRAPPC2;MST4;PLEKHA1;APOOL;LRRIQ1;SYP;THOC2;APTX;MRPL46;RAD51B;LUC7L3;ZNF239;TFAM;EXOC5;BRWD1
CEBPB_C2C12_mm9	28/1513	0.999995	1	0.847038	1	0.23438	-1.15966e-06	GLIS3;BRCA1;CHD2;HERPUD1;PRTG;GYS1;RUVBL2;ESD;FDXR;IDS;PLS3;BAALC;RPL39;ABCC3;RAB39B;CASK;SDHD;MFSD11;FTSJ1;CP;HIPK3;DYNAP;RAD51B;PKIA;MORF4L2;SRSF2;HNRNPH2;ZCCHC2
RAD21_HepG2_hg19	52/2685	1	1	0.847762	1	1.40196	-8.94842e-09	PCGEM1;CHD9;ADPGK;BRCA1;CHD2;MRPL33;RPGR;ZNF280D;RPS4X;GYS1;FDXR;DNMT3B;POLI;KIF21A;CEP290;LRRC49;USP3;ZBTB33;THOC2;SDHD;MIR1539;MED23;MORF4L2;WFDC10A;RGS7BP;GDPD2;ARHGAP17;MED12L;COCH;HECTD2;HAUS7;ZNF701;SLC25A21;CSK;MBNL3;ZNF345;IGBP1;SLC14A2;POU2F1;CADM1;PHKB;APTX;MEIS2;NBR2;GJB1;STAG2;ZDHHC9;XPNPEP3;PIR;GNAS;MBTPS2;SLC25A5-AS1
RAD21_GM12878_hg19	52/2690	1	1	0.851188	1	1.30607	-7.50594e-09	WFDC9;CHD9;ADPGK;ARID4B;ZCCHC18;SYNE2;RPGR;ZNF808;ZNF449;POLI;KIF21A;PIM2;RPL39;MST4;CHST7;KCND1;EPHA6;GGPS1;DCC;TRPC4;LRRC49;USP3;TSC22D3;ITFG1;MED23;RAP2C;SLC9A7;MORF4L2;ARMCX6;IL1RAPL1;TFAM;WFDC10A;SLC25A5;FAM214A;HSD17B10;MYL12A;GLRA2;RGAG1;STK38L;CSK;CTNNA3;SLC14A2;POU2F1;PHKB;NETO2;SSH2;TMEM114;STAG2;WNK1;GNAS;MBTPS2;SLC25A5-AS1
CTCF_GM12870_hg19	28/1518	0.999996	1	0.851459	1	0.269368	-1.19419e-06	CHD9;NDUFB11;COCH;SYNE2;RPGR;RPS4X;NT5DC1;GYS1;HECTD2;HAUS7;KIF21A;CSK;RBM10;IGBP1;SLC14A2;POU2F1;CADM1;DCC;SETDB2;ZBTB33;OXR1;MED23;STAG2;MORF4L2;TFAM;WFDC10A;RGS7BP;MIR31HG
CTCF_H1-hESC_hg19	77/3890	1	1	0.852869	1	1.94184	4.97779e-11	PCGEM1;CSRNP3;CHD9;SPIN4;HTR2C;SYNE2;RPGR;TRO;RPS4X;ZNF808;GYS1;NHSL2;CA5B;SPTLC3;DNMT3B;DLGAP1;KIF21A;GYG2;SYBU;CHST7;EPHA6;NCOA5;TSC22D3;CASK;ZBTB33;SYP;THOC2;MIR636;MFSD11;MID2;MED23;SLC9A7;MORF4L2;MAP7D2;PRR16;WFDC10A;RGS7BP;NDUFB11;ABCB7;MTMR8;GLIS3;COCH;MED12L;FAM156A;GLRA2;HECTD2;HAUS7;ZNF701;CSK;CTNNA2;CCDC77;MBNL3;RBM10;IGBP1;SLC14A2;POU2F1;CADM1;LHFP;SETDB2;C20ORF26;FAM199X;PHKB;NETO2;O…
CTCF_SK-N-SH_hg19	72/3657	1	1	0.855907	1	1.88846	-1.51367e-10	PCGEM1;CSRNP3;CHD9;ADPGK;CHD2;RPGR;RPS4X;TRO;GYS1;ZNF808;MECOM;FUNDC1;TMSB4X;KIF21A;SYBU;CHST7;NCOA5;DCC;LRRC49;TSC22D3;DYNLT3;CASK;NRG1;ZBTB33;THOC2;ITFG1;MED23;SLC9A7;MORF4L2;PRR16;TFAM;WFDC10A;NDUFB11;ABCB7;GLIS3;GDPD2;UACA;COCH;MED12L;FAM156A;HECTD2;HAUS7;SLITRK6;MIR4289;REPS2;STK38L;CSK;CTNNA2;CCDC77;MBNL3;RBM10;IGBP1;SLC35A1;ARFGEF2;SLC14A2;POU2F1;CADM1;LHFP;C20ORF26;FAM199X;NETO2;OXR1;HIPK…
TAL1_megakaryocyte_mm9	15/869	0.999833	1	0.858106	1	-0.638796	0.000106618	LGI1;HEMGN;SERPINB10;EPHA6;AMY2B;AKR1D1;NRG1;IL2RG;SENP8;AP1S2;COL10A1;POLI;CSK;SLC25A43;WHSC1L1
POLR2A_MCF-7_hg19	82/4137	1	1	0.858107	1	2.01053	2.69972e-11	WFDC9;SMG1;KDM5C;ADPGK;CHD9;ZNF45;BRCA1;MRPL33;MED12;TMEM47;CA5B;SPATA22;ZNF41;FAM122C;AP1S2;CEP290;METTL15;TSPYL2;ABCC3;ZNF880;GRIPAP1;SNORA70;SLC36A2;TRPC4;TSC22D3;USP3;ATP6AP2;IL18;DNAJB14;FTSJ1;ITFG1;SUPT3H;MED23;NRG4;PIGA;PRR16;TFAM;LUC7L3;SPIN2B;WFDC10A;HNRNPH2;PIK3C3;CXORF57;EXOC5;ZNF432;BEX1;IGSF1;CUL3;GDPD2;ARHGAP17;RCHY1;HSD17B10;FGD1;COCH;PRTG;PORCN;JPX;REPS2;UGGT2;HDX;ZRSR2;ARFGEF2;PD…
TCF12_GM12878_hg19	18/1023	0.999933	1	0.85831	1	-0.320494	2.1562e-05	OFD1;TRAPPC2;SMG1;FEM1B;ADPGK;ZNF271;RPS4X;RAP2C;GYS1;TMSB4X;SRSF2;AP1S2;LUC7L3;TFAM;POLI;EXOC5;BRWD1;ZNF850
CTCF_GM12872_hg19	34/1823	0.999999	1	0.85837	1	0.734202	-4.99637e-07	CHD9;NDUFB11;COCH;MED12L;RPGR;RPS4X;GYS1;ZFP36;STAMBPL1;HAUS7;KIF21A;CSK;RBM10;IGBP1;SLC14A2;POU2F1;TSC22D3;MBD1;SETDB2;C20ORF26;FAM199X;PHKB;ZBTB33;OXR1;ITFG1;MED23;STAG2;WNK1;MORF4L2;GNAS;PIR;WFDC10A;RGS7BP;SLC25A5-AS1
TEAD4_A549_hg19	7/447	0.997772	1	0.859432	1	-1.22892	0.00274051	MIR4530;PLS3;KNTC1;RSRC2;RCHY1;GPC6;MYL12A
CTCF_K562_hg19	93/4670	1	1	0.8641	1	1.93243	-4.8686e-10	ACSM3;CHD9;BRCA1;SYNE2;MRPL33;RPGR;WDR44;RPS4X;TRO;GYS1;ZFP36;CA5B;ZMYM3;HEPH;MMP26;FUNDC1;TMSB4X;FAM122C;DNMT3B;KIF21A;PIM2;METTL15;CEP290;NCOA5;TSC22D3;USP3;IL18;CASK;ZBTB33;THOC2;SYP;SMC1A;MIR1539;MIR636;MFSD11;FTSJ1;CA5BP1;SUPT3H;ITFG1;MED23;MORF4L2;PRR16;SRSF2;LUC7L3;TFAM;WFDC10A;HNRNPH2;SLC25A5;DGKH;ABCB7;NDUFB11;MTMR8;MED12L;COCH;ACACA;NT5DC1;EBP;C6ORF165;HECTD2;HAUS7;METTL4;ZNF701;CSK;CTN…
SP2_H1-hESC_hg19	21/1184	0.999977	1	0.866461	1	-0.0480964	1.09755e-06	SLC35A1;OTUD5;SNORA70;ZNF493;GGPS1;RPL10;ZNF271;ARID4B;HIF3A;UACA;RPS4X;FAM111B;GYS1;DIAPH3;ZDHHC9;ZSCAN30;RUVBL2;FUNDC1;PLS3;UPRT;KDM6A
GTF3C2_HeLa-S3_hg19	22/1236	0.999984	1	0.867683	1	-0.0372048	6.13368e-07	ARFGEF2;OPN3;NCOA5;NDUFB11;SETDB2;IL18;PHKB;THOC2;SDHD;FTX;HTATSF1;ACACA;ITFG1;HIPK3;RPGR;UXT;NRG4;POLI;EXOC5;RPL39;MBTPS2;RBM10
SIX5_A549_hg19	34/1839	1	1	0.870439	1	0.805004	-3.85189e-07	PSMD10;MRPS11;MTMR8;CHM;ZNF45;RCHY1;GPATCH8;MYL12A;RPS4X;UXT;ENOX2;FUNDC1;METTL4;ZNF449;WHSC1L1;SMARCE1;PDCD6IP;LRRC49;C20ORF26;RSRC2;SDHD;MRPL46;APTX;NDC80;MED23;RAD51B;ZNF71;RBM41;LUC7L3;ZNF239;ATG4A;PIN4;MBTPS2;ZNF530
ZC3H11A_MEL cell line_mm9	13/779	0.999776	1	0.873258	1	-0.711604	0.000159463	SMARCE1;P2RY13;CHD9;TSC22D3;ESR2;TANC2;ASB15;RGAG1;STAG2;ST5;SLITRK6;DNMT3B;SOX6
SMARCC2_HeLa-S3_hg19	13/779	0.999776	1	0.873258	1	-0.660967	0.000148116	OPN3;MRPS11;AGAP11;MRPL46;HIPK3;MYL12A;RPS6KA3;FAM156A;HMBOX1;WNK1;FAS;UPRT;CEP290
TAF1_A549_hg19	8/512	0.998805	1	0.873588	1	-1.01551	0.00121467	GRIPAP1;FEM1B;ABCB7;MRPS11;LUC7L3;RSRC2;RCHY1;RPL39
FOXM1_GM12878_hg19	30/1648	0.999999	1	0.876066	1	0.710489	-9.05426e-07	CHD9;ZNF271;MRPS11;HERPUD1;RPGR;JPX;ZSCAN30;RGS1;METTL4;CCDC77;PIM2;GRIPAP1;PDCD6IP;KSR1;FEM1B;LRRC49;C20ORF26;THOC2;ZBTB33;APTX;NDC80;MED23;DIAPH3;KIF4A;PKIA;RLIM;LUC7L3;EXOC5;BRWD1;MBTPS2
ZBTB33_A549_hg19	42/2245	1	1	0.878554	1	1.26648	-4.72569e-08	PSMD10;RPL10;ADPGK;MRPS11;MTMR8;CHM;GPATCH8;MRPL33;WDR44;RPGR;PRTG;JPX;RUVBL2;FUNDC1;TMSB4X;STK38L;KNTC1;CCDC77;ZNF345;CEP290;TRAPPC2;OFD1;MKL2;APOOL;FEM1B;LRRC49;RSRC2;SYP;TTC18;SMC1A;MIR1539;MRPL46;APTX;MED23;BRE;SRSF2;LUC7L3;ATG4A;PIN4;HNRNPH2;EXOC5;ZNF850
SREBF2_GM12878_hg19	6/405	0.997736	1	0.878933	1	-1.2032	0.0027277	MED23;ZMYND8;FDXR;MIR4530;BRWD1;MBTPS2
TEAD4_H1-hESC_hg19	32/1752	0.999999	1	0.879228	1	0.756587	-4.90469e-07	PRPS1;PTPRR;CHD9;KCNC2;ZNF271;GDPD2;RCHY1;MYL12A;RPGR;PCLO;JPX;CA5B;ZSCAN30;FUNDC1;METTL4;POLI;CEP290;IDH3A;FEM1B;LRRIQ1;RSRC2;SDHD;SYP;MFSD11;MIR636;OXR1;NDC80;MED23;TSPAN19;PIR;COL4A5;ZNF432
BACH1_H1-hESC_hg19	37/2000	1	1	0.879316	1	0.918891	-1.4026e-07	ZNF275;ERCC6L;BEX1;NRK;MGST1;CHM;ZNF45;GPATCH8;PCLO;CDH2;CA5B;WBP5;DNMT3B;POLI;MIR1298;CCDC77;GYG2;METTL15;PDHA1;PDCD6IP;IQSEC2;TRPC4;FEM1B;RAB39B;THOC2;SYP;MIR1539;MFSD11;FTSJ1;APTX;SUPT3H;ESR2;MAP7D2;TFAM;MIR31HG;ZNF432;ZNF630
EZH2_H1-hESC_hg19	37/2000	1	1	0.879316	1	0.924771	-1.41157e-07	BEX2;FHL1;MOSPD2;GDPD2;CHM;FOXO4;BRCA1;IL2RG;CHD2;ELK1;UACA;ENOX2;MIR676;PGRMC1;BTAF1;MECOM;TCEAL4;CDH2;CHORDC1;TCEAL1;ESD;LINC00515;SMARCE1;SLC14A2;MST4;KCND1;CRADD;LMO3;RAB39B;SYP;SUPT3H;DCX;SPIN2A;BLMH;WFDC10A;MIR31HG;ZNF630
NRF1_HepG2_hg19	37/2000	1	1	0.879316	1	0.940602	-1.43574e-07	ERCC6L;KDM5C;RPL10;ZNF271;ARID4B;FTX;GPATCH8;MYL12A;WDR44;TMEM187;ZSCAN30;TSPAN7;CHORDC1;ZNF449;POLI;UGGT2;METTL15;MKL2;PDCD6IP;POU2F1;GGPS1;NCOA5;MBD1;SIAH1;SDHD;SYP;MIR1539;SSH2;CA5BP1;SUPT3H;HDHD1;KIF18A;ST5;PIGA;MAP7D2;PDCD4;SRSF2
MXI1_IMR-90_hg19	37/2000	1	1	0.879316	1	0.959015	-1.46384e-07	ERCC6L;MOSPD2;BRCA1;FOXO4;SYNE2;ACACA;RPGR;GYS1;HMBOX1;HAUS7;MIR4767;METTL4;ZNF701;POLI;CEP290;RPL39;IDH3A;ZRSR2;PLEKHA1;LHFP;RSRC2;PHKB;LDOC1;SDHD;SCAF4;ESR2;NDC80;EVI2A;DIAPH3;SLC9A7;SPIN2B;ZNF239;UPRT;UBAP2;EXOC5;ZNF432;ZNF530
EZH2_GM12878_hg19	37/2000	1	1	0.879316	1	0.967392	-1.47663e-07	ABCB7;MRPS11;CEP85L;CHM;BRCA1;UACA;MYL12A;SNORD113-6;JPX;CALCR;RUVBL2;SENP8;LINC00515;CCDC77;RIBC1;RPL17;ZNF345;OR4F6;ABCC3;IGBP1;SLC14A2;NLGN4X;IQSEC2;CRADD;KSR1;LRRC49;BBIP1;RPL17-C18ORF32;MRPL46;LCA5L;NBR2;NRG4;OR4K13;WFDC10A;UBAP2;PMFBP1;ZNF850
KDM4A_H1-hESC_hg19	37/2000	1	1	0.879316	1	0.980301	-1.49633e-07	ZNF275;ERCC6L;ADPGK;USP11;CHM;FOXO4;HIF3A;RCHY1;MRPL33;UXT;GYS1;ZNF808;RPS6KA6;JPX;ZMAT1;HMGN5;ZSCAN30;CTNNA2;CCDC77;ERC1;GABRE;KDM6A;OFD1;ARFGEF2;SETDB2;ATP6AP2;HUWE1;SSH2;DIAPH3;ARMCX2;ZNF71;BRE;ST5;SLC9A7;PIGA;SRSF2;RGS7BP
CTCF_limb_mm9	37/2000	1	1	0.879316	1	0.996675	-1.52133e-07	SYCP2;CHD9;ABCB7;SPIN4;ZCCHC18;MED12L;RPGR;TRO;GYS1;PGRMC1;TMSB4X;FUNDC1;CHORDC1;TSPAN7;CTNNA2;PIM2;UGGT2;MBNL3;SCAPER;HDX;SYBU;RAI2;TSPYL2;CHST7;POU2F1;TSC22D3;LRRC49;FAM199X;ZBTB33;OXR1;NDC80;HIPK3;MED23;PIR;GNAS;TFAM;FAS
MXI1_HeLa-S3_hg19	37/2000	1	1	0.879316	1	1.01412	-1.54795e-07	ZNF275;KDM5C;SPIN4;MRPS11;ZNF45;FTX;RCHY1;SYNE2;RPGR;MED12;FAM156A;SLC25A43;CSK;FAM192A;CCDC77;RPL39;KDM6A;TBC1D8B;OFD1;PLEKHA1;DYNLT3;USP3;IL18;APEX2;LDOC1;ZBTB33;MRPL46;OXR1;RAD51B;MED23;CLCN4;BRE;RBM41;PIN4;BRWD1;SLC25A5;SLC25A5-AS1
POLR2A_brain_mm9	37/2000	1	1	0.879316	1	1.02285	-1.56128e-07	PSMD10;SMG1;TNKS;GLIS3;CHD2;UACA;HSD17B10;WDR44;TMEM47;TMEM245;TCEAL5;PDZD11;REPS2;PLS3;PIM2;MBNL3;GPRASP1;METTL15;RPL39;EPS15;IDH3A;UBQLN2;GRIPAP1;PLEKHA1;NCOA5;LHFP;PBDC1;SETDB2;RAB39B;ZBTB33;KLF8;ELF1;SLC9A7;WNK1;SRSF2;HNRNPH2;PIK3C3
POLR2A_testis_mm9	37/2000	1	1	0.879316	1	1.03607	-1.58147e-07	TNKS;HIF3A;HSD17B10;WDR44;MRPL33;TMEM245;ZFP36;PGRMC1;ZMAT1;PLCZ1;FUNDC1;PRRG1;IDS;PIM2;PAK3;GPRASP1;RPL39;IDH3A;ARFGEF2;PDHA1;ZHX3;OPN3;PLEKHA1;CADM1;GGPS1;MUM1L1;LRRIQ1;AMMECR1;THOC2;SCAF4;RAP2C;MED23;ELF1;BRE;PIH1D3;SLC25A5;NRDE2
KAT2A_MEL cell line_mm9	37/2000	1	1	0.879316	1	1.03861	-1.58534e-07	PSMD10;MTMR10;KDM5C;TNKS;MRPS11;CHM;FOXO4;ENOX2;TMEM245;HMBOX1;FUNDC1;FDXR;CCDC77;GPRASP1;RAB8B;IGBP1;TBC1D8B;NCOA5;CRADD;GGPS1;PHKB;ZBTB33;FTSJ1;MRPL46;ITFG1;RAD51B;PKM;WNK1;RBM41;PIN4;PIK3C3;ATG4A;SLC25A53;BRWD1;NRDE2;MBTPS2;DNASE1L1
NFE2_GM12878_hg19	37/2000	1	1	0.879316	1	1.04104	-1.58904e-07	OTUD5;KDM5C;CHIC1;ZNF271;ZMYND8;FMR1;RCHY1;SAMSN1;MYL12A;GPATCH8;MTM1;HERPUD1;EBP;ZSCAN30;RGS1;TCEAL1;AP1S2;FAM192A;RPL17;KDM6A;UBQLN2;ARFGEF2;PDCD6IP;C20ORF26;BBIP1;RPL17-C18ORF32;APTX;RAD51B;ELF1;ARMCX2;ARMCX6;PDCD4;MIR4530;HNRNPH2;UBAP2;PMFBP1;EVI2B
POLR2A_CH12.LX_mm9	37/2000	1	1	0.879316	1	1.04477	-1.59475e-07	KDM5C;SMG1;CHD9;FMR1;HCCS;IL2RG;HSD17B10;SYNE2;PORCN;NXF3;ESD;CHORDC1;METTL4;DNMT3B;GPRASP1;IDH3A;MKL2;TBC1D8B;OPN3;ZHX3;PLEKHA1;APOOL;USP3;ATP6AP2;FAM199X;SYP;SMC1A;MRPL46;MED23;ZDHHC9;ARMCX6;SNORA69;TFAM;UBAP2;BLMH;NRDE2;DNASE1L1
POLR2A_bone marrow macrophage_mm9	37/2000	1	1	0.879316	1	1.09855	-1.67683e-07	PSMD10;PRPS1;RPL10;CEP85L;GLIS3;ARID4B;CHD2;MED12L;GPATCH8;HERPUD1;WDR44;ZFP36;PGRMC1;MECOM;STAMBPL1;ESD;AP1S2;FDXR;IDS;RPL17;IDH3A;UBQLN2;ARFGEF2;OPN3;CADM1;PLEKHA1;MBD1;MSN;THOC2;HIPK3;ELF1;WNK1;XPNPEP3;SRSF2;PMP22;BLMH;BRWD1
BRCA1_HepG2_hg19	37/2000	1	1	0.879316	1	1.16369	-1.77626e-07	ADPGK;CHD9;ZNF271;MRPS11;ARID4B;FAM214A;GPATCH8;WDR44;HMGN5;RUVBL2;ESD;METTL4;POLI;STK38L;PIM2;TRAPPC2;ARFGEF2;SLC35A1;PDCD6IP;CRADD;FEM1B;C20ORF26;SYP;SMC1A;TTC18;APTX;NDC80;NBR2;RAD51B;DIAPH3;XPNPEP3;LUC7L3;TFAM;WFDC10A;SLC25A5;BRWD1;SLC25A5-AS1
MAX_K562_hg19	75/3845	1	1	0.880146	1	1.98182	1.7782e-10	MTMR10;ACSM3;SPIN4;MRPS11;ZNF45;BRCA1;CHD2;GPATCH8;HERPUD1;RPGR;ZNF280D;UXT;ZNF808;ZFP36;HEPH;ZSCAN30;FAM122C;FDXR;AP1S2;IDS;SLC25A43;CLIC2;KDM6A;TSPYL2;OFD1;SNORA70;MST4;PDCD6IP;USP3;DYNLT3;THOC2;SYP;DUSP9;SUPT3H;RAP2C;MED23;NRG4;TMSB15B;PIGA;ARMCX6;LUC7L3;ZNF239;TFAM;HNRNPH2;ZNF630;ZNF432;RPL10;ZNF271;FTX;FAM214A;SAMSN1;HSD17B10;MYL12A;MTM1;TCEAL8;JPX;ZMAT1;TCEAL4;HECTD2;METTL4;CSK;GPC6;TBC1D8B…
EGR1_H1-hESC_hg19	18/1046	0.99996	1	0.880195	1	-0.168681	6.68339e-06	GGPS1;CRADD;MAOB;TNKS;ZNF271;KCNH8;USP3;RSRC2;GPATCH8;MED23;BRE;ZSCAN30;SLITRK4;AP1S2;POLI;KNTC1;ZNF432;SLC25A5-AS1
ATF2_H1-hESC_hg19	35/1906	1	1	0.88265	1	0.939761	-2.28863e-07	ADPGK;ZNF271;MRPS11;BRCA1;CHD2;MRPL33;HERPUD1;UXT;HMBOX1;ZSCAN30;FAM122C;METTL4;ZNF826P;STK38L;POLI;CCDC77;RPL39;CEP290;CRADD;FEM1B;USP3;RSRC2;SDHD;MRPL46;APTX;NDC80;MED23;NBR2;FAM111B;DIAPH3;XPNPEP3;PKIA;MIR4530;HNRNPH2;EXOC5
POLR2AphosphoS5_GM12891_hg19	33/1809	1	1	0.884241	1	0.867696	-3.58155e-07	ZNF275;ZNF493;CHD9;ABCB7;ZNF271;CUL3;GPR65;ZNF45;CHD2;HSD17B10;MRPL33;TCEAL8;ZMAT1;HMGN5;JPX;ZSCAN30;PDZD11;METTL4;UGGT2;ARFGEF2;ZRSR2;THOC2;SUPT3H;NDC80;MED23;ARMCX2;DIAPH3;LUC7L3;SPIN2B;UBAP2;MBTPS2;DNASE1L1;ZNF530
CEBPB_HepG2_hg19	70/3621	1	1	0.888055	1	1.81511	-4.36465e-10	OTUD5;ADPGK;CRISP3;BRCA1;CHD2;SERPINA7;HERPUD1;PHF8;GYS1;ZNF808;ZFP36;RUVBL2;FAM122C;FDXR;POLI;IDS;KNTC1;SLC25A43;METTL15;CEP290;SYBU;KDM6A;TSPYL2;ABCC3;GRIPAP1;NCOA5;DYNLT3;USP3;ATP6AP2;MIR1539;SUPT3H;MED23;RAD51B;LUC7L3;PIK3C3;PRPS1;FIGF;MAOB;NDUFB11;CUL3;MOSPD2;MGST1;UACA;NT5DC1;ADAM28;JPX;SULT1E1;FAM192A;ZNF345;RBM10;CRADD;FEM1B;C20ORF26;RAB39B;BBOX1;RSRC2;PHKB;APTX;CP;HIPK3;NBR2;KIF18A;CLCN4…
SRF_HCT116_hg19	6/413	0.998175	1	0.889614	1	-1.18852	0.00217143	OFD1;TRAPPC2;ADPGK;HUWE1;MYL12A;DGKH
REST_ECC-1_hg19	18/1057	0.999969	1	0.889679	1	-0.145977	4.47618e-06	BEX2;PTPRR;BEX1;NCOA5;GRID1;KCNC2;KCNH8;SYP;PRTG;GLRA2;PCLO;BRE;CDH2;HAUS7;SLC17A6;SLC25A21;KRTAP4-1;CTNNA2
TAF7_H1-hESC_hg19	26/1466	0.999997	1	0.889815	1	0.471297	-1.27093e-06	ADPGK;ABCB7;ZNF271;CUL3;USP11;MRPS11;CD99L2;RCHY1;NT5DC1;GYS1;PGRMC1;PCLO;JPX;ZSCAN30;RPL39;TSPYL2;FEM1B;RSRC2;PHKB;SYP;MRPL46;MED23;XPNPEP3;LUC7L3;TFAM;MBTPS2
SIN3A_HCT116_hg19	11/689	0.999708	1	0.890074	1	-0.659898	0.000193031	NBR2;SNORA70;KIF18A;ZFP36;USP3;AGAP11;C20ORF26;MOSPD2;MIR4530;BRCA1;METTL15
NR3C1_ECC-1_hg19	3/237	0.99352	1	0.89208	1	-1.39608	0.00907583	MIR4530;HIF3A;CP
THAP1_K562_hg19	32/1775	1	1	0.894709	1	0.854382	-3.30695e-07	PSMD10;CHD9;ADPGK;MTMR8;MYL12A;ZNF280D;ZFP36;ZNF41;POLI;TRAPPC2;OFD1;ARFGEF2;POU2F1;PDCD6IP;CRADD;MBD1;DNAJB14;BBIP1;ZBTB33;SUPT3H;SCAF4;ESR2;HCFC1;MED23;SRSF2;LUC7L3;PIK3C3;ATG4A;UBAP2;BRWD1;ZNF630;ZCCHC2
CTCF_cardiac muscle cell_hg19	32/1777	1	1	0.895978	1	0.828886	-3.06675e-07	CHD9;ABCB7;GLIS3;COCH;MED12L;RPGR;RPS4X;TRO;GYS1;STAMBPL1;CDH2;HECTD2;KIF21A;IGBP1;SLC35A1;SLC14A2;POU2F1;NCOA5;CADM1;FAM199X;THOC2;ZBTB33;MFSD11;MIR636;OXR1;STAG2;XPNPEP3;MORF4L2;PIR;WFDC10A;BRWD1;SLC25A5-AS1
NFATC1_GM12878_hg19	27/1532	0.999999	1	0.900364	1	0.599977	-8.44654e-07	KDM5C;ADPGK;ZNF271;BRCA1;CHD2;IL2RG;ELK1;HERPUD1;JPX;ZSCAN30;RGS1;KNTC1;CCDC77;PIM2;RPL17;PDCD6IP;KSR1;MBD1;RSRC2;SMC1A;MIR1539;RPL17-C18ORF32;APTX;MED23;ELF1;EVI2A;ZNF432
IRF3_HepG2_hg19	12/755	0.999846	1	0.901708	1	-0.547303	8.4087e-05	RAD51B;FAM111B;GYS1;GGPS1;RUVBL2;FDXR;FAM192A;KNTC1;ARID4B;RSRC2;EXOC5;CHD2
FOXP2_SK-N-MC_hg19	6/423	0.998609	1	0.901831	1	-1.09706	0.00152686	JPX;TNKS;RLIM;POLI;SDHD;RCHY1
GATA2_G1E_mm9	6/424	0.998647	1	0.902987	1	-1.13588	0.00153823	HMBOX1;ADPGK;MBD1;PDCD4;SAMSN1;RAB8B
MEF2A_GM12878_hg19	16/970	0.999962	1	0.903712	1	-0.216585	8.31425e-06	TRAPPC2;OFD1;ZNF275;POU2F1;KSR1;CXORF21;USP3;ARHGAP17;OXR1;MED23;SPTLC3;RGS1;TMSB4X;STK38L;POLI;CSK
ESRRA_GM12878_hg19	17/1023	0.999973	1	0.904103	1	-0.178958	4.91498e-06	SMG1;FEM1B;ADPGK;CHD9;AGAP11;CD99L2;SDHD;MFSD11;MIR636;HCFC1;TMEM187;MED23;SRSF2;BRWD1;SLC25A5;EPS15;SLC25A5-AS1
YY1_ECC-1_hg19	32/1791	1	1	0.904533	1	0.955568	-2.57465e-07	PSMD10;ZNF271;MRPS11;ZMYND8;MTMR8;RCHY1;MED12L;EBP;RUVBL2;CCDC77;UGGT2;ARFGEF2;SLC14A2;USP3;LRRIQ1;C20ORF26;RAB39B;MRPL46;SUPT3H;ITFG1;MED23;KIF18A;ELF1;DIAPH3;PIGA;RLIM;LUC7L3;RAB9A;ZNF239;ATG4A;SLC25A5;BRWD1
BATF_GM12878_hg19	12/760	0.999864	1	0.906088	1	-0.665291	9.03071e-05	SMG1;ADAM28;ADAMDEC1;ELF1;KSR1;RGS1;STK38L;RAB39B;PMFBP1;SSH2;SAMSN1;HERPUD1
MYOD1_C2C12_mm9	17/1026	0.999974	1	0.906369	1	-0.222178	5.68091e-06	KRTAP9-3;ARHGAP17;MFSD11;HMBOX1;EVI2A;PKM;ARMCX2;ST5;ARMCX6;SRSF2;PMP22;MIR491;BAALC;RAPGEF2;KRTAP4-2;EVI2B;DNASE1L1
MYBL2_HepG2_hg19	28/1595	0.999999	1	0.908093	1	0.705232	-5.53574e-07	RPL10;ADPGK;ZNF271;CHD2;MRPL33;ZSCAN30;METTL4;STK38L;RPL39;METTL15;CEP290;SLC35A1;APOOL;RSRC2;THOC2;MIR1539;CP;NDC80;KIF18A;CLCN4;DIAPH3;BRE;KIF4A;LUC7L3;HNRNPH2;MBTPS2;ZNF432;ZNF530
CTCF_cortical plate_mm9	36/2000	1	1	0.909322	1	0.966289	-6.48268e-08	PTPRR;CHD9;ADPGK;UACA;MED12L;RPGR;MRPL33;GYS1;RGAG1;HMGN5;HAUS7;RUVBL2;SLITRK6;CSK;CTNNA2;UGGT2;GPRASP1;SYBU;POU2F1;CHST7;CADM1;DCC;TRPC4;LHFP;MBD1;TSC22D3;LRRC49;APEX2;FAM199X;ZBTB33;MED23;STAG2;PKM;IL1RAPL1;PIR;GNAS
NRF1_K562_hg19	36/2000	1	1	0.909322	1	1.09023	-7.31415e-08	ERCC6L;KDM5C;RPL10;ADPGK;CEP85L;FTX;COCH;GPATCH8;RPS4X;PDZD11;ZNF449;ZNF701;IDS;POLI;CSK;CTNNA2;UGGT2;CEP290;METTL15;ZRSR2;GRIPAP1;PDCD6IP;OPN3;MBD1;C20ORF26;RSRC2;SDHD;MIR1539;SSH2;CA5BP1;MEIS2;KIF18A;KIF4A;PDCD4;BLMH;SLC25A5-AS1
KAT2A_CH12.LX_mm9	36/2000	1	1	0.909322	1	1.10394	-7.40612e-08	ERCC6L;SMG1;ABCB7;ADPGK;FMR1;MRPS11;CEP85L;CHM;HCCS;GPATCH8;ZFP36;PGRMC1;BTAF1;ZMAT1;FAM192A;METTL15;IGBP1;ARFGEF2;SLC35A1;ZHX3;PDCD6IP;MBD1;TSC22D3;PBDC1;FAM199X;SDHD;SCAF4;MED23;ZDHHC9;BRE;RBM41;FAS;LUC7L3;ATG4A;NRDE2;ZCCHC2
HMGN3_K562_hg19	36/2000	1	1	0.909322	1	1.10558	-7.41716e-08	PSMD10;PRPS1;SPIN4;RCHY1;HSD17B10;SYNE2;ENOX2;EBP;PORCN;ZFP36;HECTD2;PDZD11;FUNDC1;PRRG1;FAM122C;ZNF449;FAM192A;GYG2;UGGT2;RPL39;RAB8B;OFD1;IGBP1;CADM1;MBD1;MSN;SYP;SSH2;DUSP9;FTSJ1;MED23;BRE;PIGA;PRR16;HNRNPH2;NUP62CL
TRIM28_HEK293_hg19	36/2000	1	1	0.909322	1	1.10662	-7.42414e-08	KDM5C;ERCC6L;ABCB7;CHD9;USP11;BRCA1;RCHY1;RPGR;RPS4X;NT5DC1;JPX;CDH2;STAMBPL1;FUNDC1;WBP5;SLITRK6;STK38L;TBC1D8B;OFD1;TRAPPC2;TSC22D3;LRRC49;DYNLT3;C20ORF26;RSRC2;SDHD;OXR1;APTX;FTSJ1;MED23;NBR2;DIAPH2;CLCN4;MORF4L2;HNRNPH2;ZNF850
JUN_H1-hESC_hg19	36/2000	1	1	0.909322	1	1.10806	-7.43378e-08	ZNF271;HTR2C;FAM214A;GPATCH8;RPGR;MRPL33;PCLO;ZSCAN30;TMSB4X;FAM122C;METTL4;STK38L;UGGT2;METTL15;GPC6;MST4;FEM1B;USP3;MBD1;RAB39B;MIR1539;APTX;MID2;NDC80;SUPT3H;MED23;FAM111B;KIF18A;DIAPH3;ZDHHC9;RLIM;LUC7L3;MIR4530;BRWD1;MBTPS2;ZNF530
CTCF_liver_mm9	36/2000	1	1	0.909322	1	1.12953	-7.57786e-08	PTPRR;SYCP2;CHD9;GDPD2;UACA;MED12L;RPGR;MRPL33;UXT;GYS1;ZFP36;RGAG1;HAUS7;FUNDC1;RUVBL2;UGGT2;MBNL3;SYBU;RAI2;POU2F1;CHST7;NCOA5;LHFP;MBD1;TSC22D3;SETDB2;FAM199X;ZBTB33;OXR1;HIPK3;MED23;STAG2;PKM;CENPI;PIR;GNAS
USF2_HepG2_hg19	36/2000	1	1	0.909322	1	1.13731	-7.63003e-08	BEX2;BEX1;RPL10;ADPGK;CHD9;FMR1;USP11;MOSPD2;CHM;RCHY1;ELK1;MYL12A;MTM1;TCEAL8;EBP;ZFP36;CHORDC1;WBP5;AP1S2;PIM2;KDM6A;ARFGEF2;PDCD6IP;NCOA5;CRADD;FEM1B;ATP6AP2;C20ORF26;CA5BP1;DIAPH2;CLCN4;ARMCX6;SRSF2;HNRNPH2;UPRT;SLC25A5
ELK1_HeLa-S3_hg19	36/2000	1	1	0.909322	1	1.2006	-8.0546e-08	SPIN4;ADPGK;MOSPD2;HCCS;BRCA1;CHD2;HSD17B10;HERPUD1;MRPL33;TMEM187;MED12;RPS4X;ZNF808;ADAM28;PDZD11;FUNDC1;CCDC77;UBQLN2;ARFGEF2;MST4;PLEKHA1;TSC22D3;DYNLT3;C20ORF26;THOC2;MIR636;MFSD11;APTX;ITFG1;DIAPH3;ZDHHC9;PIK3C3;EXOC5;BRWD1;SLC25A5-AS1;ZNF530
ELK1_GM12878_hg19	36/2000	1	1	0.909322	1	1.21647	-8.16107e-08	PSMD10;KDM5C;TNKS;ZNF271;CHD9;ZNF45;IL2RG;RCHY1;RPGR;ENOX2;HMBOX1;PDZD11;FUNDC1;CHORDC1;FAM122C;ZNF449;DLGAP1;KNTC1;CCDC77;UBQLN2;PDCD6IP;PLEKHA1;APEX2;ZBTB33;OXR1;APTX;NBR2;TMLHE;LUC7L3;ZNF239;ATG4A;UPRT;PIK3C3;MBTPS2;ZNF530;SLC25A5-AS1
POLR2A_bone marrow_mm9	36/2000	1	1	0.909322	1	1.22625	-8.22668e-08	RPL10;TNKS;CHD9;ABCB7;ZMYND8;MRPS11;MGST1;HCCS;CHD2;HTATSF1;SAMSN1;HSD17B10;MED12;PGRMC1;PDZD11;STK38L;CSK;PIM2;RPL39;IDH3A;UBQLN2;OPN3;PDHA1;STPG2;CADM1;GGPS1;NCOA5;PLEKHA1;AMMECR1;APEX2;MRPL46;OXR1;KIF18A;CCSER2;PIK3C3;HNRNPH2
REST_neural cell_hg19	11/712	0.999835	1	0.911416	1	-0.585811	9.64465e-05	MED23;MRPS11;GABRA3;ARID4B;RSRC2;UBAP2;EXOC5;CCDC77;APTX;ITFG1;SCAF4
HNF4G_HepG2_hg19	9/605	0.999687	1	0.914243	1	-0.698488	0.000218904	NBR2;ABCC3;CRADD;MAOB;CHD9;KIF21A;BRCA1;SCAF4;PHF8
MTA3_GM12878_hg19	19/1150	0.999992	1	0.919528	1	0.117208	-9.94411e-07	TRAPPC2;OFD1;ZRSR2;KDM5C;PDCD6IP;CRADD;ADPGK;LRRC49;BRCA1;APTX;MYL12A;MRPL33;MED23;BRE;RGS1;XPNPEP3;PKIA;CCDC77;RPL39
TCF12_A549_hg19	18/1098	0.999988	1	0.919874	1	0.0861147	-9.98875e-07	FEM1B;ZNF271;SPIN4;LRRC49;C20ORF26;RSRC2;ZNF45;MIR1539;GPATCH8;MED23;ZNF280D;HMBOX1;JPX;ZSCAN30;LUC7L3;TFAM;CCDC77;MIR31HG
ESRRA_HepG2_hg19	1/115	0.987149	1	0.920185	1	-1.44913	0.0187433	FEM1B
REST_HL-60_hg19	1/118	0.988533	1	0.925248	1	-1.39988	0.0161452	SYP
REST_HepG2_hg19	16/1002	0.999982	1	0.926255	1	-0.0118512	2.09619e-07	PTPRR;BEX1;GRID1;KCNC2;KCNH8;ZMYND8;SYP;CP;MED23;GLRA2;PCLO;CDH2;HAUS7;FDXR;SLC17A6;CTNNA2
SUZ12_NT2-D1_hg19	8/563	0.999685	1	0.926509	1	-0.717985	0.000226134	ABCC3;CHRM2;ADAMTS5;IQSEC2;MECOM;LMO3;GLIS3;GNAS
MYC_HeLa-S3_hg19	57/3080	1	1	0.927411	1	1.88831	-3.45133e-10	SMG1;KDM5C;ADPGK;CHD9;MRPS11;HERPUD1;TMEM187;UXT;RPS4X;GYS1;ADAMTS5;RUVBL2;AP1S2;POLI;KNTC1;RPL39;METTL15;CEP290;OFD1;NCOA5;USP3;DYNLT3;ZBTB33;MFSD11;MIR636;FTSJ1;MRPL46;CA5BP1;SUPT3H;RAP2C;SRSF2;LUC7L3;ZNF239;TFAM;COL4A5;UPRT;PRPS1;RPL10;ABCB7;ZMAT1;JPX;METTL4;CCDC77;POU2F1;PLEKHA1;RSRC2;MEIS2;OXR1;ESR2;NDC80;FAM111B;KIF18A;KIAA1432;XPNPEP3;UBAP2;PIN4;BRWD1
FOSL2_A549_hg19	23/1375	0.999998	1	0.928901	1	0.438153	-6.95712e-07	CRADD;FEM1B;ADPGK;MRPS11;LRRC49;RAB39B;RSRC2;BRCA1;MRPL46;APTX;MRPL33;NBR2;MED23;FAM111B;GYS1;ELF1;ZXDB;TMSB4X;LUC7L3;KIF21A;CCDC77;CEP290;MBTPS2
EGR1_ECC-1_hg19	42/2345	1	1	0.930551	1	1.4293	-6.04784e-09	KDM5C;MAOB;ARID4B;ELK1;UACA;GPATCH8;HERPUD1;PRTG;ZNF280D;ADAMTS5;PCLO;JPX;HECTD2;MIR4767;IDS;FAM192A;ERC1;SYBU;RAI2;MKL2;IGBP1;SLC35A1;ARFGEF2;MST4;GGPS1;CRADD;USP3;PHKB;BBIP1;ZBTB33;MFSD11;MIR636;ITFG1;HDHD1;HCFC1;BRE;NRG4;MIR4530;BLMH;BRWD1;ZNF432;SLC25A5-AS1
TCF12_myocyte_mm9	20/1223	0.999996	1	0.931528	1	0.167302	-6.26597e-07	BEX1;CRADD;FEM1B;MFSD11;GPATCH8;EDA2R;EVI2A;PKM;ST5;RFX7;ARMCX6;SRSF2;PMP22;MIR491;BAALC;RAPGEF2;KRTAP4-2;EVI2B;SCAPER;SGCG
CTCF_lung_mm9	35/2000	1	1	0.933586	1	1.14558	-3.28694e-08	PTPRR;SYCP2;CHD9;ADPGK;GDPD2;UACA;RPGR;MRPL33;GYS1;RGAG1;HMGN5;MECOM;HAUS7;RUVBL2;UGGT2;MBNL3;SYBU;LGI1;POU2F1;CHST7;CADM1;LHFP;MBD1;TSC22D3;LRRC49;APEX2;FAM199X;ZBTB33;HIPK3;STAG2;PKM;MORF4L2;PIR;GNAS;SLC25A5
CTCF_spleen_mm9	35/2000	1	1	0.933586	1	1.17605	-3.37438e-08	MTMR10;SYCP2;CHD9;ADPGK;CD99L2;ZCCHC18;GPATCH8;WDR44;RPGR;TMEM245;HECTD2;MECOM;DNMT3B;AP1S2;KNTC1;MBNL3;SCAPER;POU2F1;NCOA5;KSR1;PLEKHA1;PBDC1;TSC22D3;SETDB2;FAM199X;ZBTB33;OXR1;APTX;HIPK3;MED23;PKM;STAG2;CENPI;PIR;GNAS
MAX_CH12.LX_mm9	35/2000	1	1	0.933586	1	1.18882	-3.41101e-08	MTMR10;NDUFB11;CEP85L;NXT2;PHF8;TCEAL8;UXT;MED12;ZFP36;ZMAT1;METTL4;RPL39;EPS15;RBM10;RAB8B;KDM6A;MKL2;ARFGEF2;PDCD6IP;OPN3;NCOA5;MBD1;PBDC1;NAP1L2;PHKB;SYP;THOC2;APTX;ZDHHC9;BRE;ARMCX6;LUC7L3;EXOC5;ZCCHC2;DNASE1L1
CTCF_C2C12_mm9	35/2000	1	1	0.933586	1	1.1988	-3.43963e-08	MTMR10;ADPGK;CHD9;GLIS3;SYNE2;RPGR;MRPL33;PRTG;GYS1;HECTD2;DNMT3B;STK38L;ERC1;UGGT2;MBNL3;SCAPER;ARFGEF2;POU2F1;NCOA5;KSR1;MBD1;CASK;FAM199X;DNAJB14;ZBTB33;BBIP1;OXR1;HIPK3;TANC2;MED23;BRE;RFX7;CENPI;PIR;DGKH
UBTF_CH12.LX_mm9	35/2000	1	1	0.933586	1	1.21465	-3.48511e-08	SMG1;MTMR10;ADPGK;CHD9;ARHGAP17;GPATCH8;FGD1;HERPUD1;MED12;RPS6KA3;PGRMC1;POLI;CSK;SLC25A43;MBNL3;SCAPER;RAB8B;MKL2;ZHX3;POU2F1;MBD1;SETDB2;NAP1L2;CASK;DNAJB14;ZBTB33;SSH2;TANC2;ELF1;STAG2;RFX7;SLC9A7;SRSF2;TFAM;BLMH
FOS_K562_hg19	35/2000	1	1	0.933586	1	1.22251	-3.50768e-08	OTUD5;ZNF493;TNKS;NDUFB11;ZMYND8;ARID4B;BRCA1;ELK1;HERPUD1;UXT;GYS1;EBP;RUVBL2;FDXR;FAM192A;PIM2;RBM10;KDM6A;TSPYL2;PDHA1;GGPS1;SETDB2;ATP6AP2;SDHD;RAD51B;NBR2;DIAPH3;ZDHHC9;PIGA;SRSF2;UPRT;HNRNPH2;PIN4;UBAP2;NUP62CL
ELK1_K562_hg19	35/2000	1	1	0.933586	1	1.26702	-3.63538e-08	PSMD10;ADPGK;ABCB7;FMR1;ZNF45;RCHY1;MYL12A;RPGR;MRPL33;ENOX2;RPS4X;NT5DC1;ZNF808;PLN;HEPH;TMSB4X;POLI;UGGT2;SMARCE1;NCOA5;FEM1B;ATP6AP2;C20ORF26;FAM199X;FTSJ1;HDHD1;NBR2;XPNPEP3;RLIM;SPIN2B;ATG4A;ZNF432;MBTPS2;ZNF530;DGKH
RELA_GM19193_hg19	35/2000	1	1	0.933586	1	1.28608	-3.69006e-08	SMG1;ZNF271;CXORF21;ZMYND8;CEP85L;RCHY1;IL2RG;MYL12A;HERPUD1;HMBOX1;ZFP36;STAMBPL1;RGS1;ZSCAN30;TMSB4X;FDXR;POLI;KIF21A;SLC35A1;KSR1;CRADD;FEM1B;BBIP1;MIR1539;CA5BP1;SCAF4;HCFC1;RAP2C;RAD51B;SRSF2;FAS;TFAM;MIR4530;HNRNPH2;DGKH
CTCF_GM13976_hg19	35/2000	1	1	0.933586	1	1.28886	-3.69804e-08	CHD9;NDUFB11;GPATCH8;MED12L;SYNE2;RPGR;RPS4X;GYS1;HECTD2;DNMT3B;KIF21A;CSK;MBNL3;RBM10;IGBP1;SLC14A2;POU2F1;NCOA5;CADM1;TSC22D3;FAM199X;ZBTB33;NETO2;MFSD11;MIR636;OXR1;STAG2;WNK1;MORF4L2;PIR;GNAS;OR51A4;UBAP2;WFDC10A;SLC25A5-AS1
POLR2AphosphoS2_K562_hg19	71/3782	1	1	0.933656	1	1.91556	1.84328e-10	KDM5C;ACSM3;CHD9;FMR1;CRISP3;MIR98;ZNF45;SNORD113-4;SYNE2;MRPL33;TMEM187;ZNF280D;RUVBL2;FUNDC1;CEP290;OFD1;KRT222;GRIPAP1;ZBTB33;THOC2;SMC1A;MRPL46;SUPT3H;HCFC1;RAD51B;PIGA;SPIN2B;HNRNPH2;DNASE1L1;BEX2;CEP85L;SAA4;MOSPD2;TAS2R46;ARHGAP17;SAA2-SAA4;HSD17B10;MEG8;MYL12A;ACACA;TCEAL8;PRTG;SNORD114-17;SNORD114-16;FAM156A;SNORD114-19;SNORD114-18;MIRLET7F2;SNORD114-13;METTL4;FAM192A;UGGT2;RIBC1;EPS15;T…
TAF1_HepG2_hg19	32/1849	1	1	0.934202	1	1.0674	-7.5673e-08	CHD9;NDUFB11;ZNF271;CHD2;RCHY1;HSD17B10;MRPL33;JPX;ZNF449;ZNF701;CSK;GABRE;RBM10;TRAPPC2;TSPYL2;OFD1;USP3;DNAJB14;FAM199X;THOC2;SYP;DUSP9;ITFG1;SUPT3H;SCAF4;MED23;DIAPH2;DIAPH3;GJB1;BRE;LUC7L3;TFAM
MYC_K562_hg19	134/6800	1	1	0.935026	1	2.29553	-3.93995e-10	ERCC6L;ACSM3;ZMYND8;ELK1;GPATCH8;UXT;ZFP36;HMGN5;ZSCAN30;RUVBL2;KNTC1;RPL39;USP3;CASK;SDHD;THOC2;MFSD11;FTSJ1;HCFC1;MORF4L2;ARMCX6;SRSF2;TFAM;UPRT;BEX2;ZNF271;NDUFB11;ABCB7;CEP85L;MTMR8;HTATSF1;SAMSN1;MYL12A;HMBOX1;ESD;FAM192A;RBM10;TBC1D8B;TRAPPC2;ZRSR2;PDHA1;POU2F1;OPN3;APOOL;SIAH1;C20ORF26;FAM199X;NETO2;RPL17-C18ORF32;SSH2;ESR2;NDC80;GNAS;PIN4;BRWD1;ZNF530;KDM5C;MTMR10;CHD9;ADPGK;MRPS11;ZNF45;…
SPI1_K562_hg19	26/1543	1	1	0.935096	1	0.750267	-3.38992e-07	ACSM3;CHD9;ABCB7;ZMYND8;ZNF45;SAMSN1;HERPUD1;ZNF808;HEPH;KNTC1;FAM192A;RPL17;IGBP1;CRADD;USP3;BBIP1;SDHD;RPL17-C18ORF32;MEIS2;MIR223;ELF1;MIR4530;HNRNPH2;WFDC10A;PMFBP1;ZNF850
USF2_MEL cell line_mm9	37/2106	1	1	0.935589	1	1.22679	-1.71169e-08	ERCC6L;SMG1;FMR1;CUL3;MOSPD2;CHM;RCHY1;FAM214A;ELK1;MYL12A;TCEAL8;ENOX2;PLN;ZMYM3;SENP8;AP1S2;WBP5;FAM192A;CTNNA3;SCAPER;CEP290;KDM6A;ARFGEF2;PDCD6IP;PDHA1;PBDC1;ATP6AP2;IL18;MFSD11;MID2;RAD51B;ARMCX2;BRE;XPNPEP3;SRSF2;HNRNPH2;UBAP2
STAT2_K562_hg19	3/271	0.997745	1	0.936081	1	-1.17513	0.00265311	HEMGN;MIR4529;ZMYND8
FOSL2_HepG2_hg19	6/459	0.999488	1	0.936668	1	-0.982977	0.000503375	FAM111B;ELF1;MRPS11;IDS;RAB39B;MRPL46
CTCFL_K562_hg19	42/2365	1	1	0.938389	1	1.40012	-3.9745e-09	RPL10;CHD9;NDUFB11;COCH;RPGR;ZNF808;TSPAN7;AP1S2;DNMT3B;IDS;KIF21A;CSK;CTNNA2;RBM10;IGBP1;ARFGEF2;MST4;POU2F1;KCND1;NCOA5;CADM1;FEM1B;KCNH8;USP3;C20ORF26;DNAJB14;FAM199X;TPTEP1;NETO2;ZBTB33;MFSD11;MIR636;OXR1;DUSP9;MEIS2;SUPT3H;HDHD1;MED23;STAG2;RFX7;PIR;SLC25A5-AS1
SRF_ECC-1_hg19	27/1602	1	1	0.938413	1	0.907449	-2.50301e-07	RPL10;ADPGK;TNKS;FTX;MYL12A;HERPUD1;MTM1;JPX;METTL4;FDXR;ZNF701;PLS3;CCDC77;CEP290;RAB8B;TRAPPC2;OFD1;FEM1B;MBD1;USP3;C20ORF26;APTX;NDC80;MED23;XPNPEP3;MIR4530;UBAP2
IRF4_GM12878_hg19	33/1912	1	1	0.939254	1	1.0514	-4.11131e-08	SMG1;KDM5C;ABCB7;ZNF271;CXORF21;GPATCH8;HERPUD1;ZNF808;ADAM28;JPX;ZSCAN30;RGS1;MIR4767;POLI;CCDC77;UGGT2;CEP290;SLC35A1;KSR1;FEM1B;SETDB2;MEIS2;HDHD1;MED23;ELF1;BRE;MIR4530;TFAM;FAS;UBAP2;PMFBP1;ZNF850;MBTPS2
BCL11A_GM12878_hg19	19/1186	0.999996	1	0.939782	1	0.113514	-4.0364e-07	SMG1;SNORA70;KSR1;PLEKHA1;GPR65;CXORF21;USP3;SAA2-SAA4;SAMSN1;HERPUD1;ELF1;RGS1;KIAA1432;TMSB4X;MIR4530;FAS;TFAM;POLI;IDS
MAFK_HepG2_hg19	57/3120	1	1	0.941353	1	1.93963	-3.32241e-10	ACSM3;ADPGK;CHD9;ZMYND8;MRPS11;CHD2;RPS4X;SPTLC3;FAM122C;ZNF449;PIM2;CEP290;PDCD6IP;NCOA5;LRRC49;DYNLT3;DEFB115;THOC2;SYP;SDHD;FTSJ1;HCFC1;MED23;RAD51B;PIGA;SNORA69;TFAM;LUC7L3;HNRNPH2;SLC25A5;MGST1;ENOX2;EBP;JPX;ESD;TCEAL1;METTL4;HDX;UBQLN2;SMARCE1;ARFGEF2;APOOL;CADM1;C20ORF26;RAB39B;RSRC2;CP;APTX;NDC80;NBR2;GJB1;DIAPH3;ZDHHC9;FAS;BLMH;ZNF530;SLC25A5-AS1
SIN3A_K562_hg19	10/698	0.999918	1	0.941635	1	-0.423958	3.4645e-05	KIF18A;BRE;PIGA;C20ORF26;DNMT3B;PIK3C3;KNTC1;SYP;METTL15;SAMSN1
CBX3_K562_hg19	48/2682	1	1	0.944187	1	1.56943	-1.06428e-09	HEMGN;ERCC6L;ZNF493;ZNF271;CHD9;MRPS11;MOSPD2;RCHY1;ELK1;GPATCH8;MRPL33;UXT;ZMAT1;JPX;CDH2;OPHN1;ZSCAN30;HAUS7;ZNF449;STK38L;KNTC1;CLIC2;METTL15;CEP290;IGBP1;MST4;CRADD;FEM1B;LRRC49;MBD1;RAB39B;DNAJB14;SYP;ZBTB33;SDHD;MIR636;MFSD11;MRPL46;CA5BP1;OXR1;SUPT3H;MED23;MAP7D2;SLC25A5;GPR101;ZNF850;MBTPS2;ZNF630
JUND_HCT116_hg19	4/348	0.999082	1	0.946523	1	-1.04492	0.000959215	SNORA70;ELF1;MAOB;EPS15
TCF3_GM12878_hg19	23/1413	0.999999	1	0.946806	1	0.738493	-4.71479e-07	TSPYL2;NCOA5;ADPGK;ZNF271;CUL3;CHD2;IL2RG;UACA;ESR2;NDC80;MED23;FAM111B;JPX;RGS1;KIAA1432;RLIM;METTL4;SPIN2B;POLI;UBAP2;BLMH;BRWD1;RPL39
NR2C2_GM12878_hg19	8/593	0.99986	1	0.947671	1	-0.597499	8.36013e-05	BRE;C20ORF26;THOC2;SDHD;CCDC77;GPATCH8;MRPL33;ZDHHC15
ETS1_GM12878_hg19	2/215	0.997327	1	0.949137	1	-1.18856	0.00318098	HMBOX1;ZNF850
EP300_T47D_hg19	18/1155	0.999997	1	0.950213	1	0.346776	-9.98448e-07	TSPYL2;SMARCE1;SYCP2;AGAP11;CASK;SYP;SMC1A;FAM214A;NAALADL2;MED23;ARHGAP32;SENP8;PDCD4;KIF21A;RIBC1;WHSC1L1;IDH3A;ARHGEF6
USF1_A549_hg19	49/2753	1	1	0.950689	1	1.6677	-8.37366e-10	CHIC1;CHD9;ADPGK;FMR1;CHM;ELK1;HERPUD1;PCLO;AP1S2;PIM2;KDM6A;PDCD6IP;LRRC49;USP3;CA5BP1;MED23;ARMCX6;LUC7L3;HNRNPH2;SLC25A5;DNASE1L1;BEX2;RPL10;MTMR8;MOSPD2;RCHY1;UACA;MYL12A;MTM1;TCEAL8;ENOX2;EBP;HMBOX1;JPX;TCEAL4;TCEAL3;TCEAL1;WBP5;FAM192A;ARFGEF2;FEM1B;RSRC2;APTX;DIAPH2;CLCN4;BRE;PDCD4;RLIM;MBTPS2
JUND_A549_hg19	9/657	0.999921	1	0.951042	1	-0.404811	3.1961e-05	ADPGK;ZNF271;GLIS3;LUC7L3;KIF21A;SYP;CHD2;MIR1539;MIR31HG
TCF12_H1-hESC_hg19	18/1158	0.999997	1	0.951491	1	0.394908	-1.05526e-06	POU2F1;CHD9;TNKS;ZNF271;LRRC49;USP3;MRPS11;MIR1539;UACA;MRPL46;GPATCH8;MRPL33;MED23;HMBOX1;ZSCAN30;PDCD4;MIR4530;UBAP2
EP300_MEL cell line_mm9	34/2000	1	1	0.952639	1	1.08521	-1.2992e-08	HEMGN;FIGF;TNKS;FMR1;MIR98;ARHGAP17;HIF3A;NXT2;RCHY1;SAMSN1;MYL12A;WDR44;HMBOX1;PLN;ZMYM3;ESD;REPS2;SLC25A21;CSK;SLC25A43;SGCG;POU2F1;AMMECR1;MSN;CASK;HCFC1;RAP2C;STAG2;PKM;ZDHHC9;PDCD4;FAM46D;CLRN3;MBTPS2
CTCF_cerebellum_mm9	34/2000	1	1	0.952639	1	1.16207	-1.39122e-08	PTPRR;SYCP2;CHD9;GDPD2;RPGR;MRPL33;GYS1;RGAG1;HMGN5;HAUS7;RUVBL2;SLITRK4;CSK;CTNNA2;UGGT2;SYBU;LGI1;POU2F1;CADM1;DCC;LHFP;TRPC4;MBD1;TSC22D3;LRRC49;FAM199X;ZBTB33;HIPK3;ESR2;MED23;STAG2;MORF4L2;GNAS;SLC25A5
EZH2_endothelial cell of umbilical vein_hg19	34/2000	1	1	0.952639	1	1.18903	-1.4235e-08	CD163L1;SAA4;MED12L;MRPL33;FAM156A;BTAF1;HECTD2;PDZD11;TCEAL2;ESD;METTL4;CCDC77;GPRASP1;GPC6;RPL17;SMARCE1;KRT222;OR6C70;SLC14A2;NCOA5;TRPC4;DYNLT3;SETDB2;TPTEP1;RPL17-C18ORF32;SYTL4;NDC80;KLF8;MED23;DIAPH3;KIF4A;EXOC5;ZNF850;ZNF530
EP300_osteoblast_hg19	34/2000	1	1	0.952639	1	1.19028	-1.425e-08	PRPS1;ADPGK;CHM;RCHY1;UACA;HSD17B10;GPATCH8;RAB40A;ZFP36;MECOM;SLITRK2;TCEAL3;STK38L;BAALC;KIF21A;IDH3A;KRT222;ABCC3;SLC35A1;PLEKHA1;KCNH8;PHKB;SDHD;ITFG1;HDHD1;HCFC1;AR;DIAPH2;ARMCX2;XPNPEP3;PLP1;MAGED2;UBAP2;ZNF334
BRCA1_H1-hESC_hg19	34/2000	1	1	0.952639	1	1.20479	-1.44236e-08	RPL10;ZNF271;MTMR8;ZNF45;FAM127C;FAM214A;GPATCH8;MYL12A;WDR44;HMGN5;ZSCAN30;HAUS7;FUNDC1;ESD;FAM122C;METTL4;STK38L;MKL2;IGBP1;ARFGEF2;MST4;NEGR1;FEM1B;USP3;C20ORF26;TTC18;APTX;OXR1;MED23;STAG2;LUC7L3;ZNF334;ZNF432;MBTPS2
CTCF_olfactory bulb_mm9	34/2000	1	1	0.952639	1	1.20793	-1.44613e-08	C2CD5;SYCP2;CHD9;TNKS;FAM214A;UACA;MED12L;MYL12A;RPGR;MRPL33;PRTG;GYS1;HECTD2;DNMT3B;KNTC1;CTNNA2;UGGT2;SYBU;ARFGEF2;POU2F1;NCOA5;DCC;GRID1;MBD1;FAM199X;ZBTB33;OXR1;HIPK3;SCAF4;MED23;STAG2;CENPI;PIR;GNAS
SMC3_SK-N-SH_hg19	34/2000	1	1	0.952639	1	1.22293	-1.46409e-08	CHD9;ZCCHC18;SERPINA7;HSD17B10;MED12L;MYL12A;RPGR;GLRA2;HECTD2;MECOM;HAUS7;TCEAL1;KIF21A;CTNNA3;PIM2;SLC14A2;EPHA6;CADM1;DCC;LHFP;TSC22D3;NRG1;NETO2;SSH2;MED23;RAP2C;STAG2;TMEM114;SLC9A7;WNK1;MIR125B1;MORF4L2;ARMCX6;GNAS
MYC_GM12878_hg19	34/2000	1	1	0.952639	1	1.24118	-1.48594e-08	ERCC6L;ZNF493;RPL10;NDUFB11;ADPGK;ZNF271;RCHY1;HERPUD1;UXT;GYS1;JPX;ZNF449;METTL4;SLC25A43;RPL39;RBM10;KDM6A;PDHA1;NCOA5;USP3;ZBTB33;SDHD;CA5BP1;APTX;FTSJ1;SUPT3H;SCAF4;BRE;XPNPEP3;LUC7L3;PIN4;UBAP2;BRWD1;ZNF850
CTCF_embryonic fibroblast_mm9	34/2000	1	1	0.952639	1	1.24686	-1.49274e-08	MTMR10;SYCP2;CHD9;ADPGK;GLIS3;MED12L;COCH;RPGR;GYS1;HMGN5;AP1S2;SLC17A6;CTNNA2;UGGT2;MBNL3;SCAPER;SYBU;POU2F1;KSR1;GRID1;DCC;SETDB2;CASK;FAM199X;ZBTB33;SDHD;OXR1;HIPK3;MED23;STAG2;CENPI;GNAS;TFAM;DGKH
SMARCC1_HeLa-S3_hg19	34/2000	1	1	0.952639	1	1.25328	-1.50042e-08	ADPGK;AGAP11;UACA;WDR44;ADAMTS5;RPS6KA3;OPHN1;ZMYM3;TMSB4X;AP1S2;STK38L;FAM192A;KIF21A;CEP290;OFD1;ABCC3;TRAPPC2;IGBP1;PDCD6IP;KSR1;FEM1B;LRRC49;DYNLT3;USP3;SETDB2;PHKB;CA5BP1;MEIS2;HIPK3;ITFG1;DIAPH2;PIR;FAS;UPRT
RELA_GM18951_hg19	34/2000	1	1	0.952639	1	1.29171	-1.54643e-08	KDM5C;ZNF271;MRPS11;GPATCH8;MRPL33;ENOX2;RPS4X;GYS1;ZFP36;JPX;ZSCAN30;TMSB4X;FDXR;KNTC1;CEP290;OFD1;TRAPPC2;SLC35A1;GRIPAP1;KSR1;NCOA5;FEM1B;SETDB2;C20ORF26;MIR1539;APTX;ITFG1;HDHD1;RAP2C;MED23;KIF18A;DIAPH3;LUC7L3;DGKH
eGFP-JUNB_K562_hg19	34/2000	1	1	0.952639	1	1.35466	-1.6218e-08	ZNF271;ZMYND8;CHM;ZNF45;GPATCH8;TCEAL8;ZSCAN30;FAM122C;POLI;CLIC2;METTL15;RPL17;KDM6A;IGBP1;SMARCE1;CRADD;FEM1B;USP3;THOC2;RPL17-C18ORF32;FTSJ1;APTX;HCFC1;NBR2;MED23;KIF18A;XPNPEP3;MORF4L2;ARMCX6;LUC7L3;HNRNPH2;PIK3C3;PMFBP1;MBTPS2
PML_MCF-7_hg19	13/887	0.999985	1	0.952692	1	-0.0220047	3.34733e-07	TSPYL2;OFD1;MST4;RSRC2;MIR1539;UACA;SUPT3H;MED23;PCLO;LUC7L3;UBAP2;SLC25A5;SLC25A5-AS1
EP300_H1-hESC_hg19	46/2611	1	1	0.953152	1	1.61111	-8.32057e-10	BEX1;CHD9;ZNF271;MRPS11;FMR1;MED12L;GPATCH8;MYL12A;RPGR;PRTG;GYS1;PCLO;JPX;ZSCAN30;CCDC77;PIM2;UGGT2;METTL15;MKL2;ARFGEF2;GRIPAP1;KCND1;CADM1;FEM1B;RAB39B;DNAJB14;SDHD;THOC2;MIR1539;SYTL4;OXR1;MRPL46;MED23;KIF18A;DIAPH3;XPNPEP3;PKIA;RLIM;SRSF2;TFAM;SPIN2B;EXOC5;BRWD1;ZCCHC2;MBTPS2;SLC25A5-AS1
SRF_HepG2_hg19	13/888	0.999985	1	0.953155	1	-0.0104311	1.54628e-07	TRAPPC2;OFD1;OPN3;RPL10;ADPGK;ZMYND8;MYL12A;KIAA1432;RBM41;FDXR;ASPA;ZNF850;DGKH
ATF3_K562_hg19	23/1433	1	1	0.954586	1	0.758629	-2.97623e-07	ARFGEF2;PDCD6IP;CHD9;ADPGK;PHKB;BRCA1;MIR1539;APTX;NDC80;ITFG1;TMEM187;NBR2;MED23;KIAA1432;TMSB4X;XPNPEP3;FAM122C;ARMCX6;METTL4;FDXR;HNRNPH2;UBAP2;RAB8B
BCLAF1_GM12878_hg19	24/1490	1	1	0.956044	1	0.927445	-2.34598e-07	SLC35A1;KSR1;CHD9;LRRC49;DNAJB14;SYP;BRCA1;CHD2;IL2RG;MEIS2;ITFG1;MRPL33;RAP2C;MED23;ZSCAN30;RLIM;STK38L;LUC7L3;BLMH;CCDC77;PIM2;BRWD1;MBTPS2;SLC25A5-AS1
TAF1_neural cell_hg19	25/1546	1	1	0.957145	1	0.958505	-1.59709e-07	ZNF493;ZNF271;CUL3;USP11;MRPS11;FAM127C;TCEAL8;HMBOX1;JPX;ZIC3;ZNF701;UBQLN2;TSPYL2;OFD1;DCC;USP3;GABRA3;SYP;SMC1A;MRPL46;APTX;ITFG1;MED23;TMSB15B;TMEM35
MAX_HCT116_hg19	35/2066	1	1	0.957174	1	1.37392	-8.61515e-09	SMG1;ERCC6L;ACSM3;RPL10;MOSPD2;HTATSF1;ACACA;UXT;ZNF280D;ZMAT1;BTAF1;STAMBPL1;ZNF41;AP1S2;SLC25A43;CCDC77;UGGT2;RPL39;PDCD6IP;NCOA5;MUM1L1;C20ORF26;THOC2;SYP;FTSJ1;SUPT3H;FAM111B;DIAPH2;ELF1;BRE;RLIM;LUC7L3;ZNF239;UBAP2;BRWD1
ZNF263_K562_hg19	13/901	0.999989	1	0.958824	1	0.0787716	-8.33318e-07	CHD9;CUL3;MBD1;ZMYND8;CD99L2;MFSD11;MIR636;MEIS2;SCAF4;TCEAL1;SRSF2;GPC6;WHSC1L1
TCF3_myocyte_mm9	33/1987	1	1	0.963901	1	1.25715	-8.45444e-09	C2CD5;ADPGK;CHD9;GLIS3;MYL12A;BTAF1;CDH2;DNMT3B;POLI;MIR491;BAALC;KRTAP4-2;UBQLN2;SLC35A1;KRTAP9-3;CRADD;PHKB;DNAJB14;MFSD11;HIPK3;ITFG1;TANC2;ELF1;EVI2A;PKM;ST5;RFX7;PKIA;MORF4L2;SRSF2;EXOC5;EVI2B;BRWD1
BHLHE40_HepG2_hg19	38/2249	1	1	0.964891	1	1.50267	-2.07455e-09	ZNF275;BEX2;KDM5C;SMG1;BEX1;ABCB7;CHD9;UACA;HSD17B10;MYL12A;TMEM187;EBP;WBP5;TBC1D8B;ARFGEF2;PDHA1;PDCD6IP;USP3;RSRC2;DNAJB14;SYP;SSH2;MIR1539;OXR1;CP;SUPT3H;MED23;DIAPH2;CLCN4;BRE;MAP7D2;ARMCX6;LUC7L3;PIK3C3;UBAP2;MAGED2;SLC25A5;SLC25A5-AS1
MYOD1_myocyte_mm9	56/3164	1	1	0.965653	1	1.62666	-5.17945e-10	MTMR10;C2CD5;ADPGK;CHD9;FHL1;GPATCH8;GYS1;ZFP36;PCLO;CHORDC1;BAALC;POLI;IDH3A;ZHX3;NCOA5;KRTAP9-3;DNAJB14;MFSD11;ZDHHC15;LCA5L;AR;ELF1;ARMCX2;PKM;RFX7;SLC9A7;SRSF2;EXOC5;DNASE1L1;BEX1;GLIS3;ARHGAP17;UACA;HSD17B10;HMBOX1;MIR491;KRTAP4-1;PAK3;ARFGEF2;CRADD;CADM1;PLEKHA1;LHFP;SSH2;OXR1;HIPK3;EVI2A;CENPI;ST5;PKIA;XPNPEP3;PMP22;CCSER2;UBAP2;EVI2B;BRWD1
E2F6_H1-hESC_hg19	33/1994	1	1	0.965685	1	1.37971	-7.859e-09	ERCC6L;CSRNP3;CHD9;SPIN4;USP11;LPAR4;RCHY1;FAM127C;UACA;HERPUD1;ZNF280D;WBP5;KNTC1;SLC25A43;UGGT2;GABRE;ZNF880;NCOA5;DYNLT3;MBD1;THOC2;SYP;NETO2;ZBTB33;SUPT3H;DIAPH3;PDCD4;PRR16;LUC7L3;TFAM;CXORF57;SLC25A5;ZNF334
SIN3A_A549_hg19	26/1628	1	1	0.965944	1	1.18688	-6.90053e-08	KDM5C;MRPS11;ZNF45;MRPL33;JPX;PDZD11;TMSB4X;FAM122C;CCDC77;RPL39;CEP290;TRAPPC2;OFD1;PDCD6IP;CRADD;LRRC49;C20ORF26;RSRC2;MIR1539;APTX;MRPL46;RAD51B;KIF4A;LUC7L3;EXOC5;MBTPS2
RAD21_K562_hg19	35/2100	1	1	0.966252	1	1.38637	-4.07904e-09	CHD9;HSD17B10;COCH;MED12L;MYL12A;RPGR;RPS4X;GYS1;C6ORF165;HECTD2;HAUS7;TMSB4X;DNMT3B;KIF21A;CSK;GABRE;IGBP1;SLC14A2;POU2F1;NCOA5;TSC22D3;ZBTB33;NETO2;SSH2;OXR1;SUPT3H;MED23;STAG2;MORF4L2;PIR;GNAS;WFDC10A;BRWD1;MBTPS2;SLC25A5-AS1
GABPA_CH12.LX_mm9	33/2000	1	1	0.967153	1	1.34593	-6.61213e-09	PSMD10;OTUD5;C2CD5;ZMYND8;HTATSF1;HERPUD1;UXT;TMEM245;BTAF1;STAMBPL1;RUVBL2;STK38L;GPRASP1;RAB8B;TBC1D8B;SLC35A1;CRADD;MBD1;THOC2;APTX;NDC80;SCAF4;RAD51B;MED23;ELF1;KIF18A;RBM41;TFAM;BLMH;HNRNPH2;EXOC5;NRDE2;ZCCHC2
BHLHE40_CH12.LX_mm9	33/2000	1	1	0.967153	1	1.3513	-6.63851e-09	FOCAD;C2CD5;ERCC6L;RPL10;MOSPD2;CHM;HCCS;NXT2;IL2RG;ELK1;MYL12A;ZFP36;PGRMC1;HMGN5;SENP8;TCEAL1;CTNNA3;PAK3;EPS15;KDM6A;SLC35A1;P2RY13;MBD1;ATP6AP2;DNAJB14;RSRC2;THOC2;SMC1A;RAD51B;ZDHHC9;LUC7L3;BLMH;NUP62CL
CTBP2_H1-hESC_hg19	33/2000	1	1	0.967153	1	1.43612	-7.05521e-09	KDM5C;MTMR10;CHD9;PRTG;RPS6KA6;HMBOX1;JPX;BTAF1;CDH2;STAMBPL1;SLITRK4;CCDC77;CEP290;RPL39;MST4;FEM1B;LHFP;GRID1;TSC22D3;LRRC49;KCNH8;SETDB2;RSRC2;DNAJB14;SYP;MEIS2;ESR2;MED23;DIAPH3;BRE;RGS7BP;EXOC5;DGKH
CTCF_fibroblast of foreskin _hg19	38/2261	1	1	0.967687	1	1.45314	-1.67195e-09	CSRNP3;CHD9;NDUFB11;GDPD2;COCH;MED12L;RPGR;RPS4X;GYS1;C6ORF165;HAUS7;FUNDC1;KIF21A;CSK;RBM10;UBQLN2;IGBP1;SLC14A2;POU2F1;CADM1;DCC;MBD1;SETDB2;FAM199X;THOC2;ZBTB33;OXR1;SUPT3H;MED23;STAG2;XPNPEP3;MORF4L2;PIR;GNAS;TFAM;WFDC10A;BRWD1;SLC25A5-AS1
ESR1_ECC-1_hg19	8/637	0.999959	1	0.968982	1	-0.34809	1.43562e-05	PORCN;OPHN1;CDH2;NRG4;CHD9;KCNH8;POLI;MIR4530
SRF_MCF-7_hg19	26/1640	1	1	0.96906	1	1.18644	-5.13605e-08	OTUD5;RPL10;ADPGK;ELK1;MYL12A;MTM1;ZFP36;METTL4;FDXR;ZNF701;CCDC77;RAB8B;TRAPPC2;OFD1;MBD1;BBIP1;FTSJ1;APTX;NDC80;MED23;XPNPEP3;SRSF2;UBAP2;BRWD1;MBTPS2;DGKH
NR2C2_HepG2_hg19	23/1481	1	1	0.969384	1	0.952991	-1.14076e-07	IGBP1;OTUD5;CRADD;MBD1;SETDB2;C20ORF26;THOC2;SDHD;MFSD11;MIR636;GPATCH8;MRPL33;ENOX2;RAP2C;FAM156A;HMBOX1;BRE;PDZD11;KIF4A;SRSF2;PIN4;CCDC77;ZNF334
RXRA_GM12878_hg19	3/318	0.999499	1	0.97011	1	-0.865144	0.000433606	MED23;ZNF271;ZSCAN30
REST_SK-N-SH_hg19	26/1645	1	1	0.970283	1	1.22002	-4.67076e-08	ADPGK;ABCB7;ZNF271;CUL3;MRPL33;JPX;STAMBPL1;RUVBL2;OFD1;GRIPAP1;PDCD6IP;APOOL;FEM1B;LRRIQ1;SDHD;SYP;MIR1539;SMC1A;APTX;MED23;KIAA1432;TMEM35;LUC7L3;ZNF239;EXOC5;MBTPS2
FOXP2_PFSK-1_hg19	1/163	0.997928	1	0.972051	1	-1.09965	0.00228045	RLIM
TAL1_erythroblast_mm9	12/885	0.999995	1	0.973082	1	0.125919	-6.69488e-07	HEMGN;OTUD5;ELF1;PLN;CHD9;PDCD4;SNORA69;SLC25A21;CSK;RCHY1;RPL39;KDM6A
JUN_K562_hg19	75/4156	1	1	0.973986	1	2.02256	-1.0603e-11	MRPS11;CXORF65;CHM;BRCA1;CHD2;TMEM187;HERPUD1;PHF8;RPS4X;UXT;ZNF808;GYS1;RPS6KA3;HEPH;ZSCAN30;TMSB4X;FAM122C;DNMT3B;AP1S2;POLI;IDS;CLIC2;KDM6A;GRIPAP1;NCOA5;USP3;ATP6AP2;THOC2;SYP;ZBTB33;MFSD11;MIR636;MRPL46;FTSJ1;HCFC1;RAD51B;MED23;ELF1;MORF4L2;SRSF2;ATG4A;PSMD10;HEMGN;BEX2;RCHY1;SAMSN1;FAM214A;ACACA;MYL12A;TCEAL8;SNORD114-16;HMBOX1;ZMAT1;PDZD11;MIR4289;STK38L;CCDC77;EPS15;ARFGEF2;POU2F1;C20ORF2…
ETS1_K562_hg19	23/1502	1	1	0.974399	1	1.06731	-7.54968e-08	PSMD10;IGBP1;PLEKHA1;ZNF271;USP3;ZNF45;SYP;RCHY1;SUPT3H;RPGR;RAD51B;ENOX2;MED23;ZSCAN30;RUVBL2;ZNF449;LUC7L3;ATG4A;BRWD1;CEP290;WHSC1L1;ZNF530;SLC25A5-AS1
POLR2A_K562_hg19	132/6920	1	1	0.974469	1	2.32547	9.53255e-11	ERCC6L;CHIC1;ZMYND8;FMR1;ARID4B;GPATCH8;ZFP36;HMGN5;OPHN1;ZSCAN30;FAM122C;AP1S2;ZNF826P;PIM2;RPL39;USP3;THOC2;SDHD;ARMCX6;SRSF2;PRR16;TFAM;SPIN2B;ZNF275;ZNF271;NDUFB11;CEP85L;ARHGAP17;HTATSF1;SAMSN1;MYL12A;PORCN;HMBOX1;EBP;ESD;STK38L;RBM10;ZRSR2;OPN3;CRADD;APOOL;SETDB2;FAM199X;BBIP1;SSH2;ESR2;NDC80;KIF18A;DIAPH3;KIF4A;BLMH;MAGED2;BRWD1;ZNF530;KDM5C;SMG1;MTMR10;ZNF493;ADPGK;SPIN4;MRPS11;BRCA1;ZNF4…
ZC3H11A_ES-E14_mm9	13/949	0.999997	1	0.974868	1	0.232315	-6.91493e-07	SMARCE1;CHD9;FAM214A;ESR2;TANC2;PHF8;MED23;ADAMTS5;RGAG1;DNMT3B;GNAS;TFAM;SOX6
FOXM1_MCF-7_hg19	1/168	0.998287	1	0.974948	1	-1.06732	0.00182939	SYTL5
SP2_HepG2_hg19	23/1507	1	1	0.975481	1	1.12493	-7.01698e-08	SLC35A1;OTUD5;SNORA70;ZNF493;GGPS1;RPL10;ZNF271;ATP6AP2;ARID4B;BBIP1;UACA;HERPUD1;FAM111B;GYS1;DIAPH3;ZDHHC9;ZSCAN30;MORF4L2;RUVBL2;PIK3C3;UPRT;FAM192A;KDM6A
SREBF1_GM12878_hg19	18/1234	1	1	0.975665	1	0.727421	-2.81937e-07	PSMD10;GRIPAP1;PLEKHA1;MRPS11;C20ORF26;ZNF45;MFSD11;MIR636;MRPL46;OXR1;MYL12A;MED23;FAM156A;HMBOX1;PKIA;SRSF2;ATG4A;CEP290
MAX_HeLa-S3_hg19	63/3575	1	1	0.976165	1	1.87628	-4.92667e-10	ACSM3;CHD9;ZMYND8;ZNF45;BRCA1;MED12;UXT;GYS1;HMGN5;FUNDC1;ZNF449;SLC25A43;KNTC1;RPL39;CEP290;METTL15;ABCC3;LRRC49;USP3;LDOC1;ZBTB33;THOC2;MIR1539;FTSJ1;MED23;NRG4;ARMCX6;SRSF2;TFAM;ZNF239;HNRNPH2;EXOC5;RPL10;CUL3;MOSPD2;HTATSF1;FGD1;ACACA;TCEAL8;NT5DC1;HMBOX1;ZMAT1;JPX;BTAF1;MIR4767;WBP5;ZNF701;CSK;TBC1D8B;IGBP1;LHFP;C20ORF26;RSRC2;SSH2;ESR2;NBR2;KIF18A;ZNF71;BRE;RBM41;PIN4;UBAP2;ZNF530
ATF3_A549_hg19	32/1991	1	1	0.976274	1	1.50192	-3.81863e-09	KDM5C;RPL10;ADPGK;ZNF271;MRPS11;BRCA1;CHD2;GYS1;ZFP36;JPX;BTAF1;ZSCAN30;RUVBL2;PLS3;KNTC1;CCDC77;ERC1;POU2F1;PDCD6IP;GGPS1;FEM1B;LRRC49;RSRC2;THOC2;BBIP1;MRPL46;MED23;NBR2;SRSF2;LUC7L3;HNRNPH2;MBTPS2
SIN3A_HepG2_hg19	13/955	0.999997	1	0.976416	1	0.347664	-8.81027e-07	ZNF271;USP3;BRCA1;MRPL46;ITFG1;KIF18A;DIAPH3;BRE;KIF4A;KNTC1;ZNF345;ZNF850;ZNF530
eGFP-FOS_K562_hg19	32/2000	1	1	0.977871	1	1.39822	-2.83237e-09	HEMGN;CXORF65;ZMYND8;CEP85L;CD99L2;IL2RG;TCEAL8;ZNF280D;ZNF808;ARHGAP21;SNORD114-19;SNORD114-18;HEPH;CA5B;FAM122C;KIF21A;CLIC2;CEP290;KDM6A;POU2F1;KSR1;USP3;SSH2;ELF1;PIR;SRSF2;LUC7L3;MIR4530;BLMH;PMFBP1;EVI2B;MBTPS2
CTCF_spleen_hg19	32/2000	1	1	0.977871	1	1.40767	-2.85151e-09	ABCB7;ZNF271;HCCS;RCHY1;ELK1;UACA;SAMSN1;GYS1;PDZD11;RUVBL2;ZNF449;KNTC1;PIM2;OFD1;TSPYL2;ZNF880;MST4;PDCD6IP;NCOA5;DYNLT3;NETO2;BBIP1;ZBTB33;TTC18;MIR1539;HDHD1;NBR2;ZDHHC9;LUC7L3;UBAP2;UPRT;ZNF850
KDM5B_H1-hESC_hg19	32/2000	1	1	0.977871	1	1.45142	-2.94014e-09	ARID4B;UACA;MED12L;COCH;ZNF280D;NT5DC1;JPX;MECOM;ZIC3;ZNF449;SMARCE1;GGPS1;PLEKHA1;DCC;LRRC49;USP3;SETDB2;NRG1;MFSD11;MIR636;HIPK3;SCAF4;STAG2;KIAA1432;SLFN14;IL1RAPL1;SRSF2;GNAS;BRWD1;ZCCHC2;ZNF530;SLC25A5-AS1
MAX_endothelial cell of umbilical vein_hg19	32/2000	1	1	0.977871	1	1.49369	-3.02577e-09	ERCC6L;CHD9;BRCA1;RCHY1;ELK1;MYL12A;HERPUD1;ZNF280D;ZMAT1;TCEAL1;AP1S2;FDXR;POLI;FAM192A;RPL39;KDM6A;ARFGEF2;PDCD6IP;C20ORF26;THOC2;FTSJ1;SCAF4;NBR2;ARMCX2;BRE;XPNPEP3;SRSF2;LUC7L3;ZNF239;HNRNPH2;PIN4;UBAP2
E2F4_myocyte_mm9	32/2000	1	1	0.977871	1	1.51836	-3.07575e-09	C2CD5;ERCC6L;ADPGK;ABCB7;BRCA1;MYL12A;SENP8;DNMT3B;CTNNA3;APOOL;LHFP;PBDC1;LRRC49;SETDB2;APEX2;SDHD;THOC2;SMC1A;OXR1;HIPK3;NDC80;MED23;KIF18A;PKM;BRE;CENPI;WNK1;PKIA;PIGA;BLMH;PIK3C3;ZCCHC2
POU2F2_GM12891_hg19	26/1684	1	1	0.978455	1	1.27267	-1.86186e-08	ZNF271;CUL3;CHD2;RCHY1;SAMSN1;JPX;ZSCAN30;RGS1;METTL4;CCDC77;PIM2;UGGT2;METTL15;TSPYL2;GRIPAP1;PDCD6IP;NCOA5;NDC80;MED23;KIF18A;ELF1;DIAPH3;LUC7L3;SLC25A5;BRWD1;MBTPS2
FLI1_megakaryocyte_mm9	34/2119	1	1	0.980088	1	1.49108	-1.49174e-09	TNKS;BRCA1;RCHY1;MYL12A;ZFP36;BTAF1;CHORDC1;METTL4;AP1S2;CTNNA3;FAM192A;KNTC1;CCDC77;RIBC1;SLC35A1;CRADD;LRRC49;PBDC1;SETDB2;RSRC2;SDHD;THOC2;BBIP1;SMC1A;APTX;NDC80;HCFC1;KIF18A;BRE;XPNPEP3;RLIM;SRSF2;TFAM;EXOC5
JUND_HepG2_hg19	54/3153	1	1	0.980415	1	1.73997	-4.69874e-10	CHD9;ZMYND8;MRPL33;RPS4X;UXT;ZMYM3;ZSCAN30;MMP26;FAM122C;IDS;KIF21A;METTL15;PDCD6IP;NCOA5;USP3;LRRC49;SYP;MIR1539;FTSJ1;SUPT3H;MED23;PIGA;MIR4530;LUC7L3;PIK3C3;HNRNPH2;BEX1;RPL10;ZNF271;FSCB;MYL12A;TCEAL8;RGAG1;SNORD114-18;SNORD114-13;METTL4;STK38L;EPS15;HDX;ARFGEF2;SLC14A2;CADM1;FEM1B;C20ORF26;RAB39B;RSRC2;APTX;NDC80;FAM111B;NBR2;KIF18A;DIAPH3;XPNPEP3;BLMH
ZNF274_K562_hg19	13/974	0.999998	1	0.980768	1	0.471839	-7.15939e-07	HEMGN;MST4;ADPGK;CEP85L;BBIP1;TPTEP1;MYL12A;HIPK3;HMBOX1;MIR4289;CCDC77;BRWD1;CDH19
STAT1_K562_hg19	3/345	0.999793	1	0.980985	1	-0.598775	0.000124025	SMG1;MIR4529;CLIC2
FOS_HeLa-S3_hg19	11/860	0.999997	1	0.981474	1	0.201943	-6.555e-07	RAD51B;FAM111B;OPN3;ZXDB;MORF4L2;MRPS11;MIR4503;MIR4289;PLS3;HNRNPH2;MRPL46
SP2_K562_hg19	36/2237	1	1	0.98196	1	1.5702	-8.39352e-10	OTUD5;ZNF493;RPL10;TNKS;ABCB7;ZNF271;HCCS;ARID4B;ELK1;UACA;HERPUD1;RPS4X;UXT;GYS1;FAM156A;EBP;ZSCAN30;RUVBL2;FUNDC1;FAM192A;KDM6A;SLC35A1;PDHA1;GGPS1;ATP6AP2;FAM199X;BBIP1;SDHD;MIR1539;ESR2;DIAPH3;ZDHHC9;PIGA;PIK3C3;HNRNPH2;UPRT
GABPA_H1-hESC_hg19	22/1494	1	1	0.983066	1	1.14121	-3.56702e-08	OTUD5;ZNF493;PDCD6IP;LRRC49;USP11;C20ORF26;HCCS;ZNF45;SDHD;APTX;GPATCH8;MRPL33;RAP2C;MED23;DIAPH3;JPX;STK38L;ZNF239;PIK3C3;CCDC77;MBTPS2;ZNF530
TAL1_G1E-ER4_mm9	10/810	0.999996	1	0.983502	1	0.148012	-5.68678e-07	HEMGN;OTUD5;ARFGEF2;ELF1;CHD9;PDCD4;SLC25A21;CSK;SDHD;EDA2R
ZEB1_HepG2_hg19	1/188	0.999201	1	0.983831	1	-0.858766	0.000686706	MIR4530
PBX3_GM12878_hg19	19/1334	1	1	0.98407	1	0.96123	-7.99107e-08	OTUD5;SMG1;KDM5C;ZNF493;ATP6AP2;CHD2;UXT;FAM111B;FAM156A;ZFP36;DIAPH3;ZDHHC9;TMSB4X;MIR4530;POLI;UPRT;CCDC77;BRWD1;KDM6A
HNF4A_HepG2_hg19	43/2620	1	1	0.984193	1	1.58854	-4.82114e-10	PFKFB1;MTMR10;FIGF;MAOB;CHD9;ZMYND8;MRPS11;IGSF1;BRCA1;SERPINA7;GPATCH8;HERPUD1;PHF8;MTM1;EBP;HMBOX1;PCLO;KIF21A;CSK;GYG2;UGGT2;EPS15;ABCC3;TBC1D8B;ARFGEF2;SNORA70;CRADD;ARG1;USP3;C20ORF26;DUSP9;MRPL46;SCAF4;SUPT3H;NBR2;MED23;BRE;RFX7;MIR4530;PIN4;EXOC5;SLC25A5;SLC25A5-AS1
PBX3_A549_hg19	33/2098	1	1	0.984492	1	1.60832	-1.13886e-09	OTUD5;KDM5C;RPL10;ADPGK;MRPS11;CHD2;ELK1;UACA;PRTG;UXT;GYS1;RUVBL2;TMSB4X;PLS3;KIF21A;CCDC77;KDM6A;FEM1B;ATP6AP2;MFSD11;MIR636;MIR1539;MRPL46;MED23;FAM111B;DIAPH3;ZDHHC9;COL4A6;SRSF2;COL4A5;MIR4530;UPRT;BRWD1
TCF12_ECC-1_hg19	18/1285	1	1	0.98516	1	1.01248	-1.03131e-07	PLEKHA1;CHD9;TNKS;ZNF271;SETDB2;PHKB;RSRC2;THOC2;RCHY1;CP;SUPT3H;MRPL33;MED23;ZSCAN30;TFAM;UGGT2;RPL39;MBTPS2
MAFK_H1-hESC_hg19	31/2000	1	1	0.985535	1	1.35302	-1.19479e-09	CHRM2;ZNF271;IGSF1;CEP85L;FAM127C;RCHY1;GYS1;PLN;PCLO;BTAF1;STAMBPL1;ZSCAN30;TMSB4X;SLC25A21;USP3;SIAH1;IL18;RAB39B;NAP1L2;DNAJB14;APTX;SUPT3H;BRE;PKIA;PIR;SRSF2;DCX;RBM41;BLMH;UBAP2;PIK3C3
RNF2_K562_hg19	31/2000	1	1	0.985535	1	1.43901	-1.27072e-09	ZNF275;OTUD5;MTMR10;SAA4;FOXO4;FAM127C;SYNE2;ZNF280D;PRTG;NT5DC1;OPHN1;MECOM;TMSB4X;IDS;KIF21A;UBQLN2;IDH3A;MKL2;POU2F1;NETO2;TPTEP1;THOC2;SUPT3H;SCAF4;HIPK3;BRE;ANKRD62P1-PARP4P3;RBM41;ZNF239;MAGED2;BRWD1
POLR2A_GM10847_hg19	31/2000	1	1	0.985535	1	1.50477	-1.32879e-09	RPL10;ZNF45;CHD2;COCH;MYL12A;WDR44;EBP;PORCN;PGRMC1;ZSCAN30;ZNF41;FAM192A;KNTC1;UGGT2;METTL15;RPL39;TSPYL2;OFD1;ZRSR2;MBD1;SSH2;MIR1539;APTX;SUPT3H;SCAF4;KIF18A;DIAPH3;KIAA1432;WNK1;RAB9A;TFAM
CCNT2_K562_hg19	31/2000	1	1	0.985535	1	1.52057	-1.34274e-09	PRPS1;ARID4B;HSD17B10;COCH;PORCN;EBP;HEPH;ZMYM3;PDZD11;FUNDC1;METTL4;IDS;SLC25A43;CCDC77;CTNNA2;GYG2;RPL39;SMARCE1;PLEKHA1;MBD1;RSRC2;FAM199X;TPTEP1;SSH2;OXR1;MED23;ELF1;BRE;KIF4A;RLIM;ZNF850
CTCF_lung_hg19	31/2000	1	1	0.985535	1	1.56395	-1.38105e-09	SMG1;ZNF271;BRCA1;MED12L;RPS4X;HMBOX1;JPX;CA5B;ZSCAN30;RUVBL2;POLI;KNTC1;UGGT2;RPL17;ZNF880;SLC35A1;SLC14A2;NCOA5;CADM1;IL18;FAM199X;ZBTB33;RPL17-C18ORF32;SMC1A;APTX;FTSJ1;ZNF71;RBM41;PIR;PIN4;UPRT
GTF2F1_HeLa-S3_hg19	31/2000	1	1	0.985535	1	1.59639	-1.40969e-09	MTMR10;MRPS11;MOSPD2;BRCA1;ZNF45;JPX;TCEAL4;FUNDC1;WBP5;KNTC1;CCDC77;PIM2;UGGT2;RPL39;GRIPAP1;LRRC49;TSC22D3;IL18;ZBTB33;MEIS2;APTX;OXR1;ARMCX6;RBM41;TFAM;ATG4A;UBAP2;SLC25A5;BRWD1;DNASE1L1;ZNF530
RXRA_HepG2_hg19	9/761	0.999996	1	0.985767	1	0.0136649	-5.92178e-08	PFKFB1;SMG1;MAOB;MRPS11;CSK;MRPL46;GPC6;GPATCH8;PHF8
CEBPD_HepG2_hg19	16/1181	1	1	0.986577	1	0.913916	-1.60424e-07	SLC35A1;GRIPAP1;OPN3;POU2F1;GGPS1;FEM1B;RSRC2;BRCA1;CHD2;MED23;ADAM28;ZFP36;DNMT3B;BRWD1;SLC25A5;RAB8B
MYOG_myocyte_mm9	62/3623	1	1	0.987161	1	1.86339	-3.66996e-10	C2CD5;MTMR10;SMG1;CHD9;ADPGK;FHL1;GPATCH8;EDA2R;HERPUD1;GYS1;RPS6KA3;ZFP36;PCLO;CHORDC1;PLS3;POLI;BAALC;SGCG;IDH3A;TSPYL2;STPG2;PDCD6IP;MFSD11;ITFG1;TANC2;LCA5L;MED23;ELF1;PKM;RFX7;SLC9A7;ARMCX6;SRSF2;TFAM;DGKH;BEX1;SMPX;CEP85L;RCHY1;HSD17B10;UACA;PRTG;NT5DC1;HMBOX1;MIR491;PAK3;UBQLN2;ARFGEF2;CADM1;PLEKHA1;CRADD;FEM1B;LHFP;OXR1;SCAF4;HIPK3;ST5;PKIA;XPNPEP3;PDCD4;PMP22;CCSER2
FOS_GM12878_hg19	17/1244	1	1	0.987349	1	0.963864	-9.63996e-08	ARFGEF2;ZNF493;GGPS1;ZMYND8;ATP6AP2;ARID4B;RAD51B;FAM111B;GYS1;EBP;DIAPH3;RUVBL2;MORF4L2;FDXR;HNRNPH2;FAM192A;UBAP2
SP1_K562_hg19	17/1249	1	1	0.987984	1	0.97866	-8.55515e-08	OTUD5;USP3;ZMYND8;CEP85L;TPTEP1;MYL12A;RAD51B;ARHGAP21;GYS1;ZMYM3;CA5B;MORF4L2;RUVBL2;FDXR;ZNF239;BRWD1;EPS15
PAX5_GM12891_hg19	11/907	0.999999	1	0.989342	1	0.477217	-4.14633e-07	OFD1;TRAPPC2;C6ORF165;KSR1;HECTD2;USP3;MBD1;SSH2;TTC18;SCAF4;RPGR
RAD21_MEL cell line_mm9	53/3199	1	1	0.989893	1	1.58274	-5.58607e-10	WFDC9;MTMR10;CHD9;ADPGK;FMR1;PHF8;MRPL33;UXT;GYS1;HMGN5;RUVBL2;CHORDC1;AP1S2;KNTC1;SCAPER;KRT222;KSR1;LRRC49;TSC22D3;MUM1L1;ATP11C;ZBTB33;MED23;PKM;MORF4L2;RPL10;RCHY1;HSD17B10;MYL12A;RGAG1;GLRA2;SH3BGRL;HECTD2;HAUS7;TBX22;SLITRK6;CSK;MBNL3;RIBC1;LGI1;USP26;POU2F1;OPN3;MBD1;APEX2;FAM199X;BBIP1;ESR2;HIPK3;STAG2;ZDHHC9;CENPI;PIR
MYOG_C2C12_mm9	2/302	0.999869	1	0.989945	1	-0.46057	6.03443e-05	ZFP36;BRE
SMC3_MEL cell line_mm9	30/2000	1	1	0.990837	1	1.35963	-6.0612e-10	WFDC9;PFKFB1;FIGF;CHD9;RGAG1;GLRA2;ZMYM3;HAUS7;SLITRK6;STK38L;CSK;MBNL3;SOX6;KRT222;USP26;SNORA70;POU2F1;TSC22D3;LRRC49;APEX2;CASK;DNAJB14;SSH2;ESR2;MED23;RAP2C;STAG2;ZDHHC9;MORF4L2;FAM46D
CTCF_GM12801_hg19	30/2000	1	1	0.990837	1	1.45469	-6.48499e-10	RPL10;CHD9;NDUFB11;ADPGK;RPGR;RPS4X;GYS1;ZNF808;FAM156A;GLRA2;RUVBL2;RPL39;RBM10;IGBP1;SLC14A2;POU2F1;KCND1;FEM1B;SETDB2;FAM199X;ZBTB33;NETO2;OXR1;MED23;STAG2;TMEM114;SLC9A7;MORF4L2;WFDC10A;SLC25A5-AS1
CTCF_heart_mm9	30/2000	1	1	0.990837	1	1.47739	-6.58616e-10	ERCC6L;PTPRR;CHD9;ADPGK;GDPD2;RCHY1;UACA;MED12L;RPGR;MRPL33;GYS1;RGAG1;HAUS7;RUVBL2;SLITRK6;UGGT2;SYBU;IGBP1;POU2F1;CHST7;MBD1;FAM199X;ZBTB33;HIPK3;MED23;STAG2;PKM;CENPI;PIR;GNAS
CHD4_K562_hg19	30/2000	1	1	0.990837	1	1.52167	-6.78359e-10	MTMR10;ACSM3;CEP85L;ARID4B;CD99L2;MYL12A;HMBOX1;ESD;METTL4;DNMT3B;KNTC1;CSK;GABRE;GPC6;WHSC1L1;RAB8B;OFD1;TRAPPC2;KSR1;GGPS1;USP3;SETDB2;RSRC2;TPTEP1;NDC80;HIPK3;TMLHE;KIAA1432;ZNF239;UBAP2
HDAC6_H1-hESC_hg19	30/2000	1	1	0.990837	1	1.54456	-6.88562e-10	MTMR10;RPL10;ADPGK;CD99L2;MYL12A;PHF8;PCLO;CA5B;TMSB4X;DNMT3B;KIF21A;ERC1;ZNF345;RPL39;ARFGEF2;KCND1;PDCD6IP;LRRC49;SETDB2;SIAH1;DNAJB14;MIR1539;CA5BP1;SLC9A7;SRSF2;PRR16;LUC7L3;UBAP2;BRWD1;MBTPS2
E2F6_A549_hg19	21/1503	1	1	0.990837	1	1.23377	-1.06429e-08	FEM1B;SPIN4;THOC2;NETO2;ZBTB33;FAM127C;CA5BP1;FTSJ1;GPATCH8;COCH;HERPUD1;UXT;ZNF280D;ZMAT1;PCLO;LUC7L3;ZNF239;POLI;KNTC1;BRWD1;CEP290
CTCF_T47D_hg19	16/1219	1	1	0.991032	1	0.998409	-6.24929e-08	SLC14A2;EPHA6;POU2F1;CADM1;CHD9;NETO2;OXR1;MED12L;MYL12A;RPGR;MED23;STAG2;MECOM;HAUS7;SLC9A7;GNAS
STAT5A_GM12878_hg19	18/1340	1	1	0.991524	1	1.20402	-2.81309e-08	SMARCE1;KSR1;ZNF271;LRRC49;MRPS11;RSRC2;MRPL46;APTX;ITFG1;NDC80;MRPL33;MED23;JPX;ZSCAN30;PKIA;METTL4;TFAM;CCDC77
EP300_SK-N-SH_hg19	41/2603	1	1	0.991875	1	1.60416	-4.99861e-10	PCGEM1;OTUD5;CHRNA3;CSRNP3;ADPGK;CUL3;GLIS3;MIR505;CHD2;RGAG1;HMBOX1;MIR4529;JPX;STAMBPL1;CHORDC1;DNMT3B;LINC00314;MIR4289;SLITRK6;POLI;KIF21A;CEP290;GPC6;UBQLN2;SMARCE1;USP3;SYP;BBIP1;DEFB132;SMC1A;DYTN;RAP2C;MED23;MIR3941;RAPGEF2;LUC7L3;TFAM;ZNF239;BLMH;HNRNPH2;MBTPS2
SIN3A_PFSK-1_hg19	23/1632	1	1	0.992209	1	1.43511	-3.91902e-09	ADPGK;LRRC49;USP3;MRPS11;LRRIQ1;SDHD;BRCA1;CHD2;MIR1539;MRPL46;RPGR;MED23;KIF18A;TSPAN19;KIF4A;RUVBL2;PDCD4;TFAM;PIK3C3;KNTC1;CXORF57;METTL15;ZNF530
MBD4_HepG2_hg19	26/1809	1	1	0.992904	1	1.54024	-1.32656e-09	RPL10;CHD9;GPATCH8;COCH;MRPL33;HERPUD1;NT5DC1;KNTC1;CCDC77;GPC6;CRADD;FEM1B;C20ORF26;RSRC2;THOC2;BBIP1;SDHD;MIR1539;CP;SUPT3H;NBR2;MED23;BRE;SRSF2;LUC7L3;EXOC5
CTCF_MEL cell line_mm9	85/4882	1	1	0.993418	1	1.96818	-2.25948e-10	WFDC9;ERCC6L;SMG1;MTMR10;SYCP2;CHD9;ADPGK;ARID4B;HIF3A;CHD2;GPATCH8;HERPUD1;MRPL33;RPS4X;GYS1;RPS6KA3;HMGN5;RUVBL2;AP1S2;ERC1;PIM2;SCAPER;SYBU;KDM6A;MKL2;PDCD6IP;KSR1;TSC22D3;USP3;LRRC49;ATP11C;CASK;DNAJB14;ZBTB33;SYP;THOC2;SMC1A;MED23;PKM;MORF4L2;SRSF2;SLC25A5;PFKFB1;WFDC11;ABCB7;GDPD2;ARHGAP17;RCHY1;FAM214A;MYL12A;PRTG;RGAG1;TMEM245;ZMAT1;BTAF1;HECTD2;HAUS7;REPS2;SLITRK6;CSK;RIBC1;MBNL3;TRAPPC2…
eGFP-NR4A1_K562_hg19	15/1199	1	1	0.994169	1	1.04059	-3.43222e-08	CHM;HIF3A;TPTEP1;FTSJ1;APTX;NDC80;HERPUD1;LCA5L;ZNF280D;ZFP36;MIR452;METTL4;TFAM;LINC00515;PIM2
EZH2_B cell_hg19	29/2000	1	1	0.994383	1	1.51172	-4.2962e-10	CHRNA3;AGAP11;GLIS3;UACA;MED12L;FGD1;COCH;PRTG;MECOM;ZIC3;DNMT3B;RPL17;ABCC3;SNORD58B;SNORD58A;EPHA6;IQSEC2;PLEKHA1;GRID1;SYT16;SDHD;TPTEP1;RPL17-C18ORF32;MFSD11;MIR636;XPNPEP3;SRSF2;ZNF334;MIR31HG
eGFP-HDAC8_K562_hg19	29/2000	1	1	0.994383	1	1.61797	-4.59815e-10	CHD9;ZMYND8;GPATCH8;ZNF280D;HMBOX1;EBP;JPX;TMSB4X;RUVBL2;METTL4;KNTC1;RIBC1;RPL17;CRADD;FEM1B;SETDB2;C20ORF26;SDHD;THOC2;RPL17-C18ORF32;MEIS2;APTX;FTSJ1;NDC80;XPNPEP3;SRSF2;PDCD4;TFAM;HNRNPH2
CTCF_kidney_mm9	29/2000	1	1	0.994383	1	1.63007	-4.63255e-10	MTMR10;RPL10;CHD9;ADPGK;GDPD2;MED12L;PHF8;RPGR;MRPL33;GYS1;CHORDC1;AP1S2;UGGT2;MBNL3;SCAPER;SYBU;IGBP1;POU2F1;CHST7;SETDB2;FAM199X;ZBTB33;OXR1;HIPK3;MED23;STAG2;CENPI;PIR;GNAS
CTCF_small intestine_mm9	29/2000	1	1	0.994383	1	1.67328	-4.75533e-10	ERCC6L;C2CD5;CHD9;HSD17B10;GPATCH8;PHF8;RPGR;MED12;GYS1;PGRMC1;MBNL3;SCAPER;KDM6A;TSPYL2;PDCD6IP;PDHA1;CRADD;PLEKHA1;USP3;LRRC49;CASK;FAM199X;BBIP1;ZBTB33;SSH2;PKM;BRE;PIR;LUC7L3
MAX_MCF-7_hg19	16/1275	1	1	0.995168	1	1.14939	-1.53133e-08	ACSM3;SPIN4;MRPS11;C20ORF26;LDOC1;THOC2;HSD17B10;HERPUD1;MED23;KIF18A;ZMAT1;PIGA;LUC7L3;TFAM;SYBU;SLC25A5-AS1
BCL3_GM12878_hg19	4/503	0.999993	1	0.995335	1	-0.0115996	7.75238e-08	SYCP2;DNAJB14;LINC00515;MIR1539
GATA1_G1E-ER4_mm9	65/3942	1	1	0.99591	1	1.86415	-1.75841e-11	OTUD5;MTMR10;ADPGK;CHD9;SPIN4;ZMYND8;CHM;ARID4B;CHD2;HERPUD1;MRPL33;RPS4X;RGS1;SENP8;FDXR;POLI;KNTC1;SLC25A43;RPL39;RAB8B;SNORA70;GGPS1;SDHD;MFSD11;SMC1A;RAD51B;ELF1;PKM;SRSF2;LUC7L3;HNRNPH2;CLRN3;HEMGN;RPL10;TNKS;CUL3;FOXO4;RCHY1;SAMSN1;MYL12A;PRTG;TCEAL8;ARHGAP21;NT5DC1;HMBOX1;EBP;BTAF1;PDZD11;REPS2;SLC25A21;CSK;EPS15;SMARCE1;SLC35A1;ARFGEF2;GSDMA;FEM1B;MBD1;SETDB2;RSRC2;SCAF4;NDC80;PDCD4;ZCCHC…
ZEB1_GM12878_hg19	9/864	1	1	0.996308	1	0.825335	-1.72482e-07	OFD1;MED23;MKL2;BRE;KIAA1432;TMSB15B;TMSB4X;MIR4530;UBAP2
BCL3_A549_hg19	23/1712	1	1	0.996492	1	1.51096	-9.40874e-10	SLC35A1;KDM5C;PDCD6IP;CRADD;ADPGK;RSRC2;ZNF45;THOC2;BRCA1;SMC1A;APTX;MRPL33;HCFC1;NBR2;MED23;JPX;LUC7L3;TFAM;HNRNPH2;UBAP2;PIM2;CEP290;MBTPS2
MAZ_CH12.LX_mm9	28/2000	1	1	0.996672	1	1.62584	-3.68365e-10	PSMD10;ERCC6L;SPIN4;NDUFB11;CEP85L;ELK1;PHF8;UXT;TCEAL8;ZFP36;SH3BGRL;ESD;DNMT3B;RIBC1;GPRASP1;SCAPER;METTL15;ARFGEF2;PDHA1;NAP1L2;THOC2;ZBTB33;SYP;BRE;TFAM;EXOC5;NRDE2;DNASE1L1
POLR2AphosphoS2_HepG2_hg19	28/2000	1	1	0.996672	1	1.77061	-4.01164e-10	ADPGK;CHD9;ZNF271;CUL3;GPATCH8;MRPL33;ENOX2;ZNF808;ZFP36;EBP;JPX;RUVBL2;METTL4;GABRE;KDM6A;OFD1;TSPYL2;PLEKHA1;APEX2;SMC1A;APTX;SCAF4;NDC80;KIAA1432;XPNPEP3;PDCD4;LUC7L3;ZNF432
REST_myocyte_mm9	28/2000	1	1	0.996672	1	1.78076	-4.03463e-10	KDM5C;FOCAD;SMG1;ADPGK;ARID4B;HTATSF1;HSD17B10;FAM214A;GPATCH8;NT5DC1;ZFP36;BTAF1;PCLO;AP1S2;UGGT2;UBQLN2;IDH3A;TSPYL2;MKL2;ARFGEF2;CADM1;NCOA5;GGPS1;ATP6AP2;AMMECR1;ATP11C;SRSF2;BRWD1
ZC3H11A_CH12.LX_mm9	18/1429	1	1	0.996758	1	1.21786	-2.44451e-09	SMARCE1;CHD9;MBD1;TSC22D3;MFSD11;TANC2;PHF8;HCFC1;RPGR;MED23;RGAG1;WNK1;DNMT3B;SRSF2;LUC7L3;FAS;CSK;SOX6
NR2C2_K562_hg19	2/381	0.999992	1	0.99783	1	0.0474352	-3.72185e-07	SDHD;MRPL33
CTCF_bone marrow_mm9	27/2000	1	1	0.998097	1	1.60914	-3.3272e-10	C2CD5;RPL10;SYCP2;ADPGK;ARHGAP17;MYL12A;RPGR;MRPL33;RPS6KA3;HMGN5;HAUS7;AP1S2;CCDC77;LGI1;POU2F1;TRPC4;MBD1;TSC22D3;SETDB2;APEX2;FAM199X;OXR1;HIPK3;PKM;PIR;NRDE2;SLC25A5
CTCF_ES-Bruce4_mm9	27/2000	1	1	0.998097	1	1.62554	-3.3611e-10	PTPRR;SYCP2;CHD9;ADPGK;GDPD2;MED12L;RPGR;MRPL33;GYS1;HAUS7;RUVBL2;UGGT2;SYBU;POU2F1;CHST7;LHFP;TRPC4;MBD1;TSC22D3;CASK;APEX2;ZBTB33;OXR1;MED23;ARMCX6;PIR;GNAS
NELFE_CH12.LX_mm9	27/2000	1	1	0.998097	1	1.74355	-3.60512e-10	PSMD10;FOCAD;ERCC6L;MTMR10;MRPS11;CEP85L;NXT2;HTATSF1;SAMSN1;ZMAT1;HMGN5;CHORDC1;ESD;DNMT3B;PDHA1;MBD1;HUWE1;FAM199X;RSRC2;SYP;SMC1A;BRE;RLIM;LUC7L3;CCSER2;BRWD1;ZCCHC2
TAL1_MEL cell line_mm9	32/2290	1	1	0.99825	1	1.59823	-3.66845e-10	HEMGN;OTUD5;CHD9;TNKS;MIR98;RCHY1;SAMSN1;MYL12A;NT5DC1;ARHGAP21;EBP;BTAF1;PLN;RGS1;SENP8;CHORDC1;REPS2;SLC25A21;CSK;SLC25A43;CCDC77;RAB8B;KDM6A;PDCD6IP;SDHD;RAD51B;ELF1;PKM;BRE;RBM41;PDCD4;CLRN3
TAF1_GM12878_hg19	15/1304	1	1	0.998315	1	1.42688	-2.51642e-09	ARFGEF2;OPN3;ZNF493;USP11;RCHY1;IL2RG;SAMSN1;MED23;FAM111B;ZNF808;JPX;LUC7L3;IDS;PIK3C3;UBAP2
MAFF_HepG2_hg19	26/2000	1	1	0.998952	1	1.84946	-3.70301e-10	CUL3;MRPS11;MGST1;BRCA1;WDR44;RPS4X;NT5DC1;EBP;FAM122C;PIM2;CEP290;APOOL;CADM1;GGPS1;FEM1B;DEFB115;HUWE1;RAB39B;RSRC2;SDHD;SYP;CP;SUPT3H;MED23;NBR2;HNRNPH2
MAX_myocyte_mm9	12/1160	1	1	0.999059	1	1.29283	-2.61443e-09	RAD51B;GYS1;PKM;RUVBL2;XPNPEP3;BAALC;PIN4;PIK3C3;UBAP2;BRCA1;EDA2R;MBTPS2
ZBTB7A_ECC-1_hg19	24/1896	1	1	0.999083	1	1.57244	-4.47459e-10	TSPYL2;MKL2;MTMR10;NCOA5;FEM1B;ADPGK;HIF3A;CHD2;FAM127C;SSH2;FAM214A;OXR1;COCH;SYNE2;PRTG;HECTD2;RFX7;PKIA;FUNDC1;RAB9A;CCDC77;ERC1;UGGT2;GABRE
GATA2_G1E-ER4_mm9	13/1261	1	1	0.999421	1	1.30736	-6.44363e-10	PDCD6IP;OPN3;GRID1;TCEAL8;RAD51B;BRE;SENP8;HNRNPH2;SLC25A21;UGGT2;SCAPER;KDM6A;DGKH
RCOR1_IMR-90_hg19	23/1930	1	1	0.999682	1	1.51999	-4.42606e-10	SPIN4;FEM1B;CHD9;MBD1;RAB39B;DNAJB14;SYP;ZCCHC18;CHD2;FTSJ1;MED12L;MYL12A;ACACA;ZNF280D;ZNF808;DIAPH2;CDH2;PKIA;AP1S2;SPIN2B;MBTPS2;ZCCHC2;ZNF850
MAX_C2C12_mm9	24/2000	1	1	0.999717	1	1.7396	-3.43581e-10	FOCAD;ADPGK;PBDC1;HUWE1;SMC1A;NDC80;EDA2R;MYL12A;GPATCH8;MED23;BRE;RUVBL2;XPNPEP3;METTL4;FDXR;POLI;FAM192A;PIN4;UPRT;CCDC77;UGGT2;NRDE2;RPL39;GPC6
CTCF_HCT116_hg19	44/3149	1	1	0.999729	1	1.65851	-4.61347e-10	PCGEM1;WFDC9;CHD9;NDUFB11;ADPGK;GDPD2;ASB12;COCH;MED12L;MYL12A;RPGR;RPS4X;NT5DC1;GYS1;MECOM;HAUS7;KIF21A;CSK;CTNNA3;PIM2;RBM10;IGBP1;P2RY13;SLC14A2;POU2F1;TSC22D3;SETDB2;FAM199X;ZBTB33;NETO2;SSH2;OXR1;MED23;STAG2;TMEM114;WNK1;SLC9A7;MORF4L2;GNAS;PIR;TFAM;WFDC10A;EXOC5;SLC25A5-AS1
SUZ12_H1-hESC_hg19	38/2827	1	1	0.999762	1	1.57641	-4.53016e-10	CHRM2;BEX1;NRK;GLIS3;HTATSF1;DACH2;COCH;MED12L;GYS1;EBP;SLITRK2;RUVBL2;ESD;WBP5;DLGAP1;KIF21A;CCDC77;IDH3A;TRAPPC2;TBC1D8B;OFD1;SLC35A1;NEGR1;LHFP;DCC;GRID1;KCNH8;NRG1;THOC2;SYTL4;DUSP9;MEIS2;ESR2;MAP7D2;LUC7L3;GPR101;ZNF432;MIR31HG
GTF3C2_K562_hg19	5/773	1	1	0.999825	1	1.13345	-5.96426e-09	UXT;ARFGEF2;PORCN;NCOA5;THOC2
CTCF_ECC-1_hg19	11/1220	1	1	0.999841	1	1.51538	-2.79472e-10	RAP2C;MED23;WFDC9;SLC14A2;STAG2;CHD9;HAUS7;WFDC10A;NETO2;PIM2;SSH2
POLR2A_HCT116_hg19	23/2000	1	1	0.999862	1	1.76305	-3.47886e-10	KDM5C;OPN3;RPL10;ZNF271;FEM1B;USP11;BRCA1;APTX;OXR1;MYL12A;SUPT3H;HERPUD1;NT5DC1;PGRMC1;JPX;ZNF41;IDS;TFAM;STK38L;HNRNPH2;KNTC1;EXOC5;METTL15
HDAC2_MCF-7_hg19	6/913	1	1	0.999938	1	1.4158	-5.43784e-10	MED23;PCLO;LRRC49;SLITRK6;MIR4530;EXOC5
POLR2AphosphoS5_G1E-ER4_mm9	21/1944	1	1	0.999941	1	1.58571	-4.50211e-10	MTMR10;SNORA70;RPL10;ADPGK;FEM1B;SETDB2;CABP5;RSRC2;DNAJB14;CHD2;RCHY1;MFSD11;HERPUD1;ZFP36;ELF1;PKM;SRSF2;POLI;KNTC1;SLC25A21;CCDC77
POLR2AphosphoS5_G1E_mm9	30/2517	1	1	0.999956	1	1.55312	-6.04893e-10	FOCAD;C2CD5;NDUFB11;ADPGK;FOXO4;CHD2;HERPUD1;MRPL33;UXT;ZFP36;PGRMC1;RGS1;FDXR;POLI;RPL39;SNORA70;FEM1B;MBD1;SETDB2;HUWE1;RSRC2;SDHD;SMC1A;NDC80;HCFC1;WNK1;SRSF2;TFAM;UBAP2;DNASE1L1
ZKSCAN1_CH12.LX_mm9	10/1240	1	1	0.99996	1	1.58586	-1.77949e-10	SMARCE1;SH3BGRL;ELF1;KSR1;USP3;ZMYND8;MBD1;FAS;DNAJB14;GPRASP1
SP4_H1-hESC_hg19	13/1478	1	1	0.999973	1	1.64743	-3.82682e-10	CADM1;ADPGK;USP3;MRPS11;RSRC2;CHD2;RCHY1;MYL12A;MED23;LUC7L3;STK38L;PIN4;CEP290
ZBTB7A_HepG2_hg19	18/1881	1	1	0.99999	1	1.59125	-3.86437e-10	ABCC3;MKL2;ARFGEF2;NCOA5;CHD9;ADPGK;CUL3;HIF3A;SYP;CHD2;FAM214A;SUPT3H;GPATCH8;COCH;MED23;HMBOX1;BRWD1;GYG2
CTCF_testis_mm9	19/2000	1	1	0.999995	1	1.72347	-3.39956e-10	C2CD5;ERCC6L;FOCAD;PLEKHA1;SYCP2;ADPGK;CHD9;TNKS;SETDB2;FAM199X;ZBTB33;FAM214A;OXR1;APTX;RPGR;GYS1;KIF18A;FAS;NRDE2
CTCF_CH12.LX_mm9	48/3777	1	1	0.999996	1	1.84606	1.36909e-10	WFDC9;MTMR10;SYCP2;CHD9;ADPGK;CD99L2;RCHY1;FAM214A;RPGR;MRPL33;RPS4X;GYS1;HMGN5;HECTD2;RUVBL2;AP1S2;FDXR;CSK;KNTC1;ERC1;MBNL3;EPS15;SCAPER;SYBU;IGBP1;P2RY13;POU2F1;KSR1;SETDB2;CASK;FAM199X;ZBTB33;SDHD;SSH2;OXR1;APTX;TANC2;ESR2;HIPK3;MED23;PKM;BRE;RFX7;ST5;CENPI;MORF4L2;TFAM;DGKH
CTCF_G1E-ER4_mm9	26/2540	1	1	0.999999	1	1.57373	-6.73032e-10	MTMR10;SYCP2;CHD9;ADPGK;MYL12A;RPGR;MRPL33;UXT;GYS1;RGAG1;HMGN5;HAUS7;RUVBL2;CSK;MBNL3;SCAPER;POU2F1;MBD1;TSC22D3;APEX2;FAM199X;ZBTB33;HIPK3;MED23;STAG2;PIR
CTCF_G1E_mm9	20/2246	1	1	1	1	1.49671	-4.56483e-10	WFDC9;P2RY13;CHD9;ZBTB33;HIF3A;SSH2;FAM214A;ESR2;RPGR;MED23;RPS4X;GYS1;STAG2;WNK1;RFX7;ST5;RUVBL2;CSK;SLC25A5;SOX6
CTCF_bone marrow macrophage_mm9	14/2000	1	1	1	1	1.66487	-3.28396e-10	POU2F1;CHD9;CEP85L;OXR1;MRPL33;MED23;GYS1;STAG2;SPATA22;RUVBL2;DNMT3B;PMP22;COL4A5;FAS
