# Supplementary material for: Lifelong physical activity is associated with promoter hypomethylation of genes involved in metabolism, myogenesis, contractile properties and oxidative stress resistance in aged human skeletal muscle
Source: Sci Rep. 2019 Mar 1;9:3272. doi: 10.1038/s41598-018-37895-8 (PMC6397284; doi:10.1038/s41598-018-37895-8)
Supplement: Supplementary file 6 — Dataset 5 [file 41598_2018_37895_MOESM6_ESM.xlsx]

## Sheet: Epigenomics_Roadmap_HM_ChIP-seq
Term	Overlap	P-value	Adjusted P-value		Old P-value	Old Adjusted P-value	Z-score	Combined Score	Genes
H3K9me3 Skeletal Muscle	2/108	0.983237	1	5.89942	0.938739	1	-0.164	0.00277248	OR4A47;FSCB
H3K9ac Skeletal Muscle	38/508	0.0145636	0.919934	0.0873816	0.000114034	0.00720313	-1.22523	5.18176	WFDC9;PRPS1;ERCC6L;CXORF21;MTMR8;ZCCHC18;LPAR4;NXT2;SAMSN1;PHEX;FGD1;TMEM47;FAM156A;ZMAT1;ZIC3;ZXDB;TSPAN7;WBP5;GYG2;WHSC1L1;KDM6A;TRAPPC2;P2RY10;MBD1;MUM1L1;SYP;ZDHHC15;TMSB15B;IL1RAPL1;TMEM35;COL4A6;SNORA69;DCX;COL4A5;SPIN2A;AGTR2;NUP62CL;ARHGEF6
H3K4me3 Skeletal Muscle	224/8541	1	1		0.999908	1	0.795931	-8.72178e-11	CHIC1;ACSM3;UXT;RPS6KA3;GPR173;RPS6KA6;OPHN1;ZSCAN30;AP1S2;FDXR;KIF21A;RPL39;SNORD58B;EPHA6;LDOC1;SYTL4;HDHD1;RFX7;SPIN2B;TFAM;SPIN2A;UPRT;ZNF275;BEX2;ZNF271;ABCB7;CEP85L;MTMR8;CD99L2;LPAR4;HTATSF1;MED12L;TSPAN7;ZNF701;FAM192A;RBM10;TBC1D8B;ZRSR2;CADM1;APOOL;SETDB2;SIAH1;C20ORF26;BBIP1;NETO2;RPL17-C18ORF32;FAM111B;PKIA;MTMR10;SPIN4;MRPS11;CHM;ZCCHC18;BRCA1;ZNF45;EDA2R;MED12;ZNF808;GYS1;NHSL2;PCLO…
H3K4me1 Skeletal Muscle	85/4154	1	1		0.999999	1	1.92766	-4.7862e-11	ADPGK;MRPS11;ZNF45;DACH2;ELK1;MED12;MECOM;CA5B;CDH2;ZIC3;DNMT3B;FDXR;DLGAP1;PIM2;WHSC1L1;OFD1;SNORA70;EPHA6;TRPC4;KCNH8;LMO3;ATP6AP2;SMC1A;MRPL46;FTSJ1;SUPT3H;MED23;PIGA;ARMCX6;SNORA69;ATG4A;SLC25A5;ZNF432;ARHGEF6;PSMD10;NDUFB11;MOSPD2;CD99L2;RCHY1;HTATSF1;HSD17B10;COCH;MED12L;ACACA;EBP;C6ORF165;PORCN;HAUS7;PDZD11;TCEAL1;MIR4289;METTL4;ZNF701;CTNNA3;ZNF345;GPC6;RBM10;TRAPPC2;IGBP1;SLC35A1;PLEKHA1…
H3K36me3 Skeletal Muscle	3/174	0.989432	1		0.938854	1	-0.260391	0.00276654	DNAJB7;CHML;SDHD
H3K27me3 Skeletal Muscle	26/1093	0.999998	1		0.995742	1	0.0374104	-6.70401e-08	CHRM2;WFDC9;BEX2;SAA4;HTR2C;COCH;BRS3;ADAMTS5;CALCR;TCEAL5;MIR4289;GPC6;TRPC5;NLGN4X;KRTAP9-3;DCC;KCNH8;TEX15;OXR1;DUSP9;IL1RAPL1;MAP7D2;PRR16;RGS7BP;GPR101;NUP62CL
Term	Overlap	P-value	Adjusted P-value		Old P-value	Old Adjusted P-value	Z-score	Combined Score	Genes
H4K91ac IMR90	139/5763	1	1		0.998847	1	1.41171	-1.69295e-10	OTUD5;CHIC1;ARID4B;GPATCH8;GPR173;ZFP36;HMGN5;OPHN1;ZSCAN30;ZXDB;CHORDC1;PLS3;SLC25A43;KNTC1;RPL39;LDOC1;SDHD;MFSD11;HCFC1;ARMCX2;MORF4L2;COL4A6;SRSF2;PRR16;COL4A5;SPIN2B;TFAM;ZNF432;ZNF275;ABCB7;NDUFB11;AGAP11;ARHGAP17;FOXO4;ACACA;MYL12A;ARHGAP21;PORCN;HMBOX1;ESD;ZNF701;STK38L;FAM192A;RBM10;TBC1D8B;TRAPPC2;PDHA1;CRADD;SIAH1;MSN;PHKB;SSH2;ESR2;NDC80;KIF18A;DIAPH2;TMEM114;DIAPH3;STAG2;PKIA;PIR;BRW…
H4K91ac H9	92/4736	1	1		1	1	1.14627	-1.51827e-10	OTUD5;KDM5C;ADPGK;FMR1;MRPS11;HTR2C;ARID4B;BRCA1;GPATCH8;HERPUD1;UXT;TRO;PCLO;TMSB4X;DNMT3B;POLI;PLS3;KNTC1;PIM2;GYG2;RAB8B;KDM6A;MKL2;ZNF880;GRIPAP1;MST4;GGPS1;DCC;TRPC4;SDHD;MIR636;MFSD11;CA5BP1;ITFG1;RAP2C;SRSF2;ZNF239;TFAM;LUC7L3;HNRNPH2;RGS7BP;EXOC5;RPL10;USP11;CD99L2;RCHY1;MEG8;ACACA;MYL12A;MIR4769;RGAG1;JPX;HECTD2;MIR4289;WBP5;METTL4;STK38L;FAM192A;SLC25A21;CCDC77;ZNF345;GPC6;RPL17;SMARCE1…
H4K91ac H1	111/5904	1	1		1	1	2.09205	3.17384e-11	ARID4B;GPATCH8;ZFP36;ZSCAN30;RUVBL2;CHORDC1;FDXR;KNTC1;KIF21A;SNORD58B;LMO3;LDOC1;SDHD;MFSD11;HCFC1;MORF4L2;SRSF2;TFAM;DGKH;ZNF271;AGAP11;ARHGAP17;LPAR4;FTX;ACACA;MYL12A;ARHGAP21;HMBOX1;ESD;OPN3;POU2F1;CRADD;IQSEC2;CADM1;SIAH1;MSN;PHKB;BBIP1;SSH2;ESR2;NDC80;FAM111B;ARHGAP32;TMEM114;STAG2;WNK1;PKIA;CLEC6A;GNAS;MAGED2;PIN4;WFDC9;SMG1;ADPGK;MRPS11;TMEM187;MRPL33;ZNF808;GYS1;NHSL2;FUNDC1;POLI;DLGAP1;…
H4K8ac IMR90	269/10322	1	1		0.999107	1	1.76969	-1.05455e-10	CHIC1;ACSM3;GPATCH8;RPS6KA3;GPR173;RPS6KA6;OPHN1;ZSCAN30;ZXDB;CHORDC1;FAM122C;AP1S2;FDXR;ZNF826P;RPL39;SNORD58B;TSPYL2;SNORD58A;LDOC1;MFSD11;HDHD1;HCFC1;RFX7;PRR16;SPIN2B;TFAM;UPRT;ZNF275;ZNF271;ABCB7;CEP85L;CD99L2;HTATSF1;ZNF701;STK38L;FAM192A;MIR4680;RBM10;TBC1D8B;ZRSR2;CRADD;APOOL;SIAH1;C20ORF26;RPL17-C18ORF32;FAM111B;STAG2;WNK1;PKIA;MTMR10;SMG1;ZNF493;SPIN4;MRPS11;CHM;HCCS;ZNF45;BRCA1;ZCCHC18…
H4K8ac H9	96/4594	1	1		0.999995	1	0.320912	-7.69819e-11	ZNF493;CHD9;ADPGK;FMR1;HTR2C;CHM;ARID4B;ZCCHC18;NXT2;DACH2;ELK1;GPATCH8;HERPUD1;PHF8;ZNF808;ADAMTS5;NHSL2;ZIC3;ZSCAN30;TMSB4X;KNTC1;GYG2;RAB8B;SNORD58B;OFD1;SNORD58A;MST4;SNORA70;KCND1;GGPS1;DCC;GRID1;SDHD;MIR636;MFSD11;ZDHHC15;LCA5L;RAP2C;MAP7D2;SRSF2;HNRNPH2;EXOC5;DGKK;ZNF271;NDUFB11;CABP5;GDPD2;FTX;RCHY1;ACACA;MYL12A;RGAG1;HMBOX1;JPX;BTAF1;HECTD2;TCEAL4;ESD;MIR4289;METTL4;STK38L;CSK;SLC25A21;C…
H4K5ac IMR90	210/8066	1	1		0.998524	1	0.673951	-1.20921e-10	CHIC1;ACSM3;GPATCH8;RPS6KA3;GPR173;OPHN1;ZSCAN30;ZXDB;CHORDC1;FAM122C;AP1S2;FDXR;ZNF826P;RPL39;SNORD58B;SNORD58A;LDOC1;HDHD1;HCFC1;PRR16;SPIN2B;TFAM;SPIN2A;UPRT;ZNF275;ZNF271;ABCB7;CEP85L;HTATSF1;ZNF701;FAM192A;MIR4680;RBM10;TBC1D8B;ZRSR2;APOOL;SIAH1;C20ORF26;STAG2;WNK1;PKIA;MTMR10;SMG1;ZNF493;MRPS11;CHM;BRCA1;ZCCHC18;ZNF45;TMEM187;HERPUD1;PHF8;WDR44;ZNF280D;MED12;ZNF808;GYS1;SPTLC3;TMSB4X;ZNF41;…
H4K5ac H9	133/5240	1	1		0.999537	1	1.12259	-1.38035e-10	CHIC1;FMR1;ZMYND8;ARID4B;ELK1;GPATCH8;AP1S2;PLS3;KNTC1;PIM2;GYG2;RPL39;SNORD58B;TSPYL2;CASK;SDHD;MFSD11;HCFC1;SRSF2;TFAM;DGKK;TNKS;GLIS3;MGST1;ARHGAP17;CD99L2;FTX;ACACA;MYL12A;EBP;HMBOX1;ESD;ZNF701;TRAPPC2;ZRSR2;POU2F1;CRADD;APOOL;SETDB2;SIAH1;C20ORF26;MSN;PHKB;BBIP1;RPL17-C18ORF32;ESR2;NDC80;DIAPH2;STAG2;PKIA;MAGED2;PIN4;GPR101;BRWD1;ZCCHC2;SLC25A5-AS1;SMG1;ZNF493;ADPGK;MRPS11;HTR2C;CHM;BRCA1;TM…
H4K5ac H1	249/9702	1	1		0.99954	1	1.3609	-1.24905e-10	CHIC1;ACSM3;ELK1;GPATCH8;UXT;RPS6KA3;GPR173;RPS6KA6;OPHN1;ZSCAN30;ZXDB;CHORDC1;FDXR;ZNF826P;KIF21A;RPL39;SNORD58B;TSPYL2;SNORD58A;LDOC1;HDHD1;HCFC1;AR;MIR3924;SPIN2B;TFAM;SPIN2A;UPRT;ZNF275;BEX2;BEX1;ABCB7;ZNF271;IGSF1;LPAR4;HTATSF1;MYL12A;MED12L;ZNF701;STK38L;FAM192A;RBM10;TBC1D8B;ZRSR2;CRADD;CADM1;SETDB2;C20ORF26;RAB39B;BBIP1;CP;FAM111B;STAG2;WNK1;PKIA;MTMR10;SMG1;ZNF493;SPIN4;MRPS11;CHM;BRCA1;…
H4K20me1 IMR90	17/461	0.957353	1		0.648089	1	-0.788688	0.0343738	SNORA70;KSR1;NDUFB11;AMMECR1;ARID4B;SDHD;SNORD121A;TANC2;ARHGAP32;ELF1;CA5B;RUVBL2;FAS;MIR4731;CHML;SNORA11;RBM10
H4K20me1 H9	13/1136	1	1		0.999972	1	0.449548	-4.24902e-10	FEM1B;HTR2C;BBIP1;RCHY1;MIR1539;DEFB132;CA5BP1;SCAF4;GYS1;RUVBL2;ZNF701;PIM2;GPR101
H4K20me1 H1	20/1257	1	1		0.999106	1	0.134448	-9.47515e-09	ABCC3;SNORD58A;SNORA70;KSR1;GRID1;USP3;AGAP11;GLIS3;DNAJB14;DUSP9;GYS1;MECOM;RUVBL2;MAP7D2;SNORA69;BAALC;DLGAP1;DNAJB7;CHML;GPR101
H3K9me3 Treg Primary Cells	1977-03-01	0.784075	1		0.59616	1	-0.465882	0.113326	PLCZ1;SNORD113-4;CDH19
H3K9me3 Th17 Primary Cells	1998-03-01	0.975499	1		0.920805	1	-0.237801	0.0058989	MFSD11;MIR636;SNORD113-4
H3K9me3 Stomach Smooth Muscle	4/217	0.997503	1		0.975734	1	-0.088286	0.000220735	MIR105-2;ZNF676;GYG2;SYTL5
H3K9me3 Rectal Smooth Muscle	24/283	0.0094689	0.717742		0.000265191	0.0143582	-1.11733	5.20649	OTUD5;TRPC5;NDUFB11;FHL1;HTR2C;KLHL34;FTX;OR4K17;MEIS2;RPS6KA3;MIR510;SLITRK2;ZDHHC9;ZIC3;PIGA;ZNF41;MAP7D2;IDS;NUP62CL;SLC25A5;GPR101;DGKK;RBM10;SLC25A5-AS1
H3K9me3 Rectal Mucosa	1975-01-01	0.941392	1		0.857115	1	-0.445978	0.0269351	OR4K17
H3K9me3 Peripheral Blood Mononuclear Primary Cells	7/327	0.98328	1		0.848305	1	-0.594135	0.0100177	SNORD116-29;PLCZ1;DCC;AKR1D1;DLGAP1;CTNNA2;MEIS2
H3K9me3 Penis Foreskin Fibroblast Primary Cells	7/326	0.98287	1		0.84633	1	-0.581578	0.0100489	MIR873;EPHA6;DCC;SPATA22;TBX22;KLHL34;SOX6
H3K9me3 Neurosphere Cultured Cells Ganglionic Eminence Derived	45/498	2.26672e-05	0.00286362		1.23409e-08	1.55907e-06	-1.39701	14.9404	NRK;FMR1;CHM;CD99L2;HCCS;ADAM20;KLHL34;FAM127C;DACH2;ELK1;MYL12A;WDR44;UXT;TMEM47;RPS6KA3;RPS6KA6;PGRMC1;ZMAT1;OPHN1;ZIC3;PDZD11;ZNF41;ZNF449;IDS;PIM2;GPR112;MBNL3;UBQLN2;CDR1;CHST7;DYNLT3;APEX2;CASK;FAM199X;THOC2;ZBTB33;RAP2C;MORF4L2;PIGA;KIF4A;MAP7D2;GPR101;NUP62CL;DGKK;DNASE1L1
H3K9me3 Neurosphere Cultured Cells Cortex Derived	48/340	4.11402e-10	1.55921e-07		1.126e-13	4.26754e-11	-1.31811	28.4863	PSMD10;ZNF275;RPL10;NRK;FHL1;HTR2C;CD99L2;ADAM20;KLHL34;FTX;DACH2;NXT2;WDR44;MED12;TMEM47;RPS6KA3;ZMYM3;SLITRK2;ZIC3;ZXDB;TMSB4X;ZNF449;PIM2;GPR112;GABRE;MBNL3;RBM10;UBQLN2;CDR1;TBC1D8B;ZNF880;CHST7;KCND1;APOOL;TSC22D3;FAM199X;THOC2;ZBTB33;STAG2;PIGA;MAP7D2;ATG4A;NUP62CL;SLC25A5;GPR101;DGKK;ZNF630;SLC25A5-AS1
H3K9me3 Mobilized CD34 Primary Cells	35/665	0.206867	1		0.00586487	0.246976	-1.34125	2.11338	OTUD5;PTPRR;RPL10;NRK;AKR1D1;HTR2C;KLHL34;FTX;WDR44;PHF8;TMEM187;TMEM47;RPS6KA3;OPHN1;PLCZ1;SLITRK2;ZIC3;TMSB4X;ZNF449;CTNNA2;PAK3;MBNL3;UBQLN2;CDR1;DCC;ATP6AP2;APEX2;THOC2;SNORD116-29;PIGA;MAP7D2;PIN4;ZNF676;GPR101;SLC25A5-AS1
H3K9me3 Mesenchymal Stem Cell Derived Adipocyte Cultured Cells	20/295	0.135095	356.788		0.0127321	0.482547	-1.13278	2.26757	MIR374B;NRK;ITIH6;ATP6AP2;AKR1D1;GDPD2;ZBTB33;FTSJ1;DIAPH2;MIR421;CD40LG;TCEAL5;ZIC3;IL1RAPL1;MAP7D2;KRTAP4-1;NUP62CL;GPR101;VGLL1;SNORA11
H3K9me3 iPS DF 6.9	10/524	0.999122	1		0.960362	1	-0.189584	0.000166561	NBR2;KRTAP24-1;MIR510;SLITRK2;CRADD;FDXR;CSK;OR4K17;BRCA1;ZNF676
H3K9me3 iPS DF 19.11	32/3152	1	1		1	1	0.298932	-7.86819e-11	MTMR10;TNKS;GLIS3;BRCA1;MED12L;ACACA;ADAMTS5;CDH2;FDXR;DLGAP1;FAM192A;UGGT2;GPC6;WHSC1L1;ARFGEF2;KSR1;FEM1B;DEFB115;NRG1;NETO2;MIR1539;MIR636;NBR2;WNK1;MAP7D2;SRSF2;GNAS;ZNF239;GPR101;BRWD1;ZCCHC2;DGKH
H3K9me3 IMR90	22/814	0.999755	1		0.959293	1	-0.138787	3.404e-05	KRTAP24-1;ZNF880;ZNF493;DCC;NRK;DEFB115;CABP5;MTMR8;HTR2C;KLHL34;HIF3A;FSCB;ZIC3;SPATA22;MAP7D2;OR4K13;TSPAN7;STK38L;KRTAP4-1;NUP62CL;DGKK;CDH19
H3K9me3 H9	44/344	7.05809e-08	1.33751e-05		4.54539e-11	8.61352e-09	-1.31109	21.5891	ERCC6L;AKR1D1;MIR508;KLHL34;LPAR4;OR4K17;FOXO4;FAM127C;DACH2;BRS3;MIR500A;ZNF280D;SPANXN1;TCEAL8;ATXN3L;HMGN5;NXF3;TCEAL5;HEPH;HAUS7;PDZD11;ZNF41;ZNF449;CDR1;SNORA70;TREX2;GABRA3;HUWE1;APEX2;LDOC1;ZDHHC15;KLF8;F8;MIR105-2;ANKRD62P1-PARP4P3;MIR362;TMEM35;RLIM;UPRT;HNRNPH2;MAGEB1;VGLL1;DNASE1L1;ARHGEF6
H3K9me3 H1 Derived Mesenchymal Stem Cells	7/444	0.999221	1		0.972305	1	-0.211751	0.000165088	KRTAP24-1;ZIC3;DCC;MAP7D2;AKR1D1;ZNF239;OR4K17
H3K9me3 H1	16/1872	1	1		1	1	0.378753	-9.81307e-11	CHD9;USP3;DEFB115;AKR1D1;CABP5;THOC2;OR4K17;RPGR;ZNF280D;SNORD116-29;ADAMTS5;MORF4L2;MAP7D2;OR4K13;ZNF239;GPR112
H3K9me3 Fetal Lung	1974-07-01	0.293879	1		0.134523	1	-0.676769	0.828762	CXORF65;CABP5;ADAM20;ASB12;OR4K17;SNORA11;CDR1
H3K9me3 Fetal Heart	27/913	0.994416	1		0.737596	1	-0.443025	0.0024808	CUL3;ADAM20;RCHY1;NT5DC1;BTAF1;PLN;METTL4;CTNNA3;METTL15;IDH3A;SMARCE1;OPN3;PLEKHA1;LMO3;SETDB2;BBIP1;MFSD11;MIR636;NDC80;SUPT3H;RAD51B;RAP2C;ZNF71;RFX7;MIR125B1;KIAA1432;EXOC5
H3K9me3 Fetal Brain	6/115	0.803935	1		0.57519	1	-0.603183	0.131637	SPIN4;ADAM20;THOC2;GPR112;FTSJ1;ZNF630
H3K9me3 Duodenum Smooth Muscle	1965-01-01	0.914395	1		0.815356	1	-0.38687	0.0346222	KCNC2
H3K9me3 Duodenum Mucosa	3/138	0.96596	1		0.871659	1	-0.438522	0.0151875	SNORD116-29;OR4K17;FSCB
H3K9me3 Colonic Mucosa	22/572	0.79377	1		0.23715	1	-1.07994	0.249424	OFD1;KRTAP24-1;TRAPPC2;MST4;RPL10;GRID1;FHL1;HTR2C;KLHL34;DUSP9;SLITRK2;TMSB4X;TCEAL1;MAP7D2;AP1S2;ZNF826P;DLGAP1;ZNF676;NUP62CL;DGKK;GPR101;UGGT2
H3K9me3 Colon Smooth Muscle	1992-01-01	0.969237	1		0.907619	1	-0.292646	0.00914419	AR
H3K9me3 Chondrocytes from Bone Marrow Derived Mesenchymal Stem Cell Cultured Cells	1/129	0.99245	1		0.964285	1	-0.170365	0.00129116	GPR101
H3K9me3 CD8 Memory Primary Cells	1969-01-01	0.926431	1		0.833351	1	-0.392985	0.0300301	PLCZ1
H3K9me3 CD4+ CD25int CD127+ Tmem Primary Cells	1935-01-01	0.733539	1		0.601814	1	-0.512885	0.15893	PLCZ1
H3K9me3 CD4+ CD25+ CD127- Treg Primary Cells	1996-01-01	1	1		1	1	0.83418	-1.72787e-10	MGST1
H3K9me3 CD4+ CD25- Th Primary Cells	1/118	0.988533	1		0.952617	1	-0.177239	0.00204415	LMO3
H3K9me3 CD4+ CD25- CD45RO+ Memory Primary Cells	1936-01-01	0.743429	1		0.611878	1	-0.541226	0.160464	OR4K17
H3K9me3 CD4+ CD25- CD45RA+ Naive Primary Cells	1963-02-01	0.907658	1		0.805643	1	-0.39542	0.0383114	AKR1D1;OR4K17
H3K9me3 CD4 Naive Primary Cells	1964-01-01	0.91109	1		0.810561	1	-0.273423	0.0254595	LINC00308
H3K9me3 CD4 Memory Primary Cells	1980-03-01	0.801641	1		0.616487	1	-0.462858	0.102335	PLCZ1;CD36;MIR4791
H3K9me3 CD34 Cultured Cells	16/361	0.581564	1		0.153862	1	-1.15459	0.625828	OTUD5;CHST7;RPL10;MAOB;NRK;ATP6AP2;KLHL34;OR4K17;HCFC1;TMSB4X;MAP7D2;ZNF449;MBNL3;GPR101;DGKK;ZNF630
H3K9me3 Breast vHMEC	1975-07-01	0.302263	1		0.139059	1	-0.601776	0.719999	OTUD5;MIR105-2;OR4K17;MIR4791;DACH2;MIR509-2;MIR509-3
H3K9me3 Breast Myoepithelial Cells	22/447	0.5923	1		0.128518	1	-1.22999	0.644199	GRIPAP1;SNORA70;CHST7;RPL10;ATP6AP2;TMEM47;MED12;ZNF280D;PORCN;MIR105-2;ZIC3;PIGA;MAP7D2;RLIM;ZNF449;UPRT;GPR112;GPR101;RPL39;RBM10;ZNF630;CDR1
H3K9me3 Brain Substantia Nigra	1989-07-01	0.234177	1		0.089414	1	-0.686189	0.996124	MIR105-2;PLCZ1;DEFB115;AKR1D1;ADAM20;ZNF676;CDR1
H3K9me3 Brain Mid Frontal Lobe	15/217	0.285345	1		0.0630498	1	-0.914332	1.14662	OTUD5;DEFB115;ITIH6;MIR508;APEX2;SERPINA7;EDA2R;MIR501;ATXN3L;AR;MIR223;PLCZ1;SNORA69;SNORA11;ZNF850
H3K9me3 Brain Inferior Temporal Lobe	6/170	0.759316	1		0.453214	1	-0.731578	0.201431	WFDC11;ADAMDEC1;CD40LG;PLCZ1;MAP7D2;HTR2C
H3K9me3 Brain Hippocampus Middle	6/170	0.759316	1		0.453214	1	-0.698355	0.192284	MIR105-2;MIR362;DEFB115;AKR1D1;OR4K17;MIR500A
H3K9me3 Brain Germinal Matrix	1/214	0.999704	1		0.996	1	0.0371439	-1.10147e-05	ZNF280D
H3K9me3 Brain Cingulate Gyrus	3/115	0.987149	1		0.94882	1	-0.249724	0.00322996	ATXN3L;PLCZ1;CDR1
H3K9me3 Brain Anterior Caudate	1/141	0.995215	1		0.973767	1	-0.00939848	4.50754e-05	PLCZ1
H3K9me3 Bone Marrow Derived Mesenchymal Stem Cell Cultured Cells	11/251	0.716325	1		0.331197	1	-0.865113	0.28862	PSMD10;FOXR2;ATXN3L;BTAF1;PLCZ1;CXORF64;HUWE1;ATG4A;HNRNPH2;MIR4791;CDR1
H3K9me3 Adult Liver	28/240	0.000249755	0.0236643		3.33567e-06	0.000316054	-1.06995	8.87524	KRTAP24-1;BEX1;RPL10;CSN1S2AP;KLHL34;FTX;DACH2;WDR44;MED12;PLCZ1;TBX22;MAGEA11;MBNL3;CDR1;GRIPAP1;APOOL;ATP6AP2;THOC2;ZBTB33;SNORD116-29;MIR105-2;STAG2;ZNF71;LINC00308;PIGA;MAP7D2;NUP62CL;GPR101
H3K9me3 Adult Kidney	2/108	0.983237	1		0.938739	1	-0.226221	0.00382435	KCNC2;STK38L
H3K9me3 Adipose Nuclei	7/105	0.349223	1		0.145686	1	-0.601536	0.632843	FOXR2;MIR510;SYTL5;RPL39;SERPINA7;OR4F6;MIR501
H3K9me3 Adipose Derived Mesenchymal Stem Cell Cultured Cells	16/247	0.207198	1		0.0323401	1	-1.02863	1.61915	SNORA70;CXORF65;FHL1;AKR1D1;HTR2C;OR4K17;DACH2;MIR223;CD40LG;PLCZ1;MECOM;MIR452;ZNF449;MIR3169;KRTAP21-1;SNORA11
H3K9me1 IMR90	23/1017	0.999999	1		0.997053	1	-0.114602	1.70995e-07	OPN3;KCND1;USP11;MRPS11;SYT16;TAS2R46;ARHGAP17;RPL17-C18ORF32;SNORD121A;LCA5L;SNORD114-16;C6ORF165;EVI2A;PKIA;MIR4503;RBM41;RAPGEF2;PLS3;MIR4731;CHML;RPL17;OR4F6;ARHGEF6
H3K9ac Stomach Smooth Muscle	209/7181	1	1		0.881554	1	0.662669	-8.7951e-11	CHIC1;ACSM3;UXT;RPS6KA3;GPR173;RPS6KA6;OPHN1;ZSCAN30;AP1S2;FDXR;RPL39;EPHA6;SYTL4;HDHD1;PRR16;SPIN2B;TFAM;MAOB;ZNF271;ABCB7;MGST1;MTMR8;CD99L2;HTATSF1;MYL12A;MED12L;TSPAN7;ZNF701;FAM192A;RBM10;TBC1D8B;ZRSR2;CADM1;APOOL;SIAH1;C20ORF26;STAG2;WNK1;SMG1;ZNF493;CSRNP3;SPIN4;CHM;BRCA1;ZNF45;ZCCHC18;EDA2R;WDR44;ZNF280D;MED12;ZNF808;GYS1;NHSL2;SPTLC3;TMSB4X;ZNF41;IDS;CLIC2;GPRASP1;RAB8B;OFD1;GRIPAP1;MST4…
H3K9ac Stomach Mucosa	196/5736	0.999993	1		0.111777	1	-0.781243	5.83125e-06	CHIC1;ACSM3;ELK1;UXT;RPS6KA3;RPS6KA6;OPHN1;ZSCAN30;ZXDB;AP1S2;KIF21A;RPL39;SYTL4;HDHD1;HCFC1;PRR16;SPIN2B;ZNF275;BEX2;ZNF271;ABCB7;MGST1;MTMR8;CD99L2;HTATSF1;MED12L;TSPAN7;ZNF701;FAM192A;RBM10;ZRSR2;CRADD;IQSEC2;APOOL;SIAH1;C20ORF26;BBIP1;NETO2;FAM111B;GJB1;WNK1;SMG1;ZNF493;SPIN4;CHM;ZCCHC18;ZNF45;ZNF808;GYS1;PCLO;MECOM;TMSB4X;ZNF41;IDS;GPRASP1;OFD1;GRIPAP1;MST4;SNORA70;CHST7;KCND1;LRRC49;TSC22D3…
H3K9ac Rectal Smooth Muscle	158/6008	1	1		0.999695	1	1.80178	-2.62866e-11	CHIC1;FMR1;ARID4B;GPATCH8;UXT;RPS6KA3;RPS6KA6;HMGN5;OPHN1;ZSCAN30;RUVBL2;ZXDB;CHORDC1;FDXR;ZNF449;PLS3;SLC25A43;KIF21A;RPL39;SNORD58B;SNORD58A;EPHA6;KCNH8;CASK;SYTL4;FTSJ1;MID2;HDHD1;ARMCX6;PRR16;UPRT;DGKH;ZNF271;TNKS;ABCB7;NDUFB11;CUL3;AGAP11;CEP85L;MGST1;MTMR8;CD99L2;FOXO4;HTATSF1;ACACA;MTM1;TSPAN7;ESD;RBM10;TBC1D8B;TRAPPC2;ZRSR2;PDHA1;POU2F1;CRADD;APOOL;SETDB2;SIAH1;C20ORF26;PHKB;BBIP1;RPL17-C…
H3K9ac Rectal Mucosa	170/6261	1	1		0.991258	1	0.496135	-8.26128e-11	CHIC1;ACSM3;GPR65;ARID4B;RPS6KA3;ZFP36;HMGN5;OPHN1;CHORDC1;AP1S2;ZNF449;FDXR;ZNF826P;SLC25A43;KIF21A;RPL39;KCNH8;LMO3;USP3;DNAJB14;THOC2;SDHD;FTSJ1;MID2;HDHD1;ARMCX2;SLC9A7;COL4A6;PRR16;COL4A5;SPIN2B;ZNF432;PSMD10;ABCB7;TNKS;NDUFB11;CUL3;CEP85L;MGST1;MTMR8;HTATSF1;GPR82;ACACA;EBP;PORCN;TSPAN7;ESD;ZNF701;FAM192A;RBM10;ZRSR2;PDHA1;CRADD;CADM1;APOOL;PHKB;BBIP1;NETO2;SSH2;ESR2;NDC80;FAM111B;DIAPH2;GJ…
H3K9ac Peripheral Blood Mononuclear Primary Cells	219/8187	1	1		0.996642	1	1.0381	-9.35085e-11	CHIC1;ACSM3;UXT;RPS6KA3;ZSCAN30;ZXDB;CHORDC1;AP1S2;FDXR;ZNF826P;KIF21A;SNORD58B;TSPYL2;SNORD58A;HDHD1;PRR16;SPIN2B;UPRT;BEX2;ZNF271;ABCB7;MTMR8;CD99L2;HTATSF1;SAMSN1;MED12L;TSPAN7;ZNF701;RBM10;ZRSR2;IQSEC2;CADM1;APOOL;SETDB2;SIAH1;C20ORF26;BBIP1;NETO2;RPL17-C18ORF32;STAG2;WNK1;SMG1;ZNF493;SPIN4;MRPS11;CHM;BRCA1;ZNF45;ZCCHC18;WDR44;MED12;ZNF808;MECOM;SPTLC3;TMSB4X;ZNF41;IDS;GPRASP1;OFD1;GRIPAP1;MS…
H3K9ac Penis Foreskin Keratinocyte Primary Cells	264/8794	1	1		0.437925	1	0.110495	-2.54449e-11	CHIC1;ZMYND8;ABCA13;GPATCH8;UXT;RPS6KA3;GPR173;RPS6KA6;OPHN1;ZSCAN30;ZXDB;CHORDC1;AP1S2;ZNF826P;KIF21A;RPL39;SNORD58B;SNORD58A;EPHA6;LDOC1;SYTL4;HDHD1;PRR16;SPIN2B;TFAM;UPRT;ZNF275;BEX2;MAOB;ZNF271;ABCB7;MTMR8;CD99L2;HTATSF1;MYL12A;MED12L;TSPAN7;ZNF701;STK38L;TBC1D8B;ZRSR2;CRADD;IQSEC2;CADM1;APOOL;SETDB2;SIAH1;C20ORF26;BBIP1;NETO2;RPL17-C18ORF32;FAM111B;STAG2;PKIA;MTMR10;ZNF493;SPIN4;MRPS11;CHM;H…
H3K9ac Pancreatic Islets	259/8839	1	1		0.964127	1	-0.0586775	1.18723e-11	CHIC1;ACSM3;ELK1;GPATCH8;UXT;RPS6KA3;GPR173;RPS6KA6;OPHN1;ZSCAN30;ZXDB;CHORDC1;AP1S2;FDXR;KIF21A;SNORD58B;SNORD58A;LDOC1;MFSD11;SYTL4;HDHD1;RFX7;SPIN2B;TFAM;UPRT;BEX2;BEX1;MAOB;ZNF271;ABCB7;MTMR8;CD99L2;MYL12A;MED12L;TSPAN7;ZNF701;FAM192A;RBM10;TBC1D8B;ZRSR2;CRADD;IQSEC2;APOOL;SETDB2;SIAH1;C20ORF26;RAB39B;BBIP1;NETO2;FAM111B;STAG2;WNK1;PTPRR;MTMR10;SMG1;ZNF493;SPIN4;MRPS11;CHM;ZCCHC18;BRCA1;ZNF45…
H3K9ac Muscle Satellite Cultured Cells	241/10073	1	1		1	1	-0.00445381	9.19146e-13	CHIC1;ACSM3;RPS6KA3;GPR173;RPS6KA6;OPHN1;ZSCAN30;ZXDB;CHORDC1;AP1S2;FDXR;KIF21A;RPL39;TSPYL2;LDOC1;MFSD11;SYTL4;HDHD1;HCFC1;RFX7;SPIN2B;TFAM;UPRT;ZNF275;BEX1;ZNF271;ABCB7;CEP85L;MTMR8;CD99L2;LPAR4;HTATSF1;MED12L;TSPAN7;ZNF701;STK38L;FAM192A;RBM10;TBC1D8B;ZRSR2;CRADD;IQSEC2;APOOL;SETDB2;SIAH1;C20ORF26;BBIP1;NETO2;FAM111B;WNK1;MTMR10;ZNF493;CSRNP3;MRPS11;CHM;BRCA1;ZCCHC18;ZNF45;WDR44;ZNF280D;MED12;…
H3K9ac Mesenchymal Stem Cell Derived Adipocyte Cultured Cells	231/8064	1	1		0.951227	1	0.491593	-8.0904e-11	CHIC1;ACSM3;ZMYND8;RPS6KA3;GPR173;RPS6KA6;OPHN1;ZSCAN30;CHORDC1;AP1S2;KIF21A;SNORD58A;LDOC1;MFSD11;SYTL4;HDHD1;PRR16;SPIN2B;TFAM;UPRT;ZNF275;MAOB;ZNF271;ABCB7;CEP85L;CD99L2;LPAR4;HTATSF1;MED12L;TSPAN7;ZNF701;STK38L;RBM10;TBC1D8B;ZRSR2;CRADD;IQSEC2;APOOL;C20ORF26;BBIP1;NETO2;FAM111B;WNK1;PKIA;MAGED2;MTMR10;ZNF493;CSRNP3;SPIN4;MRPS11;CHM;BRCA1;ZNF45;ZCCHC18;ZNF280D;MED12;ZNF808;NHSL2;PCLO;ZMYM3;SPT…
H3K9ac IMR90	246/9730	1	1		0.999856	1	0.707533	-9.11791e-11	CHIC1;ACSM3;GPATCH8;UXT;RPS6KA3;GPR173;RPS6KA6;OPHN1;ZSCAN30;ZXDB;FAM122C;AP1S2;ZNF826P;KIF21A;RPL39;SNORD58B;TSPYL2;SNORD58A;LDOC1;MFSD11;SYTL4;HDHD1;HCFC1;RFX7;PRR16;SPIN2B;TFAM;SPIN2A;UPRT;ZNF275;ZNF271;ABCB7;CEP85L;CD99L2;HTATSF1;MYL12A;ZNF701;FAM192A;RBM10;TBC1D8B;ZRSR2;CRADD;CADM1;APOOL;SETDB2;C20ORF26;BBIP1;NETO2;STAG2;WNK1;PKIA;MTMR10;SMG1;ZNF493;SPIN4;MRPS11;CHM;ZNF45;BRCA1;ZCCHC18;MRPL3…
H3K9ac H9	283/9682	1	1		0.862609	1	1.56925	-6.57632e-11	CHIC1;ELK1;GPATCH8;UXT;RPS6KA3;RPS6KA6;OPHN1;ZSCAN30;CHORDC1;AP1S2;FDXR;KIF21A;RPL39;SNORD58B;TSPYL2;SNORD58A;EPHA6;LDOC1;MFSD11;HDHD1;HCFC1;RFX7;PRR16;SPIN2B;TFAM;SPIN2A;UPRT;BEX2;BEX1;ABCB7;ZNF271;MTMR8;CD99L2;HTATSF1;MYL12A;TSPAN7;ZNF701;STK38L;FAM192A;RBM10;TBC1D8B;ZRSR2;CRADD;CADM1;APOOL;SETDB2;SIAH1;C20ORF26;RAB39B;BBIP1;NETO2;RPL17-C18ORF32;FAM111B;GJB1;STAG2;WNK1;PKIA;MAGED2;WFDC9;SMG1;ZN…
H3K9ac H1	288/11686	1	1		1	1	1.17272	-9.27229e-11	CHIC1;ACSM3;GPATCH8;UXT;RPS6KA3;GPR173;RPS6KA6;OPHN1;ZSCAN30;ZXDB;CHORDC1;AP1S2;FDXR;KIF21A;SNORD58B;TSPYL2;SNORD58A;EPHA6;LDOC1;MFSD11;HDHD1;HCFC1;RFX7;PRR16;SPIN2B;TFAM;UPRT;ZNF275;BEX2;BEX1;ABCB7;ZNF271;IGSF1;MTMR8;CD99L2;LPAR4;HTATSF1;MYL12A;MED12L;TSPAN7;ZNF701;STK38L;FAM192A;RBM10;TBC1D8B;ZRSR2;CRADD;CADM1;IQSEC2;APOOL;SETDB2;SIAH1;C20ORF26;RAB39B;BBIP1;NETO2;FAM111B;WNK1;PKIA;PTPRR;MTMR10;…
H3K9ac Fetal Lung	164/5583	1	1		0.909883	1	0.393417	-7.69332e-11	OTUD5;ERCC6L;CHIC1;ARID4B;UXT;RPS6KA3;HMGN5;OPHN1;RUVBL2;ZXDB;FAM122C;AP1S2;FDXR;KNTC1;SLC25A43;KIF21A;WHSC1L1;TSPYL2;LMO3;CASK;DNAJB14;MFSD11;SYTL4;FTSJ1;MID2;HDHD1;ARMCX2;COL4A6;PRR16;COL4A5;SPIN2B;ZNF432;ZNF275;BEX2;ABCB7;TNKS;NDUFB11;AGAP11;CEP85L;MTMR8;CD99L2;FOXO4;ACACA;MYL12A;MED12L;EBP;PORCN;ZMAT1;ZNF701;RBM10;TBC1D8B;TRAPPC2;ZRSR2;PDHA1;APOOL;SIAH1;BBIP1;ESR2;FAM111B;ARHGAP32;KIF18A;DIAP…
H3K9ac Duodenum Mucosa	237/9271	1	1		0.999764	1	0.770798	-8.75268e-11	CHIC1;ACSM3;ELK1;GPATCH8;UXT;RPS6KA3;RPS6KA6;OPHN1;ZSCAN30;ZXDB;AP1S2;FDXR;KIF21A;SNORD58B;SNORD58A;SYTL4;HDHD1;HCFC1;RFX7;PRR16;SPIN2B;TFAM;UPRT;ZNF275;MAOB;ZNF271;ABCB7;CEP85L;MGST1;MTMR8;CD99L2;HTATSF1;TSPAN7;ZNF701;FAM192A;RBM10;TBC1D8B;ZRSR2;CRADD;CADM1;APOOL;SETDB2;C20ORF26;BBIP1;NETO2;RPL17-C18ORF32;FAM111B;GJB1;WNK1;PKIA;SMG1;ZNF493;CSRNP3;SPIN4;MRPS11;CHM;BRCA1;ZCCHC18;ZNF45;PHF8;WDR44;Z…
H3K9ac Colonic Mucosa	239/9014	1	1		0.999965	1	0.231605	-3.97265e-11	CHIC1;ACSM3;ELK1;GPATCH8;UXT;RPS6KA3;GPR173;RPS6KA6;OPHN1;ZSCAN30;ZXDB;CHORDC1;AP1S2;ZNF826P;KIF21A;RPL39;SNORD58B;TSPYL2;SNORD58A;EPHA6;HDHD1;PRR16;SPIN2B;TFAM;UPRT;ZNF275;BEX2;ABCB7;ZNF271;CEP85L;MGST1;MTMR8;CD99L2;HTATSF1;MED12L;TSPAN7;ZNF701;RBM10;TBC1D8B;ZRSR2;GSDMA;CRADD;CADM1;APOOL;SETDB2;C20ORF26;BBIP1;NETO2;RPL17-C18ORF32;FAM111B;GJB1;WNK1;PKIA;SMG1;ZNF493;SPIN4;MRPS11;CHM;BRCA1;ZCCHC18;…
H3K9ac Colon Smooth Muscle	144/5415	1	1		0.998228	1	1.14351	-1.25539e-10	CHIC1;FMR1;ARID4B;RPS6KA3;HMGN5;OPHN1;ZSCAN30;FAM122C;FDXR;SLC25A43;PIM2;EPHA6;DNAJB14;THOC2;ARMCX2;COL4A5;ZNF432;DGKH;PSMD10;MAOB;ZNF271;TNKS;ABCB7;NDUFB11;CUL3;GLIS3;HTATSF1;EBP;PORCN;HMBOX1;TSPAN7;ESD;ZNF701;RBM10;TBC1D8B;TRAPPC2;ZRSR2;PDHA1;OPN3;POU2F1;APOOL;SETDB2;SIAH1;BBIP1;SSH2;ESR2;DIAPH3;WNK1;PKIA;PIR;BLMH;BRWD1;ZCCHC2;SLC25A5-AS1;ZNF530;MTMR10;SMG1;ADPGK;SPIN4;MRPS11;HCCS;BRCA1;ZNF45;S…
H3K9ac Chondrocytes from Bone Marrow Derived Mesenchymal Stem Cell Cultured Cells	128/4796	1	1		0.992231	1	2.02247	4.09793e-11	ERCC6L;CHIC1;ACSM3;UXT;GPR173;RPS6KA6;HMGN5;OPHN1;ZXDB;AP1S2;SLC25A43;CASK;THOC2;MFSD11;FTSJ1;MID2;HDHD1;ARMCX2;MAP7D3;SLC9A7;PRR16;SPIN2B;ZNF432;PSMD10;ZNF275;ABCB7;NDUFB11;CUL3;CD99L2;FOXO4;LPAR4;ACACA;ZNF701;RBM10;TRAPPC2;ZRSR2;CRADD;APOOL;SIAH1;C20ORF26;PHKB;SSH2;KIF18A;DIAPH3;WNK1;PIR;BLMH;PIN4;BRWD1;ZCCHC2;SLC25A5-AS1;ZNF530;ZNF493;CSRNP3;SPIN4;CHM;ZNF45;ZCCHC18;SYNE2;ZNF280D;ZNF808;CA5B;SP…
H3K9ac CD8 Naive Primary Cells	119/4254	1	1		0.889601	1	-0.185594	1.21936e-09	OTUD5;CHIC1;AMY2B;CXORF21;RPS6KA3;ZFP36;HMGN5;ZSCAN30;RGS1;RUVBL2;FAM122C;FDXR;AP1S2;KIF21A;PIM2;WHSC1L1;SNORD58B;SNORD58A;USP3;CASK;DNAJB14;THOC2;MFSD11;FTSJ1;HDHD1;HCFC1;UPRT;ZNF432;ZNF275;NDUFB11;ZNF271;ABCB7;CUL3;CD99L2;FOXO4;HTATSF1;SAMSN1;ACACA;EBP;PORCN;ZMAT1;RBM10;TRAPPC2;ZRSR2;PDHA1;CRADD;SIAH1;RAB39B;BBIP1;DIAPH2;PKIA;PIN4;SLC25A5-AS1;SMG1;CHD9;ADPGK;CHM;HCCS;ZNF45;ZCCHC18;BRCA1;RPGR;TM…
H3K9ac Breast Myoepithelial Cells	274/10656	1	1		0.999998	1	1.40178	-3.50692e-11	CHIC1;ACSM3;ELK1;GPATCH8;UXT;RPS6KA3;GPR173;RPS6KA6;OPHN1;ZSCAN30;ZXDB;CHORDC1;FAM122C;AP1S2;FDXR;KIF21A;RPL39;SNORD58A;EPHA6;LDOC1;MFSD11;HDHD1;HCFC1;RFX7;PRR16;SPIN2B;TFAM;UPRT;BEX2;MAOB;ZNF271;ABCB7;IGSF1;MGST1;MTMR8;CD99L2;LPAR4;HTATSF1;MYL12A;MED12L;TSPAN7;ZNF701;STK38L;RBM10;TBC1D8B;ZRSR2;IQSEC2;CRADD;CADM1;APOOL;SETDB2;SIAH1;C20ORF26;BBIP1;NETO2;RPL17-C18ORF32;FAM111B;STAG2;PKIA;MTMR10;SMG…
H3K9ac Brain Substantia Nigra	157/5389	1	1		0.926896	1	0.919406	-1.17541e-10	OTUD5;ERCC6L;CHIC1;FMR1;UXT;RPS6KA3;GPR173;RPS6KA6;ZFP36;HMGN5;ZXDB;CHORDC1;AP1S2;SLC25A43;RPL39;KCNH8;LMO3;DNAJB14;THOC2;FTSJ1;MID2;HDHD1;ARMCX2;COL4A6;PRR16;COL4A5;SPIN2B;ZNF432;PSMD10;BEX2;BEX1;TNKS;ABCB7;NDUFB11;IGSF1;CEP85L;GLIS3;MTMR8;CD99L2;HTATSF1;ACACA;MED12L;EBP;PORCN;ZMAT1;TSPAN7;RBM10;TBC1D8B;TRAPPC2;PDHA1;OPN3;APOOL;C20ORF26;TPTEP1;SSH2;ESR2;FAM111B;DIAPH2;WNK1;KIF4A;PIR;BLMH;PIN4;SL…
H3K9ac Brain Mid Frontal Lobe	171/5043	1	1		0.577202	1	-0.575133	5.0755e-08	OTUD5;ERCC6L;FMR1;UXT;RPS6KA3;RPS6KA6;HMGN5;CDH2;ZSCAN30;AP1S2;KNTC1;SLC25A43;KIF21A;RPL39;SYBU;EPHA6;KCNH8;CASK;DNAJB14;MID2;RFX7;SLC9A7;SRSF2;PRR16;COL4A5;SPIN2B;TFAM;ZNF432;DGKH;PSMD10;BEX2;BEX1;MAOB;ZNF271;TNKS;ABCB7;NDUFB11;CUL3;CEP85L;MTMR8;CD99L2;HTATSF1;ACACA;MYL12A;MTM1;TSPAN7;ESD;ZNF701;STK38L;RAI2;RBM10;TBC1D8B;TRAPPC2;ZRSR2;PDHA1;CRADD;APOOL;SETDB2;RAB39B;MSN;SSH2;ESR2;NDC80;FAM111B;D…
H3K9ac Brain Inferior Temporal Lobe	160/5416	1	1		0.972253	1	1.20894	-1.13454e-10	CHIC1;FMR1;DACH2;UXT;HMGN5;ZSCAN30;SLC25A43;RPL39;SYBU;EPHA6;KCNH8;USP3;CASK;DNAJB14;LDOC1;THOC2;SLC9A7;COL4A6;PRR16;COL4A5;SPIN2B;ZNF432;DGKH;PSMD10;BEX2;BEX1;MAOB;ZNF271;ABCB7;NDUFB11;CEP85L;MGST1;MTMR8;CD99L2;HTATSF1;ACACA;MED12L;EBP;HMBOX1;ZMAT1;ZNF701;RBM10;TRAPPC2;ZRSR2;APOOL;SETDB2;RAB39B;NETO2;RPL17-C18ORF32;SSH2;ESR2;FAM111B;DIAPH2;DIAPH3;WNK1;KIF4A;PIR;PIN4;SLC25A5-AS1;ZNF530;SMG1;KDM5C…
H3K9ac Brain Hippocampus Middle	165/5026	1	1		0.598801	1	-0.504158	3.54798e-08	OTUD5;ERCC6L;CHIC1;ARID4B;UXT;RPS6KA3;HMGN5;OPHN1;CHORDC1;SLC25A43;EPHA6;KCNH8;CASK;THOC2;SDHD;MID2;RFX7;SLC9A7;COL4A6;PRR16;COL4A5;SPIN2B;ZNF432;DGKH;PSMD10;BEX2;MAOB;ABCB7;NDUFB11;CUL3;CEP85L;GLIS3;MTMR8;FOXO4;HTATSF1;ACACA;MYL12A;MED12L;MTM1;HMBOX1;ZMAT1;TSPAN7;ZNF701;RBM10;TBC1D8B;TRAPPC2;ZRSR2;OPN3;POU2F1;PDHA1;APOOL;LHFP;SETDB2;C20ORF26;BBIP1;NETO2;ESR2;NDC80;DIAPH2;STAG2;WNK1;PKIA;KIF4A;BL…
H3K9ac Brain Cingulate Gyrus	161/4821	1	1		0.766345	1	-0.475015	5.55401e-09	OTUD5;ERCC6L;CHIC1;DACH2;RPS6KA3;RPS6KA6;HMGN5;OPHN1;CDH2;ZSCAN30;SLC25A43;KIF21A;PIM2;RPL39;SYBU;EPHA6;KCNH8;USP3;CASK;DNAJB14;THOC2;MFSD11;SYTL4;FTSJ1;MID2;SLC9A7;COL4A6;PRR16;COL4A5;SPIN2B;ZNF432;DGKH;BEX2;BEX1;MAOB;ZNF271;TNKS;ABCB7;NDUFB11;CUL3;CEP85L;GLIS3;MTMR8;ARHGAP17;HTATSF1;ACACA;MYL12A;ZMAT1;TSPAN7;ZNF701;RAI2;RBM10;TBC1D8B;TRAPPC2;ZRSR2;PDHA1;POU2F1;CRADD;SETDB2;C20ORF26;NETO2;ESR2;D…
H3K9ac Brain Anterior Caudate	154/4789	1	1		0.670828	1	-0.476183	2.85337e-08	OTUD5;CHIC1;ARID4B;DACH2;GPATCH8;UXT;ZFP36;HMGN5;ZSCAN30;CHORDC1;ZNF449;SLC25A43;RPL39;WHSC1L1;SYBU;KCNH8;CASK;DNAJB14;LDOC1;SYTL4;ARMCX2;RFX7;PRR16;SPIN2B;UPRT;ZNF432;PSMD10;ZNF275;BEX2;BEX1;MAOB;ZNF271;ABCB7;NDUFB11;CUL3;MTMR8;ARHGAP17;HTATSF1;ACACA;MYL12A;ZMAT1;TSPAN7;ZNF701;FAM192A;RBM10;TBC1D8B;TRAPPC2;ZRSR2;PDHA1;APOOL;BBIP1;RPL17-C18ORF32;SSH2;CP;ESR2;NDC80;KIF18A;DIAPH2;DIAPH3;PIR;BLMH;MA…
H3K9ac Bone Marrow Derived Mesenchymal Stem Cell Cultured Cells	177/7328	1	1		0.999988	1	1.5815	-8.29407e-11	CHIC1;ACSM3;ARID4B;GPR173;RPS6KA6;HMGN5;OPHN1;ZSCAN30;ZXDB;CHORDC1;AP1S2;FDXR;ZNF449;SLC25A43;KIF21A;TSPYL2;USP3;CASK;DNAJB14;LDOC1;SYTL4;FTSJ1;HDHD1;HCFC1;ARMCX2;RFX7;SLC9A7;SRSF2;SPIN2B;TFAM;UPRT;ZNF432;PSMD10;ZNF275;ZNF271;ABCB7;NDUFB11;CUL3;CD99L2;FOXO4;ACACA;EBP;PORCN;ESD;ZNF701;RBM10;TBC1D8B;ZRSR2;PDHA1;POU2F1;CRADD;APOOL;C20ORF26;BBIP1;NETO2;SSH2;ESR2;NDC80;KIF18A;DIAPH3;WNK1;PIR;PIN4;BRWD…
H3K9ac Adult Liver	153/5265	1	1		0.893595	1	0.790735	-1.20384e-10	OTUD5;CHIC1;UXT;ZFP36;HMGN5;OPHN1;RGS1;ZSCAN30;CHORDC1;FAM122C;AP1S2;FDXR;KIF21A;RPL39;TSPYL2;CASK;THOC2;SDHD;FTSJ1;HDHD1;HCFC1;RFX7;SLC9A7;SPIN2B;UPRT;ZNF432;DGKH;PSMD10;ZNF275;ZNF271;TNKS;ABCB7;NDUFB11;CUL3;CD99L2;HTATSF1;ACACA;PORCN;HMBOX1;ZMAT1;ZNF701;FAM192A;RBM10;TBC1D8B;ZRSR2;OPN3;APOOL;C20ORF26;BBIP1;ESR2;NDC80;KIF18A;GJB1;DIAPH3;KIF4A;PIR;PIN4;BRWD1;SMG1;ZNF493;CSRNP3;ADPGK;SPIN4;MRPS11;…
H3K9ac Adult Kidney	149/4719	0.999999	1		0.523536	1	-0.493532	2.56985e-07	CHIC1;ACSM3;UXT;RPS6KA3;RPS6KA6;ZFP36;HMGN5;OPHN1;ZSCAN30;FAM122C;AP1S2;FDXR;SLC25A43;PIM2;CASK;DNAJB14;LDOC1;THOC2;SDHD;FTSJ1;MID2;HCFC1;ARMCX2;SLC9A7;PRR16;COL4A5;ZNF432;PSMD10;ZNF275;BEX2;MAOB;ABCB7;ZNF271;NDUFB11;CUL3;MTMR8;CD99L2;FOXO4;HTATSF1;ACACA;EBP;PORCN;CALCR;TSPAN7;ZNF701;RBM10;TBC1D8B;TRAPPC2;ZRSR2;PDHA1;APOOL;LHFP;SETDB2;C20ORF26;SSH2;ESR2;DIAPH2;GJB1;WNK1;BLMH;PIN4;BRWD1;ZNF530;SMG…
H3K9ac Adipose Nuclei	128/4011	1	1		0.841723	1	-0.333693	1.74192e-08	CHIC1;FMR1;ARID4B;UXT;GPR173;HMGN5;OPHN1;ZSCAN30;ZXDB;BAALC;KIF21A;SLC25A43;WHSC1L1;LMO3;CASK;SDHD;FTSJ1;MID2;HDHD1;HCFC1;PRR16;SPIN2B;ZNF432;PSMD10;NDUFB11;ZNF271;TNKS;ABCB7;CUL3;MTMR8;GLIS3;CD99L2;LPAR4;HTATSF1;EBP;HMBOX1;TSPAN7;FAM192A;RAI2;RBM10;TRAPPC2;TBC1D8B;ZRSR2;CADM1;C20ORF26;NETO2;SSH2;KIF18A;DIAPH2;DIAPH3;WNK1;KIF4A;PKIA;PIR;BLMH;BRWD1;SLC25A5-AS1;ZNF530;SMG1;SPIN4;CHM;ZNF45;RPS4X;ZNF…
H3K9ac Adipose Derived Mesenchymal Stem Cell Cultured Cells	236/8977	1	1		0.999638	1	-0.148253	3.38659e-11	CHIC1;ACSM3;ZMYND8;GPATCH8;RPS6KA3;GPR173;RPS6KA6;OPHN1;ZSCAN30;CHORDC1;FDXR;KIF21A;SNORD58A;LDOC1;SYTL4;HDHD1;RFX7;PRR16;SPIN2B;SPIN2A;UPRT;ZNF275;ZNF271;ABCB7;CEP85L;MTMR8;CD99L2;LPAR4;HTATSF1;MED12L;TSPAN7;ZNF701;STK38L;RBM10;TBC1D8B;ZRSR2;CRADD;IQSEC2;APOOL;C20ORF26;BBIP1;NETO2;FAM111B;STAG2;WNK1;MAGED2;ZNF493;CSRNP3;SPIN4;MRPS11;CHM;ZCCHC18;ZNF45;PHF8;ZNF280D;MED12;ZNF808;GYS1;NHSL2;PCLO;SPT…
H3K79me2 IMR90	63/1876	0.999982	1		0.913945	1	-0.363608	6.492e-06	MRPS11;CHM;FAM127C;UXT;MED12;OPHN1;FUNDC1;TMSB4X;ZNF41;FAM122C;AP1S2;IDS;KNTC1;CEP290;IDH3A;KDM6A;SNORD58B;SNORD58A;ZNF880;SNORA70;PDCD6IP;LRRC49;ATP6AP2;CASK;DNAJB14;MRPL46;ITFG1;ELF1;SLC9A7;TMSB15B;COL4A6;PRR16;COL4A5;TFAM;EXOC5;RPL10;MOSPD2;HSD17B10;TCEAL8;JPX;PDZD11;TCEAL3;TCEAL1;WBP5;METTL4;FAM192A;CHML;UGGT2;SMARCE1;APOOL;MBD1;C20ORF26;SYT16;PHKB;NDC80;ESR2;TMLHE;CENPI;KIF4A;XPNPEP3;RBM41;P…
H3K79me2 H9	28/1252	1	1		0.998037	1	0.150246	-3.64565e-08	RPL10;MIR374B;NDUFB11;GYS1;RGAG1;SENP8;RUVBL2;TMSB4X;ZNF41;METTL4;FAM192A;CHML;RBM10;SNORD58B;SMARCE1;SNORD58A;C20ORF26;APEX2;PHKB;SDHD;NDC80;ITFG1;MIR421;CENPI;MORF4L2;GNAS;HNRNPH2;SLC25A5-AS1
H3K79me2 H1	30/1200	0.999319	1		0.846149	1	-0.249685	0.000170141	NDUFB11;MRPS11;BRCA1;ACACA;MIR4529;ZIC3;TMSB4X;METTL4;FAM192A;CHML;UGGT2;RPL17;RBM10;TRAPPC2;SNORD58B;OFD1;SMARCE1;SNORD58A;USP3;C20ORF26;SDHD;MFSD11;MIR636;RPL17-C18ORF32;MRPL46;NDC80;NBR2;SRSF2;BLMH;HNRNPH2
H3K79me1 IMR90	82/2902	1	1		0.986825	1	-0.0630983	3.38513e-10	CHIC1;CXORF23;TAS2R20;ADPGK;MRPS11;CHM;HCCS;MIR505;SNORD113-4;FAM127C;SNORD113-5;SNORD113-6;UXT;MED12;CDH2;SPTLC3;ZNF41;FDXR;POLI;SLC25A43;CEP290;OFD1;MKL2;SNORA70;PDCD6IP;LRRC49;CASK;THOC2;MRPL46;SUPT3H;MID2;ARMCX2;SLC9A7;IFNE;MORF4L2;IL1RAPL1;COL4A6;SNORA69;COL4A5;MIR4530;RAPGEF2;SLC25A5;ZNF432;PSMD10;MIR374B;MOSPD2;TAS2R46;CD99L2;FOXO4;HSD17B10;SNORD114-16;PORCN;MIR4529;JPX;METTL4;FAM192A;CCDC…
H3K79me1 H9	78/3100	1	1		0.998392	1	0.990234	-1.47266e-10	MTMR10;MRPS11;CHM;HCCS;ZNF45;GPATCH8;CA5B;ZNF41;POLI;PLS3;DLGAP1;ERC1;OFD1;GRIPAP1;MST4;EPHA6;KCND1;TRPC4;LRRC49;USP3;ATP11C;SDHD;MRPL46;SUPT3H;HDHD1;SNORD116-29;RFX7;MAP7D2;SNORA69;COL4A5;PIK3C3;HNRNPH2;SLC25A5;DNASE1L1;RPL10;ZNF271;NDUFB11;AGAP11;MOSPD2;TAS2R46;CD99L2;RCHY1;MYL12A;ACACA;PORCN;TCEAL4;METTL4;CCDC77;DNAJB7;CHML;UGGT2;ZNF345;SNORA11;RBM10;TRAPPC2;SMARCE1;ZRSR2;NLGN4X;POU2F1;CADM1;F…
H3K79me1 H1	60/3999	1	1		1	1	1.83856	-7.51164e-11	ZNF493;MRPS11;ZMYND8;BRCA1;SNORD121A;ZFP36;ZSCAN30;SENP8;CHORDC1;FDXR;DNMT3B;DLGAP1;KNTC1;PIM2;IDH3A;MKL2;CHST7;ZHX3;KSR1;LRRC49;DNAJB14;SDHD;MFSD11;MIR636;MRPL46;RAD51B;RFX7;LUC7L3;EXOC5;ZNF432;DNASE1L1;DGKH;TNKS;CD99L2;RCHY1;ACACA;FAM156A;ESD;METTL4;FAM192A;UGGT2;ZNF345;GPC6;SMARCE1;ARFGEF2;FEM1B;MBD1;C20ORF26;RSRC2;NDC80;HIPK3;SCAF4;NBR2;ST5;XPNPEP3;UBAP2;BRWD1;ZNF850;SLC25A5-AS1;ZNF530
H3K56ac IMR90	155/5790	1	1		0.987043	1	1.4712	-1.62703e-10	ARID4B;GPATCH8;HMGN5;ZSCAN30;RUVBL2;ZXDB;ZNF449;PLS3;SLC25A43;RPL39;SNORD58B;SNORD58A;DNAJB14;SDHD;MFSD11;HCFC1;RFX7;MORF4L2;ARMCX6;COL4A6;SRSF2;PRR16;COL4A5;TFAM;ZNF432;PSMD10;ZNF271;TNKS;ABCB7;NDUFB11;CUL3;AGAP11;CEP85L;ARHGAP17;FOXO4;HTATSF1;ACACA;HMBOX1;ZNF701;STK38L;FAM192A;KRTAP4-2;RBM10;TBC1D8B;TRAPPC2;ZRSR2;CRADD;APOOL;SETDB2;SIAH1;MSN;PHKB;SSH2;NDC80;KIF18A;DIAPH2;DIAPH3;KIF4A;PKIA;BLMH;…
H3K56ac H9	123/5815	1	1		1	1	1.45505	-1.26923e-10	FMR1;ARID4B;DACH2;GPATCH8;UXT;CDH2;PLS3;KNTC1;SLC25A43;PIM2;GYG2;RPL39;WHSC1L1;SNORD58B;EPHA6;KCNH8;SDHD;MFSD11;HCFC1;SRSF2;PRR16;TFAM;DGKK;TNKS;NDUFB11;ARHGAP17;FTX;ACACA;MYL12A;HMBOX1;ESD;ZNF701;OR4F6;RBM10;ZRSR2;POU2F1;CRADD;SETDB2;MSN;BBIP1;SSH2;ESR2;NDC80;STAG2;WNK1;PKIA;PIN4;GPR101;BRWD1;PTPRR;MTMR10;KDM5C;CHD9;HTR2C;CHM;BRCA1;ZCCHC18;HERPUD1;MIR501;PHF8;RPS4X;ZNF808;NHSL2;PCLO;CA5B;ZIC3;TM…
H3K56ac H1	161/7742	1	1		1	1	0.0198155	-5.98178e-12	FMR1;ARID4B;GPATCH8;GPR173;CDH2;ZSCAN30;RUVBL2;CHORDC1;AP1S2;FDXR;PLS3;KNTC1;RPL39;WHSC1L1;SNORD58B;SNORD58A;KCNH8;DNAJB14;SDHD;MFSD11;HCFC1;RFX7;MORF4L2;SRSF2;TFAM;ZNF432;DGKH;ZNF271;TNKS;NDUFB11;CUL3;CABP5;AGAP11;CEP85L;MGST1;FTX;ACACA;MYL12A;ARHGAP21;EBP;HMBOX1;ESD;MIR4289;STK38L;FAM192A;OR4F6;RBM10;TRAPPC2;OPN3;POU2F1;IQSEC2;CADM1;LHFP;SETDB2;SIAH1;C20ORF26;MSN;PHKB;BBIP1;SSH2;ESR2;NDC80;KIF1…
H3K4me3 Treg Primary Cells	171/7231	1	1		0.999994	1	0.999523	-9.93253e-11	OTUD5;ERCC6L;CHIC1;ACSM3;KLHL34;ELK1;UXT;OPHN1;ZSCAN30;RUVBL2;ZXDB;FDXR;SLC25A43;KIF21A;SNORD58B;SNORD58A;DNAJB14;LDOC1;SDHD;MFSD11;HDHD1;ARMCX2;RFX7;SLC9A7;SPIN2B;ZNF432;DGKH;PSMD10;BEX2;ABCB7;ZNF271;NDUFB11;CUL3;AGAP11;MTMR8;CD99L2;FOXO4;HTATSF1;ACACA;ARHGAP21;EBP;PORCN;HMBOX1;TSPAN7;ZNF701;FAM192A;RBM10;TBC1D8B;PDHA1;POU2F1;CRADD;CADM1;APOOL;SIAH1;C20ORF26;BBIP1;NETO2;SSH2;ESR2;NDC80;KIF18A;DI…
H3K4me3 Stomach Smooth Muscle	290/11420	1	1		0.999999	1	1.23818	-7.90192e-11	CHIC1;ACSM3;GPATCH8;UXT;RPS6KA3;GPR173;RPS6KA6;OPHN1;ZSCAN30;ZXDB;AP1S2;FDXR;ZNF826P;KIF21A;RPL39;SNORD58B;SNORD58A;EPHA6;LDOC1;MFSD11;SYTL4;HDHD1;HCFC1;SNORD116-29;RFX7;PRR16;SPIN2B;TFAM;SPIN2A;UPRT;ZNF275;BEX2;BEX1;ZNF271;ABCB7;IGSF1;CEP85L;MTMR8;CD99L2;LPAR4;HTATSF1;MYL12A;MED12L;TSPAN7;ZNF701;FAM192A;RBM10;TBC1D8B;ZRSR2;IQSEC2;CADM1;APOOL;SETDB2;SIAH1;C20ORF26;RAB39B;BBIP1;NETO2;RPL17-C18ORF3…
H3K4me3 Stomach Mucosa	232/8709	1	1		0.99304	1	1.49567	-7.18949e-11	CHIC1;ACSM3;ELK1;GPATCH8;UXT;RPS6KA6;OPHN1;ZSCAN30;ZXDB;AP1S2;FDXR;KIF21A;SNORD58B;SNORD58A;MFSD11;SYTL4;HDHD1;HCFC1;RFX7;SPIN2B;TFAM;UPRT;ZNF271;ABCB7;CEP85L;MTMR8;CD99L2;HTATSF1;MED12L;TSPAN7;ZNF701;FAM192A;RBM10;TBC1D8B;ZRSR2;CRADD;APOOL;SETDB2;SIAH1;C20ORF26;BBIP1;RPL17-C18ORF32;GJB1;WNK1;PKIA;MTMR10;SMG1;ZNF493;CSRNP3;SPIN4;MRPS11;CHM;HCCS;BRCA1;ZCCHC18;ZNF45;TMEM187;WDR44;MED12;ZNF808;GYS1;…
H3K4me3 Rectal Smooth Muscle	259/9519	1	1		0.999841	1	-0.178869	3.2808e-11	CHIC1;ACSM3;CXORF21;GPATCH8;UXT;RPS6KA3;GPR173;RPS6KA6;OPHN1;ZSCAN30;ZXDB;AP1S2;FDXR;KIF21A;RPL39;SNORD58B;SNORD58A;EPHA6;LDOC1;MFSD11;SYTL4;HDHD1;SNORD116-29;RFX7;SPIN2B;TFAM;SPIN2A;ZNF275;BEX2;MAOB;ABCB7;ZNF271;IGSF1;CEP85L;MTMR8;CD99L2;LPAR4;HTATSF1;MYL12A;MED12L;ZNF701;FAM192A;RBM10;TBC1D8B;ZRSR2;IQSEC2;APOOL;SETDB2;C20ORF26;RAB39B;BBIP1;NETO2;RPL17-C18ORF32;GJB1;PKIA;MTMR10;SMG1;ZNF493;CSRNP…
H3K4me3 Penis Foreskin Keratinocyte Primary Cells	310/12296	1	1		0.999971	1	-0.259012	6.6522e-11	CHIC1;ZMYND8;ELK1;SNORD121A;GPATCH8;UXT;RPS6KA3;GPR173;RPS6KA6;OPHN1;ZSCAN30;ZXDB;CHORDC1;AP1S2;FDXR;ZNF826P;KIF21A;RPL39;SNORD58B;TSPYL2;SNORD58A;EPHA6;LDOC1;MFSD11;SYTL4;HDHD1;HCFC1;RFX7;PRR16;SPIN2B;TFAM;SPIN2A;UPRT;ZNF275;BEX2;BEX1;ABCB7;ZNF271;CEP85L;MGST1;MTMR8;CD99L2;HTATSF1;MEG8;MYL12A;MED12L;TSPAN7;ZNF701;STK38L;FAM192A;RBM10;TBC1D8B;ZRSR2;CRADD;IQSEC2;CADM1;APOOL;SETDB2;SIAH1;C20ORF26;R…
H3K4me3 Penis Foreskin Fibroblast Primary Cells	228/7607	1	1		0.975046	1	0.341697	-5.54069e-11	CHIC1;ACSM3;RPS6KA3;RPS6KA6;OPHN1;ZSCAN30;AP1S2;FDXR;KIF21A;EPHA6;LDOC1;SYTL4;HDHD1;RFX7;SPIN2B;TFAM;SPIN2A;UPRT;ZNF275;BEX2;BEX1;MAOB;ABCB7;MTMR8;CD99L2;LPAR4;HTATSF1;MYL12A;MED12L;TSPAN7;ZNF701;RBM10;TBC1D8B;ZRSR2;CRADD;CADM1;APOOL;SETDB2;SIAH1;C20ORF26;RAB39B;BBIP1;NETO2;PKIA;PTPRR;ZNF493;CSRNP3;SPIN4;MRPS11;CHM;BRCA1;ZNF45;ZCCHC18;FAM127C;MED12;ZNF808;NHSL2;PCLO;SPTLC3;ZNF41;IDS;GPRASP1;RAB8B…
H3K4me3 Pancreatic Islets	230/8861	1	1		0.999934	1	0.149558	-2.16042e-11	CHIC1;ACSM3;CXORF21;GPATCH8;UXT;RPS6KA6;OPHN1;ZSCAN30;ZXDB;AP1S2;FDXR;KIF21A;RPL39;SNORD58B;SNORD58A;MFSD11;SYTL4;HDHD1;AR;SPIN2B;ZNF275;ZNF271;ABCB7;CEP85L;MGST1;MTMR8;CD99L2;LPAR4;HTATSF1;MYL12A;ZNF701;RBM10;TBC1D8B;ZRSR2;APOOL;SIAH1;C20ORF26;RAB39B;BBIP1;CP;FAM111B;GJB1;MAGED2;PTPRR;SMG1;MTMR10;ZNF493;KCNC2;SPIN4;MRPS11;CHM;HCCS;BRCA1;HIF3A;ZNF45;EDA2R;BRS3;WDR44;MED12;TMEM47;MIR873;ZNF808;GYS…
H3K4me3 Neurosphere Cultured Cells Ganglionic Eminence Derived	276/10742	1	1		0.999999	1	0.407049	-4.86684e-11	CHIC1;ACSM3;UXT;RPS6KA3;GPR173;RPS6KA6;OPHN1;ZSCAN30;ZXDB;CHORDC1;FDXR;ZNF826P;RPL39;SNORD58A;EPHA6;LDOC1;SYTL4;HDHD1;HCFC1;RFX7;PRR16;SPIN2B;TFAM;UPRT;ZNF275;BEX2;BEX1;MAOB;ABCB7;ZNF271;IGSF1;CEP85L;MGST1;MTMR8;CD99L2;LPAR4;HTATSF1;MYL12A;MED12L;TSPAN7;ZNF701;FAM192A;RBM10;TBC1D8B;ZRSR2;CRADD;IQSEC2;APOOL;SETDB2;SIAH1;C20ORF26;BBIP1;NETO2;WNK1;PKIA;PTPRR;SMG1;MTMR10;ZNF493;SPIN4;MRPS11;CHM;HCCS;…
H3K4me3 Neurosphere Cultured Cells Cortex Derived	293/11659	1	1		1	1	1.04854	-9.46559e-11	CHIC1;ACSM3;GPATCH8;UXT;RPS6KA3;GPR173;RPS6KA6;OPHN1;ZSCAN30;ZXDB;CHORDC1;AP1S2;FDXR;RPL39;SNORD58B;TSPYL2;SNORD58A;EPHA6;LDOC1;MFSD11;SYTL4;HDHD1;HCFC1;RFX7;PRR16;SPIN2B;TFAM;UPRT;ZNF275;BEX2;BEX1;MAOB;ABCB7;ZNF271;IGSF1;CEP85L;MGST1;MTMR8;CD99L2;LPAR4;HTATSF1;MED12L;TSPAN7;ZNF701;FAM192A;RBM10;TBC1D8B;ZRSR2;CRADD;IQSEC2;APOOL;SETDB2;SIAH1;C20ORF26;RAB39B;BBIP1;NETO2;RPL17-C18ORF32;STAG2;WNK1;PK…
H3K4me3 Mobilized CD34 Primary Cells	326/13279	1	1		1	1	0.813646	-9.62887e-11	CHIC1;ACSM3;CXORF21;GPATCH8;UXT;RPS6KA3;GPR173;RPS6KA6;OPHN1;ZSCAN30;ZXDB;CHORDC1;AP1S2;FDXR;ZNF826P;KIF21A;RPL39;SNORD58B;TSPYL2;SNORD58A;EPHA6;LDOC1;MFSD11;SYTL4;HDHD1;HCFC1;RFX7;SPIN2B;TFAM;WFDC10A;UPRT;ZNF275;BEX2;BEX1;MAOB;ABCB7;ZNF271;IGSF1;CEP85L;MGST1;MTMR8;CD99L2;HTATSF1;MYL12A;MED12L;TSPAN7;ZNF701;STK38L;FAM192A;RBM10;TBC1D8B;ZRSR2;CRADD;IQSEC2;CADM1;APOOL;SETDB2;SIAH1;C20ORF26;RAB39B;B…
H3K4me3 Mesenchymal Stem Cell Derived Adipocyte Cultured Cells	259/10063	1	1		0.999993	1	-0.449438	1.00937e-10	CHIC1;ACSM3;RPS6KA3;GPR173;RPS6KA6;OPHN1;ZXDB;AP1S2;FDXR;KIF21A;SNORD58B;TSPYL2;SNORD58A;EPHA6;LDOC1;SYTL4;HDHD1;HCFC1;SNORD116-29;RFX7;SPIN2B;TFAM;SPIN2A;UPRT;ZNF275;BEX2;ZNF271;ABCB7;IGSF1;CEP85L;MTMR8;CD99L2;LPAR4;HTATSF1;MED12L;TSPAN7;ZNF701;FAM192A;RBM10;TBC1D8B;ZRSR2;CRADD;IQSEC2;CADM1;APOOL;SETDB2;C20ORF26;BBIP1;NETO2;FAM111B;MTMR10;CSRNP3;SPIN4;MRPS11;CHM;HCCS;ZCCHC18;BRCA1;ZNF45;WDR44;ME…
H3K4me3 iPS DF 6.9	327/13090	1	1		0.999995	1	1.72512	-3.02581e-11	CHIC1;ACSM3;ELK1;GPATCH8;UXT;RPS6KA3;GPR173;RPS6KA6;OPHN1;SPATA22;ZSCAN30;ZXDB;CHORDC1;AP1S2;FDXR;KIF21A;RPL39;SNORD58B;SNORD58A;EPHA6;LDOC1;MFSD11;SYTL4;HDHD1;HCFC1;RFX7;PRR16;SPIN2B;TFAM;SPIN2A;UPRT;ZNF275;BEX2;BEX1;MAOB;ZNF271;ABCB7;IGSF1;CEP85L;MTMR8;CD99L2;LPAR4;HTATSF1;MYL12A;MED12L;TSPAN7;ZNF701;STK38L;FAM192A;RBM10;TBC1D8B;ZRSR2;CRADD;IQSEC2;CADM1;APOOL;SETDB2;SIAH1;C20ORF26;RAB39B;BBIP1;…
H3K4me3 iPS DF 19.11	340/13632	1	1		0.999999	1	-0.4102	1.13074e-10	CHIC1;ACSM3;ELK1;GPATCH8;UXT;RPS6KA3;GPR173;RPS6KA6;OPHN1;ZSCAN30;ZXDB;CHORDC1;AP1S2;FDXR;ZNF826P;KIF21A;RPL39;SNORD58B;TSPYL2;SNORD58A;EPHA6;LDOC1;SYTL4;HDHD1;HCFC1;RFX7;PRR16;SPIN2B;TFAM;SPIN2A;UPRT;ZNF275;BEX2;BEX1;MAOB;ABCB7;ZNF271;IGSF1;CEP85L;MTMR8;CD99L2;HTATSF1;MYL12A;MED12L;TSPAN7;ZNF701;STK38L;FAM192A;RBM10;TBC1D8B;ZRSR2;CRADD;CADM1;APOOL;SETDB2;SIAH1;C20ORF26;RAB39B;BBIP1;NETO2;RPL17-C…
H3K4me3 IMR90	275/11627	1	1		1	1	1.56372	-6.68703e-11	CHIC1;ACSM3;ZMYND8;GPATCH8;UXT;RPS6KA3;GPR173;RPS6KA6;OPHN1;ZSCAN30;ZXDB;AP1S2;FDXR;ZNF826P;KIF21A;RPL39;SNORD58B;TSPYL2;SNORD58A;EPHA6;LDOC1;SYTL4;HDHD1;HCFC1;RFX7;SPIN2B;TFAM;SPIN2A;UPRT;ZNF275;BEX2;ABCB7;ZNF271;CEP85L;CD99L2;LPAR4;HTATSF1;MYL12A;MED12L;TSPAN7;ZNF701;STK38L;FAM192A;RBM10;TBC1D8B;ZRSR2;CRADD;IQSEC2;CADM1;APOOL;SETDB2;SIAH1;C20ORF26;RAB39B;BBIP1;NETO2;FAM111B;WNK1;PKIA;MTMR10;SMG…
H3K4me3 H9	326/12921	1	1		0.999988	1	0.697567	-9.2766e-11	CHIC1;ACSM3;ZMYND8;UXT;RPS6KA3;GPR173;RPS6KA6;OPHN1;ZSCAN30;ZXDB;CHORDC1;AP1S2;FDXR;ZNF826P;KIF21A;SNORD58B;TSPYL2;SNORD58A;EPHA6;LDOC1;SYTL4;HDHD1;HCFC1;RFX7;PRR16;SPIN2B;TFAM;SPIN2A;UPRT;ZNF275;BEX2;BEX1;MAOB;ABCB7;ZNF271;IGSF1;CEP85L;MTMR8;CD99L2;LPAR4;HTATSF1;MYL12A;MED12L;TSPAN7;ZNF701;STK38L;FAM192A;RBM10;TBC1D8B;ZRSR2;CRADD;CADM1;APOOL;SETDB2;SIAH1;C20ORF26;RAB39B;BBIP1;NETO2;RPL17-C18ORF3…
H3K4me3 H1 Derived Neuronal Progenitor Cultured Cells	319/12121	1	1		0.998177	1	-0.687301	1.84593e-10	CHIC1;GPATCH8;UXT;RPS6KA3;GPR173;RPS6KA6;OPHN1;ZSCAN30;ZXDB;CHORDC1;AP1S2;FDXR;ZNF826P;KIF21A;RPL39;SNORD58B;TSPYL2;EPHA6;LDOC1;MFSD11;SYTL4;HDHD1;HCFC1;RFX7;PRR16;SPIN2B;TFAM;SPIN2A;UPRT;ZNF275;BEX2;BEX1;ABCB7;IGSF1;MTMR8;CD99L2;HTATSF1;MYL12A;MED12L;TSPAN7;ZNF701;STK38L;FAM192A;RBM10;TBC1D8B;ZRSR2;CRADD;IQSEC2;CADM1;APOOL;SETDB2;SIAH1;C20ORF26;RAB39B;BBIP1;NETO2;RPL17-C18ORF32;FAM111B;STAG2;WNK…
H3K4me3 H1 Derived Mesenchymal Stem Cells	321/12936	1	1		0.999956	1	1.22369	-1.15926e-10	CHIC1;ELK1;GPATCH8;UXT;RPS6KA3;GPR173;RPS6KA6;OPHN1;ZSCAN30;ZXDB;CHORDC1;FAM122C;AP1S2;FDXR;ZNF826P;KIF21A;RPL39;SNORD58B;TSPYL2;SNORD58A;EPHA6;LDOC1;SYTL4;HDHD1;HCFC1;RFX7;PRR16;SPIN2B;TFAM;SPIN2A;UPRT;ZNF275;BEX2;BEX1;MAOB;ABCB7;ZNF271;IGSF1;CEP85L;MGST1;MTMR8;CD99L2;HTATSF1;MYL12A;MED12L;TSPAN7;ZNF701;STK38L;FAM192A;RBM10;TBC1D8B;ZRSR2;GSDMA;CRADD;CADM1;IQSEC2;APOOL;SETDB2;SIAH1;C20ORF26;BBIP1…
H3K4me3 H1 BMP4 Derived Trophoblast Cultured Cells	323/12957	1	1		0.999744	1	0.524522	-7.50961e-11	CHIC1;GPATCH8;UXT;RPS6KA3;RPS6KA6;OPHN1;SPATA22;ZSCAN30;ZXDB;CHORDC1;FAM122C;AP1S2;FDXR;KIF21A;RPL39;SNORD58B;TSPYL2;SNORD58A;EPHA6;LDOC1;MFSD11;SYTL4;HDHD1;HCFC1;RFX7;PRR16;SPIN2B;TFAM;SPIN2A;WFDC10A;UPRT;ZNF275;BEX2;BEX1;ABCB7;ZNF271;MTMR8;CD99L2;HTATSF1;MYL12A;MED12L;TSPAN7;ZNF701;STK38L;FAM192A;RBM10;TBC1D8B;ZRSR2;GSDMA;CRADD;CADM1;APOOL;SETDB2;SIAH1;C20ORF26;RAB39B;BBIP1;NETO2;RPL17-C18ORF32…
H3K4me3 H1 BMP4 Derived Mesendoderm Cultured Cells	308/11547	1	1		0.999872	1	1.1887	-8.26295e-11	CHIC1;ACSM3;OR4K17;GPATCH8;UXT;RPS6KA3;GPR173;RPS6KA6;OPHN1;ZSCAN30;ZXDB;AP1S2;FDXR;ZNF826P;KIF21A;RPL39;SNORD58B;TSPYL2;SNORD58A;EPHA6;LDOC1;MFSD11;SYTL4;HDHD1;HCFC1;RFX7;PRR16;SPIN2B;TFAM;UPRT;ZNF275;BEX2;BEX1;ZNF271;ABCB7;IGSF1;CEP85L;MTMR8;CD99L2;HTATSF1;MYL12A;TSPAN7;ZNF701;STK38L;FAM192A;RBM10;TBC1D8B;ZRSR2;CRADD;APOOL;SETDB2;SIAH1;C20ORF26;RAB39B;BBIP1;NETO2;RPL17-C18ORF32;FAM111B;STAG2;WN…
H3K4me3 H1	343/13703	1	1		0.999991	1	0.48588	-1.00487e-10	CHIC1;ACSM3;ELK1;GPATCH8;UXT;RPS6KA3;GPR173;RPS6KA6;OPHN1;ZSCAN30;ZXDB;CHORDC1;AP1S2;FDXR;ZNF826P;KIF21A;RPL39;SNORD58B;TSPYL2;SNORD58A;EPHA6;LDOC1;MFSD11;SYTL4;HDHD1;HCFC1;RFX7;PRR16;SPIN2B;TFAM;SPIN2A;UPRT;ZNF275;BEX2;BEX1;MAOB;ABCB7;ZNF271;IGSF1;MTMR8;CD99L2;LPAR4;HTATSF1;MYL12A;MED12L;TSPAN7;STK38L;ZNF701;FAM192A;RBM10;TBC1D8B;ZRSR2;CRADD;IQSEC2;CADM1;APOOL;SETDB2;SIAH1;C20ORF26;RAB39B;BBIP1;…
H3K4me3 Fetal Brain	273/11141	1	1		1	1	0.0417668	-6.74609e-12	CHIC1;ELK1;UXT;RPS6KA3;RPS6KA6;OPHN1;ZSCAN30;CHORDC1;AP1S2;FDXR;SNORD58B;SNORD58A;EPHA6;LDOC1;MFSD11;SYTL4;HDHD1;HCFC1;RFX7;SPIN2B;TFAM;SPIN2A;UPRT;ZNF275;BEX2;BEX1;MAOB;ZNF271;ABCB7;IGSF1;CEP85L;MGST1;MTMR8;CD99L2;LPAR4;HTATSF1;MYL12A;MED12L;TSPAN7;ZNF701;FAM192A;RBM10;TBC1D8B;ZRSR2;CRADD;CADM1;APOOL;SETDB2;SIAH1;C20ORF26;BBIP1;RPL17-C18ORF32;PTPRR;SMG1;MTMR10;ZNF493;SPIN4;MRPS11;CHM;HCCS;BRCA1;…
H3K4me3 Duodenum Smooth Muscle	229/8472	1	1		0.99996	1	0.782103	-7.97695e-11	CHIC1;ACSM3;UXT;RPS6KA3;GPR173;RPS6KA6;OPHN1;CHORDC1;AP1S2;FDXR;KIF21A;VSIG4;EPHA6;LDOC1;SYTL4;HDHD1;HCFC1;RFX7;SPIN2B;TFAM;UPRT;ZNF275;BEX2;ZNF271;ABCB7;IGSF1;CEP85L;MTMR8;CD99L2;LPAR4;HTATSF1;MED12L;TSPAN7;ZNF701;FAM192A;RBM10;TBC1D8B;ZRSR2;CRADD;APOOL;SETDB2;C20ORF26;RAB39B;BBIP1;NETO2;WNK1;PKIA;MTMR10;CSRNP3;SPIN4;MRPS11;CHM;HCCS;ZCCHC18;BRCA1;ZNF45;WDR44;ZNF808;GYS1;NHSL2;PCLO;TMSB4X;ZNF41;I…
H3K4me3 Duodenum Mucosa	252/10310	1	1		1	1	0.796115	-7.43087e-11	CHIC1;ACSM3;CXORF21;UXT;RPS6KA3;GPR173;RPS6KA6;OPHN1;ZSCAN30;ZXDB;AP1S2;FDXR;KIF21A;SNORD58B;SNORD58A;EPHA6;LDOC1;MFSD11;SYTL4;HDHD1;HCFC1;RFX7;SPIN2B;TFAM;UPRT;BEX2;ABCB7;ZNF271;IGSF1;CEP85L;MTMR8;CD99L2;HTATSF1;MED12L;TSPAN7;ZNF701;FAM192A;RBM10;TBC1D8B;ZRSR2;CRADD;IQSEC2;APOOL;SETDB2;C20ORF26;RAB39B;BBIP1;NETO2;GJB1;PKIA;SMG1;ZNF493;CSRNP3;SPIN4;MRPS11;CHM;ZCCHC18;BRCA1;ZNF45;EDA2R;WDR44;ZNF80…
H3K4me3 Colonic Mucosa	312/12388	1	1		0.999999	1	-0.236868	4.57463e-11	CHIC1;ACSM3;ZMYND8;CXORF21;ELK1;GPATCH8;UXT;RPS6KA3;GPR173;RPS6KA6;OPHN1;ZSCAN30;ZXDB;AP1S2;FDXR;ZNF826P;KIF21A;SNORD58B;SNORD58A;EPHA6;LDOC1;MFSD11;HDHD1;HCFC1;RFX7;SPIN2B;TFAM;SPIN2A;UPRT;ZNF275;BEX2;BEX1;MAOB;ZNF271;ABCB7;CEP85L;MGST1;MTMR8;CD99L2;HTATSF1;MYL12A;MED12L;TSPAN7;ZNF701;FAM192A;RBM10;TBC1D8B;ZRSR2;CRADD;IQSEC2;CADM1;APOOL;SETDB2;SIAH1;C20ORF26;RAB39B;BBIP1;NETO2;RPL17-C18ORF32;FAM…
H3K4me3 Colon Smooth Muscle	293/11542	1	1		0.999997	1	1.28376	-8.81391e-11	CHIC1;ACSM3;GPATCH8;UXT;RPS6KA3;GPR173;RPS6KA6;OPHN1;ZSCAN30;ZXDB;CHORDC1;AP1S2;FDXR;KIF21A;RPL39;SNORD58B;TSPYL2;SNORD58A;EPHA6;LDOC1;SYTL4;HDHD1;HCFC1;RFX7;PRR16;SPIN2B;TFAM;UPRT;ZNF275;BEX2;MAOB;ZNF271;ABCB7;IGSF1;CEP85L;MGST1;MTMR8;CD99L2;HTATSF1;MYL12A;MED12L;TSPAN7;ZNF701;FAM192A;RBM10;TBC1D8B;ZRSR2;CADM1;CRADD;APOOL;SETDB2;SIAH1;C20ORF26;BBIP1;NETO2;RPL17-C18ORF32;FAM111B;WNK1;PKIA;MTMR10;…
H3K4me3 Chondrocytes from Bone Marrow Derived Mesenchymal Stem Cell Cultured Cells	223/8957	1	1		0.999999	1	-0.546739	1.27194e-10	CHIC1;ACSM3;UXT;GPR173;RPS6KA6;OPHN1;ZSCAN30;AP1S2;FDXR;KIF21A;EPHA6;LDOC1;SYTL4;HDHD1;HCFC1;RFX7;SPIN2B;TFAM;SPIN2A;WFDC10A;UPRT;ZNF275;BEX2;BEX1;MAOB;ZNF271;ABCB7;IGSF1;CEP85L;CD99L2;HTATSF1;MED12L;TSPAN7;ZNF701;FAM192A;RBM10;TBC1D8B;ZRSR2;CRADD;IQSEC2;CADM1;APOOL;SETDB2;SIAH1;C20ORF26;RAB39B;NETO2;FAM111B;SMG1;CSRNP3;SPIN4;MRPS11;CHM;ZCCHC18;BRCA1;ZNF45;MED12;ZNF808;GYS1;NHSL2;PCLO;ZNF41;COL10…
H3K4me3 CD8 Naive Primary Cells	280/11714	1	1		1	1	1.64926	-1.30212e-10	CHIC1;ACSM3;CXORF21;ELK1;GPATCH8;UXT;RPS6KA3;OPHN1;ZSCAN30;ZXDB;CHORDC1;AP1S2;FDXR;ZNF826P;KIF21A;RPL39;SNORD58B;SNORD58A;LDOC1;MFSD11;HDHD1;RFX7;SPIN2B;TFAM;UPRT;ZNF275;BEX2;ZNF271;ABCB7;CEP85L;MTMR8;CD99L2;HTATSF1;SAMSN1;MED12L;TSPAN7;ZNF701;STK38L;FAM192A;RBM10;TBC1D8B;ZRSR2;CRADD;CADM1;IQSEC2;APOOL;SETDB2;SIAH1;C20ORF26;RAB39B;BBIP1;NETO2;RPL17-C18ORF32;FAM111B;WNK1;PKIA;MAGED2;SMG1;MTMR10;ZN…
H3K4me3 CD8 Memory Primary Cells	231/9655	1	1		1	1	1.21664	-1.11086e-10	CHIC1;ACSM3;CXORF21;GPATCH8;UXT;OPHN1;ZSCAN30;ZXDB;AP1S2;FDXR;ZNF826P;KIF21A;RPL39;SNORD58B;SNORD58A;LDOC1;MFSD11;HDHD1;RFX7;SPIN2B;TFAM;UPRT;ZNF275;BEX2;ZNF271;ABCB7;MTMR8;CD99L2;MED12L;TSPAN7;ZNF701;STK38L;FAM192A;RBM10;TBC1D8B;ZRSR2;CRADD;CADM1;APOOL;SIAH1;C20ORF26;RAB39B;BBIP1;NETO2;RPL17-C18ORF32;FAM111B;PKIA;MAGED2;MTMR10;SMG1;ZNF493;SPIN4;MRPS11;CHM;HCCS;BRCA1;ZCCHC18;ZNF45;FAM127C;WDR44;Z…
H3K4me3 CD4+ CD25int CD127+ Tmem Primary Cells	214/9114	1	1		1	1	1.4226	-1.02766e-10	CHIC1;ACSM3;ZMYND8;CXORF21;UXT;ZSCAN30;ZXDB;AP1S2;FDXR;ZNF826P;KIF21A;RPL39;SNORD58B;SNORD58A;LDOC1;HDHD1;HCFC1;RFX7;SPIN2B;TFAM;UPRT;BEX2;ZNF271;ABCB7;MTMR8;CD99L2;HTATSF1;SAMSN1;MED12L;TSPAN7;ZNF701;FAM192A;RBM10;TBC1D8B;ZRSR2;CRADD;IQSEC2;CADM1;APOOL;SETDB2;SIAH1;C20ORF26;RAB39B;BBIP1;NETO2;PKIA;MAGED2;SMG1;MTMR10;ZNF493;SPIN4;MRPS11;CHM;HCCS;BRCA1;ZCCHC18;ZNF45;EDA2R;PHF8;WDR44;ZNF808;GYS1;NH…
H3K4me3 CD4+ CD25+ CD127- Treg Primary Cells	233/9893	1	1		1	1	0.00398445	-9.0495e-13	CHIC1;ACSM3;ZMYND8;CXORF21;GPATCH8;UXT;RPS6KA3;OPHN1;ZSCAN30;ZXDB;AP1S2;FDXR;ZNF826P;KIF21A;RPL39;SNORD58B;SNORD58A;LDOC1;MFSD11;HDHD1;RFX7;SPIN2B;TFAM;UPRT;BEX2;ZNF271;ABCB7;MTMR8;CD99L2;HTATSF1;MED12L;TSPAN7;ZNF701;STK38L;FAM192A;RBM10;CRADD;IQSEC2;CADM1;APOOL;SETDB2;SIAH1;C20ORF26;RAB39B;BBIP1;NETO2;RPL17-C18ORF32;FAM111B;PKIA;MAGED2;MTMR10;SMG1;ZNF493;SPIN4;MRPS11;CHM;HCCS;BRCA1;ZCCHC18;ZNF45…
H3K4me3 CD4+ CD25- Th Primary Cells	245/10187	1	1		1	1	0.204618	-3.87257e-11	CHIC1;ACSM3;ZMYND8;CXORF21;GPATCH8;UXT;RPS6KA3;OPHN1;ZSCAN30;ZXDB;CHORDC1;AP1S2;FDXR;ZNF826P;KIF21A;RPL39;SNORD58B;SNORD58A;EPHA6;LDOC1;MFSD11;HDHD1;RFX7;SPIN2B;TFAM;UPRT;ZNF275;BEX2;ZNF271;ABCB7;CEP85L;MTMR8;CD99L2;HTATSF1;MED12L;TSPAN7;ZNF701;STK38L;FAM192A;RBM10;TBC1D8B;CRADD;IQSEC2;CADM1;APOOL;SETDB2;SIAH1;C20ORF26;BBIP1;NETO2;RPL17-C18ORF32;PKIA;MAGED2;MTMR10;SMG1;ZNF493;SPIN4;MRPS11;CHM;HCC…
H3K4me3 CD4+ CD25- IL17+ PMA-Ionomcyin stimulated Th17 Primary Cells	207/8313	1	1		0.999886	1	1.01122	-1.03742e-10	CHIC1;ACSM3;CXORF21;GPATCH8;UXT;RPS6KA3;ZSCAN30;ZXDB;AP1S2;FDXR;ZNF826P;KIF21A;LDOC1;HDHD1;RFX7;SPIN2B;TFAM;UPRT;BEX2;ZNF271;ABCB7;CEP85L;MTMR8;CD99L2;HTATSF1;SAMSN1;MED12L;TSPAN7;ZNF701;STK38L;FAM192A;RBM10;ZRSR2;CRADD;IQSEC2;APOOL;SETDB2;SIAH1;C20ORF26;RAB39B;BBIP1;NETO2;MTMR10;SMG1;ZNF493;SPIN4;MRPS11;CHM;HCCS;ZCCHC18;BRCA1;ZNF45;EDA2R;WDR44;ZNF280D;ZNF808;GYS1;NHSL2;PCLO;ZNF41;GPRASP1;OFD1;GR…
H3K4me3 CD4+ CD25- CD45RO+ Memory Primary Cells	185/7670	1	1		0.999993	1	0.197417	-4.09459e-11	OTUD5;CHIC1;ZMYND8;CXORF21;ARID4B;UXT;RGS1;ZSCAN30;ZXDB;RUVBL2;AP1S2;FDXR;ZNF826P;SLC25A43;KIF21A;RPL39;SNORD58B;SNORD58A;DNAJB14;THOC2;SDHD;HDHD1;SNORD116-29;ARMCX2;RFX7;SPIN2B;TFAM;UPRT;ZNF432;PSMD10;BEX2;ZNF271;ABCB7;NDUFB11;AGAP11;CEP85L;MTMR8;CD99L2;HTATSF1;SAMSN1;ACACA;MED12L;ARHGAP21;EBP;PORCN;ZMAT1;ESD;ZNF701;FAM192A;RBM10;TBC1D8B;TRAPPC2;ZRSR2;PDHA1;OPN3;CRADD;CADM1;APOOL;LHFP;SETDB2;SIA…
H3K4me3 CD4+ CD25- CD45RA+ Naive Primary Cells	245/10247	1	1		1	1	0.826139	-1.05792e-10	CHIC1;ACSM3;ZMYND8;CXORF21;GPATCH8;UXT;RPS6KA3;OPHN1;ZSCAN30;ZXDB;CHORDC1;AP1S2;FDXR;ZNF826P;KIF21A;RPL39;SNORD58B;SNORD58A;LDOC1;HDHD1;SPIN2B;TFAM;UPRT;BEX2;ABCB7;ZNF271;MTMR8;CD99L2;HTATSF1;MYL12A;MED12L;TSPAN7;ZNF701;STK38L;FAM192A;RBM10;TBC1D8B;ZRSR2;CRADD;IQSEC2;CADM1;APOOL;SETDB2;SIAH1;C20ORF26;BBIP1;FAM111B;STAG2;WNK1;PKIA;MAGED2;MTMR10;SMG1;ZNF493;SPIN4;MRPS11;CHM;HCCS;ZCCHC18;BRCA1;ZNF45…
H3K4me3 CD4 Naive Primary Cells	231/9819	1	1		1	1	0.327929	-5.81664e-11	CHIC1;ACSM3;CXORF21;UXT;RPS6KA3;OPHN1;ZSCAN30;ZXDB;AP1S2;FDXR;ZNF826P;KIF21A;RPL39;SNORD58B;TSPYL2;SNORD58A;LDOC1;HDHD1;SNORD116-29;RFX7;SPIN2B;TFAM;UPRT;ZNF275;BEX2;ZNF271;ABCB7;MTMR8;CD99L2;HTATSF1;SAMSN1;MED12L;TSPAN7;ZNF701;FAM192A;RBM10;TBC1D8B;ZRSR2;CRADD;APOOL;SETDB2;SIAH1;C20ORF26;BBIP1;NETO2;RPL17-C18ORF32;FAM111B;PKIA;MAGED2;MTMR10;ZNF493;SPIN4;MRPS11;CHM;HCCS;BRCA1;ZNF45;ZCCHC18;EDA2R;…
H3K4me3 CD4 Memory Primary Cells	241/9903	1	1		0.999999	1	-0.0752612	1.75546e-11	CHIC1;ACSM3;CXORF21;UXT;OPHN1;ZSCAN30;ZXDB;CHORDC1;AP1S2;FDXR;ZNF826P;KIF21A;RPL39;SNORD58B;TSPYL2;SNORD58A;LDOC1;MFSD11;HDHD1;SNORD116-29;RFX7;SPIN2B;TFAM;UPRT;ZNF275;BEX2;ZNF271;ABCB7;MTMR8;CD99L2;HTATSF1;SAMSN1;MED12L;TSPAN7;STK38L;FAM192A;RBM10;TBC1D8B;ZRSR2;CRADD;IQSEC2;CADM1;APOOL;SETDB2;SIAH1;C20ORF26;RAB39B;BBIP1;NETO2;FAM111B;PKIA;MAGED2;SMG1;MTMR10;ZNF493;SPIN4;MRPS11;CHM;HCCS;ZCCHC18;B…
H3K4me3 CD34 Cultured Cells	239/9748	1	1		1	1	0.596851	-7.26247e-11	CHIC1;ACSM3;GPATCH8;UXT;RPS6KA3;RPS6KA6;OPHN1;ZSCAN30;ZXDB;CHORDC1;AP1S2;FDXR;ZNF826P;KIF21A;SNORD58B;SNORD58A;EPHA6;LDOC1;MFSD11;SYTL4;HDHD1;HCFC1;RFX7;PRR16;SPIN2B;TFAM;UPRT;BEX2;ZNF271;ABCB7;CEP85L;MTMR8;CD99L2;HTATSF1;MYL12A;MED12L;TSPAN7;ZNF701;STK38L;FAM192A;RBM10;TBC1D8B;ZRSR2;CRADD;APOOL;SIAH1;C20ORF26;RAB39B;BBIP1;NETO2;WNK1;PKIA;MTMR10;SMG1;ZNF493;MRPS11;CHM;HCCS;ZCCHC18;BRCA1;ZNF45;EDA…
H3K4me3 CD3 Primary Cells	263/10669	1	1		1	1	1.57465	-3.63032e-11	CHIC1;ACSM3;CXORF21;GPATCH8;UXT;RPS6KA3;OPHN1;ZSCAN30;ZXDB;CHORDC1;AP1S2;FDXR;KIF21A;SNORD58B;SNORD58A;MFSD11;SYTL4;HDHD1;RFX7;SPIN2B;TFAM;UPRT;BEX2;MAOB;ABCB7;ZNF271;MTMR8;CD99L2;HTATSF1;SAMSN1;TSPAN7;STK38L;FAM192A;RBM10;TBC1D8B;ZRSR2;CRADD;IQSEC2;CADM1;APOOL;SETDB2;SIAH1;C20ORF26;RAB39B;BBIP1;NETO2;RPL17-C18ORF32;FAM111B;STAG2;WNK1;PKIA;MTMR10;SMG1;KCNC2;SPIN4;MRPS11;CHM;HCCS;BRCA1;ZNF45;ZCCHC…
H3K4me3 CD19 Primary Cells	261/11008	1	1		1	1	-0.125214	3.03337e-11	CHIC1;ACSM3;GPATCH8;UXT;RPS6KA6;OPHN1;ZSCAN30;ZXDB;CHORDC1;AP1S2;FDXR;KIF21A;RPL39;SNORD58B;TSPYL2;SNORD58A;EPHA6;LDOC1;MFSD11;HDHD1;RFX7;SPIN2B;TFAM;UPRT;ZNF275;BEX2;ABCB7;ZNF271;MTMR8;CD99L2;HTATSF1;MYL12A;MED12L;TSPAN7;FAM192A;RBM10;TBC1D8B;CRADD;IQSEC2;APOOL;SETDB2;SIAH1;C20ORF26;RAB39B;BBIP1;NETO2;RPL17-C18ORF32;FAM111B;PKIA;MAGED2;MTMR10;SMG1;ZNF493;SPIN4;MRPS11;CHM;HCCS;ZCCHC18;BRCA1;ZNF45…
H3K4me3 Breast vHMEC	249/10027	1	1		1	1	-0.108912	2.16079e-11	CHIC1;ACSM3;UXT;RPS6KA3;RPS6KA6;OPHN1;ZSCAN30;ZXDB;AP1S2;FDXR;KIF21A;TSPYL2;SNORD58A;EPHA6;LDOC1;MFSD11;SYTL4;HDHD1;HCFC1;RFX7;SPIN2B;TFAM;UPRT;ZNF275;BEX2;BEX1;ZNF271;ABCB7;CEP85L;MTMR8;CD99L2;HTATSF1;MYL12A;ZNF701;FAM192A;RBM10;TBC1D8B;ZRSR2;CRADD;IQSEC2;APOOL;SETDB2;SIAH1;C20ORF26;BBIP1;WNK1;PKIA;MTMR10;SMG1;ZNF493;CSRNP3;SPIN4;MRPS11;CHM;HCCS;ZCCHC18;BRCA1;ZNF45;EDA2R;MRPL33;WDR44;ZNF280D;MED…
H3K4me3 Breast Myoepithelial Cells	292/11768	1	1		1	1	0.520742	-6.44256e-11	CHIC1;ACSM3;ELK1;GPATCH8;UXT;RPS6KA3;GPR173;RPS6KA6;OPHN1;ZSCAN30;ZXDB;CHORDC1;AP1S2;FDXR;ZNF826P;KIF21A;SNORD58B;SNORD58A;EPHA6;LDOC1;MFSD11;SYTL4;HDHD1;HCFC1;RFX7;SPIN2B;TFAM;SPIN2A;UPRT;ZNF275;BEX2;BEX1;MAOB;ABCB7;ZNF271;IGSF1;MTMR8;CD99L2;LPAR4;HTATSF1;MYL12A;MED12L;TSPAN7;ZNF701;FAM192A;RBM10;TBC1D8B;ZRSR2;CRADD;IQSEC2;APOOL;SETDB2;SIAH1;C20ORF26;RAB39B;BBIP1;FAM111B;WNK1;PKIA;MAGED2;PTPRR;M…
H3K4me3 Brain Substantia Nigra	299/11372	1	1		0.999849	1	0.749918	-8.52827e-11	CHIC1;ACSM3;TAS2R20;OR4K17;GPATCH8;UXT;RPS6KA3;GPR173;RPS6KA6;OPHN1;ZSCAN30;ZXDB;AP1S2;FDXR;KIF21A;RPL39;SNORD58B;SNORD58A;EPHA6;LDOC1;MFSD11;SYTL4;HDHD1;HCFC1;RFX7;PRR16;SPIN2B;TFAM;UPRT;ZNF275;BEX2;BEX1;MAOB;ZNF271;ABCB7;IGSF1;CEP85L;MGST1;MTMR8;TAS2R46;CD99L2;LPAR4;HTATSF1;MYL12A;MED12L;TSPAN7;ZNF701;STK38L;FAM192A;RBM10;TBC1D8B;ZRSR2;CRADD;APOOL;SETDB2;SIAH1;C20ORF26;RAB39B;BBIP1;NETO2;RPL17-…
H3K4me3 Brain Mid Frontal Lobe	271/10567	1	1		1	1	-0.00975035	1.69692e-12	CHIC1;ACSM3;GPATCH8;UXT;RPS6KA3;RPS6KA6;OPHN1;ZSCAN30;ZXDB;AP1S2;FDXR;KIF21A;VSIG4;RPL39;SNORD58B;SNORD58A;EPHA6;LDOC1;HDHD1;RFX7;PRR16;SPIN2B;TFAM;SPIN2A;WFDC10A;UPRT;ZNF275;BEX2;BEX1;MAOB;ZNF271;ABCB7;IGSF1;CEP85L;MTMR8;CD99L2;LPAR4;HTATSF1;MYL12A;MED12L;ZNF701;STK38L;FAM192A;RBM10;TBC1D8B;ZRSR2;CRADD;APOOL;SETDB2;C20ORF26;RAB39B;BBIP1;NETO2;RPL17-C18ORF32;FAM111B;WNK1;PKIA;WFDC9;MTMR10;SMG1;ZN…
H3K4me3 Brain Inferior Temporal Lobe	267/10636	1	1		1	1	1.12833	-8.13864e-11	CHIC1;GPATCH8;UXT;RPS6KA3;GPR173;RPS6KA6;OPHN1;ZSCAN30;ZXDB;AP1S2;FDXR;KIF21A;SNORD58B;SNORD58A;EPHA6;LDOC1;SYTL4;HDHD1;HCFC1;AR;RFX7;PRR16;SPIN2B;TFAM;WFDC10A;ZNF275;BEX2;BEX1;MAOB;ZNF271;ABCB7;IGSF1;CEP85L;MTMR8;CD99L2;LPAR4;HTATSF1;MYL12A;MED12L;ZNF701;FAM192A;RBM10;TBC1D8B;ZRSR2;CRADD;APOOL;SETDB2;C20ORF26;RAB39B;BBIP1;NETO2;RPL17-C18ORF32;FAM111B;WNK1;PKIA;MTMR10;SMG1;ZNF493;SPIN4;MRPS11;CHM…
H3K4me3 Brain Hippocampus Middle	313/12209	1	1		0.999998	1	-0.865006	2.28262e-10	CHIC1;ACSM3;GPATCH8;UXT;RPS6KA3;GPR173;RPS6KA6;OPHN1;ZSCAN30;ZXDB;AP1S2;FDXR;KIF21A;VSIG4;RPL39;SNORD58B;SNORD58A;EPHA6;LDOC1;MFSD11;SYTL4;HDHD1;HCFC1;RFX7;PRR16;SPIN2B;TFAM;UPRT;ZNF275;BEX2;BEX1;MAOB;ZNF271;ABCB7;IGSF1;CEP85L;MGST1;MTMR8;CD99L2;LPAR4;HTATSF1;MYL12A;MED12L;TSPAN7;ZNF701;STK38L;FAM192A;RBM10;TBC1D8B;ZRSR2;CRADD;APOOL;SETDB2;SIAH1;C20ORF26;RAB39B;AMMECR1;BBIP1;NETO2;RPL17-C18ORF32;…
H3K4me3 Brain Germinal Matrix	260/10755	1	1		1	1	0.0248399	-3.7997e-12	CHIC1;UXT;RPS6KA3;RPS6KA6;OPHN1;ZSCAN30;ZXDB;CHORDC1;AP1S2;FDXR;ZNF826P;RPL39;SNORD58B;SNORD58A;EPHA6;LDOC1;SYTL4;HDHD1;HCFC1;RFX7;PRR16;SPIN2B;TFAM;SPIN2A;UPRT;ZNF275;BEX2;BEX1;MAOB;ABCB7;ZNF271;IGSF1;CEP85L;MGST1;MTMR8;CD99L2;LPAR4;HTATSF1;MYL12A;MED12L;ZNF701;STK38L;RBM10;TBC1D8B;ZRSR2;CRADD;APOOL;SETDB2;C20ORF26;RAB39B;BBIP1;RPL17-C18ORF32;PTPRR;MTMR10;SMG1;ZNF493;MRPS11;CHM;HCCS;BRCA1;ZNF45;…
H3K4me3 Brain Cingulate Gyrus	282/10913	1	1		0.999999	1	1.55665	-1.10895e-11	CHIC1;GPATCH8;UXT;RPS6KA3;GPR173;RPS6KA6;OPHN1;ZSCAN30;ZXDB;AP1S2;FDXR;KIF21A;RPL39;SNORD58B;EPHA6;LDOC1;SYTL4;HDHD1;HCFC1;RFX7;PRR16;SPIN2B;TFAM;SPIN2A;UPRT;ZNF275;BEX2;BEX1;MAOB;ZNF271;ABCB7;IGSF1;CEP85L;MTMR8;CD99L2;LPAR4;HTATSF1;MYL12A;MED12L;ZNF701;STK38L;FAM192A;RBM10;TBC1D8B;ZRSR2;CRADD;APOOL;SETDB2;C20ORF26;RAB39B;AMMECR1;BBIP1;NETO2;RPL17-C18ORF32;CP;FAM111B;WNK1;PKIA;MAGED2;MTMR10;SMG1;…
H3K4me3 Brain Anterior Caudate	271/10733	1	1		0.999998	1	0.136	-2.15785e-11	CHIC1;ACSM3;CXORF21;GPATCH8;UXT;RPS6KA3;GPR173;RPS6KA6;OPHN1;ZSCAN30;ZXDB;AP1S2;FDXR;KIF21A;VSIG4;RPL39;SNORD58B;SNORD58A;EPHA6;LDOC1;SYTL4;HDHD1;HCFC1;RFX7;SPIN2B;TFAM;SPIN2A;UPRT;ZNF275;BEX2;BEX1;ZNF271;ABCB7;IGSF1;CEP85L;MTMR8;CD99L2;LPAR4;HTATSF1;MYL12A;MED12L;TSPAN7;ZNF701;FAM192A;RBM10;TBC1D8B;ZRSR2;CRADD;APOOL;SETDB2;C20ORF26;RAB39B;BBIP1;RPL17-C18ORF32;FAM111B;WNK1;MTMR10;SMG1;ZNF493;SPIN…
H3K4me3 Bone Marrow Derived Mesenchymal Stem Cell Cultured Cells	242/9133	1	1		0.999928	1	1.19775	-8.06133e-11	CHIC1;ACSM3;RPS6KA3;RPS6KA6;OPHN1;ZSCAN30;ZXDB;CHORDC1;AP1S2;FDXR;ZNF826P;KIF21A;SNORD58B;SNORD58A;EPHA6;LDOC1;MFSD11;SYTL4;HDHD1;HCFC1;RFX7;SPIN2B;TFAM;SPIN2A;UPRT;ZNF275;BEX2;BEX1;MAOB;ZNF271;ABCB7;IGSF1;CEP85L;MTMR8;CD99L2;LPAR4;HTATSF1;MED12L;TSPAN7;ZNF701;FAM192A;RBM10;TBC1D8B;ZRSR2;CRADD;IQSEC2;CADM1;APOOL;SETDB2;SIAH1;C20ORF26;RAB39B;BBIP1;NETO2;FAM111B;WNK1;MTMR10;ZNF493;CSRNP3;KCNC2;SPIN…
H3K4me3 Adult Liver	245/9144	1	1		0.999819	1	1.76225	4.19186e-11	CHIC1;ACSM3;GPATCH8;UXT;RPS6KA3;RPS6KA6;OPHN1;ZSCAN30;AP1S2;FDXR;KIF21A;RPL39;SNORD58B;TSPYL2;SNORD58A;EPHA6;LDOC1;MFSD11;SYTL4;HDHD1;RFX7;SPIN2B;TFAM;UPRT;BEX2;ZNF271;ABCB7;CEP85L;MTMR8;CD99L2;HTATSF1;SAMSN1;MED12L;TSPAN7;STK38L;FAM192A;RBM10;TBC1D8B;ZRSR2;CRADD;IQSEC2;CADM1;APOOL;SIAH1;C20ORF26;AMMECR1;BBIP1;NETO2;FAM111B;MIR586;WNK1;PKIA;SMG1;ZNF493;CSRNP3;SPIN4;MRPS11;CHM;HCCS;BRCA1;ZNF45;ZCC…
H3K4me3 Adult Kidney	269/10083	1	1		0.999894	1	-0.306593	6.33563e-11	CHIC1;ACSM3;CXORF21;UXT;RPS6KA3;GPR173;RPS6KA6;OPHN1;ZSCAN30;AP1S2;FDXR;RPL39;SNORD58B;SNORD58A;EPHA6;LDOC1;MFSD11;HDHD1;HCFC1;RFX7;SPIN2B;TFAM;UPRT;ZNF275;BEX2;BEX1;ZNF271;ABCB7;IGSF1;CEP85L;MTMR8;CD99L2;LPAR4;HTATSF1;SAMSN1;MED12L;TSPAN7;ZNF701;STK38L;FAM192A;RBM10;TBC1D8B;ZRSR2;CRADD;IQSEC2;CADM1;APOOL;C20ORF26;RAB39B;BBIP1;NETO2;RPL17-C18ORF32;FAM111B;GJB1;WNK1;PKIA;SMG1;ZNF493;CSRNP3;SPIN4;M…
H3K4me3 Adipose Nuclei	243/9454	1	1		0.999975	1	0.404892	-5.52492e-11	CHIC1;ACSM3;CXORF21;UXT;RPS6KA3;GPR173;RPS6KA6;OPHN1;ZSCAN30;ZXDB;AP1S2;FDXR;KIF21A;VSIG4;SNORD58B;SNORD58A;EPHA6;LDOC1;HDHD1;HCFC1;RFX7;SPIN2B;TFAM;SPIN2A;UPRT;BEX2;ZNF271;ABCB7;IGSF1;CEP85L;MTMR8;CD99L2;LPAR4;HTATSF1;MED12L;TSPAN7;FAM192A;RBM10;TBC1D8B;ZRSR2;CRADD;IQSEC2;APOOL;C20ORF26;RAB39B;BBIP1;NETO2;RPL17-C18ORF32;FAM111B;PKIA;MTMR10;SMG1;CSRNP3;SPIN4;MRPS11;CHM;HCCS;ZCCHC18;BRCA1;EDA2R;WD…
H3K4me3 Adipose Derived Mesenchymal Stem Cell Cultured Cells	280/11058	1	1		0.999995	1	-0.950718	2.50694e-10	CHIC1;ACSM3;ZMYND8;UXT;RPS6KA3;GPR173;RPS6KA6;OPHN1;ZXDB;CHORDC1;AP1S2;FDXR;ZNF826P;KIF21A;SNORD58B;TSPYL2;SNORD58A;EPHA6;LDOC1;SYTL4;HDHD1;HCFC1;SNORD116-29;RFX7;SPIN2B;TFAM;SPIN2A;WFDC10A;ZNF275;BEX2;BEX1;ZNF271;ABCB7;IGSF1;CEP85L;MTMR8;CD99L2;LPAR4;HTATSF1;MED12L;TSPAN7;ZNF701;FAM192A;RBM10;TBC1D8B;ZRSR2;CRADD;IQSEC2;CADM1;APOOL;SETDB2;C20ORF26;RAB39B;BBIP1;NETO2;FAM111B;WNK1;PTPRR;MTMR10;SMG1…
H3K4me2 Muscle Satellite Cultured Cells	222/8584	1	1		0.999986	1	0.96173	-8.47113e-11	CHIC1;ACSM3;RPS6KA3;RPS6KA6;OPHN1;ZSCAN30;FDXR;KIF21A;EPHA6;LDOC1;SYTL4;HDHD1;RFX7;SPIN2B;TFAM;ZNF275;BEX2;BEX1;MAOB;ABCB7;ZNF271;MTMR8;CD99L2;LPAR4;HTATSF1;MED12L;TSPAN7;ZNF701;RBM10;TBC1D8B;ZRSR2;IQSEC2;CADM1;APOOL;C20ORF26;RAB39B;BBIP1;WNK1;PTPRR;MTMR10;ZNF493;CSRNP3;KCNC2;MRPS11;CHM;HCCS;ZCCHC18;BRCA1;ZNF45;WDR44;MED12;ZNF808;GYS1;NHSL2;PCLO;ZMYM3;SPTLC3;ZNF41;IDS;GPRASP1;RAB8B;OFD1;GRIPAP1;M…
H3K4me2 IMR90	252/9864	1	1		0.999993	1	-0.764595	2.18305e-10	CHIC1;ACSM3;RPS6KA3;GPR173;RPS6KA6;OPHN1;ZSCAN30;AP1S2;FDXR;ZNF826P;KIF21A;SNORD58B;TSPYL2;SNORD58A;EPHA6;LDOC1;MFSD11;SYTL4;HDHD1;HCFC1;RFX7;SPIN2B;TFAM;SPIN2A;UPRT;ZNF275;BEX2;ABCB7;ZNF271;CEP85L;CD99L2;LPAR4;HTATSF1;MED12L;TSPAN7;ZNF701;FAM192A;MIR4680;RBM10;TBC1D8B;ZRSR2;CRADD;IQSEC2;APOOL;C20ORF26;RAB39B;BBIP1;NETO2;RPL17-C18ORF32;WNK1;ZNF493;CSRNP3;KCNC2;SPIN4;MRPS11;CHM;HCCS;ZNF45;ZCCHC18;…
H3K4me2 H9	313/11812	1	1		0.999988	1	1.05071	-8.76776e-11	CHIC1;ACSM3;ZMYND8;GPATCH8;UXT;RPS6KA3;GPR173;RPS6KA6;OPHN1;ZSCAN30;ZXDB;CHORDC1;AP1S2;FDXR;KIF21A;SNORD58B;SNORD58A;EPHA6;LDOC1;MFSD11;SYTL4;HDHD1;HCFC1;RFX7;PRR16;SPIN2B;TFAM;SPIN2A;UPRT;ZNF275;BEX2;BEX1;MAOB;ABCB7;ZNF271;IGSF1;CEP85L;MTMR8;CD99L2;LPAR4;HTATSF1;MYL12A;MED12L;TSPAN7;STK38L;FAM192A;RBM10;TBC1D8B;ZRSR2;CRADD;IQSEC2;CADM1;APOOL;SETDB2;SIAH1;C20ORF26;RAB39B;BBIP1;NETO2;RPL17-C18ORF3…
H3K4me2 H1 BMP4 Derived Trophoblast Cultured Cells	297/9903	1	1		0.793107	1	-0.410986	9.58622e-11	CHIC1;ACSM3;ZMYND8;GPATCH8;UXT;RPS6KA3;RPS6KA6;OPHN1;ZSCAN30;ZXDB;AP1S2;KIF21A;SNORD58B;TSPYL2;SNORD58A;EPHA6;LDOC1;MFSD11;SYTL4;HDHD1;RFX7;PRR16;SPIN2B;TFAM;SPIN2A;UPRT;ZNF275;BEX2;BEX1;ZNF271;ABCB7;IGSF1;MTMR8;CD99L2;HTATSF1;MYL12A;TSPAN7;STK38L;FAM192A;RBM10;TBC1D8B;ZRSR2;CRADD;IQSEC2;APOOL;SETDB2;C20ORF26;RAB39B;BBIP1;NETO2;RPL17-C18ORF32;STAG2;WNK1;PKIA;PTPRR;SMG1;MTMR10;ZNF493;SPIN4;MRPS11;…
H3K4me2 H1 BMP4 Derived Mesendoderm Cultured Cells	260/10539	1	1		1	1	-0.161065	2.95289e-11	CHIC1;ACSM3;UXT;RPS6KA3;GPR173;RPS6KA6;OPHN1;ZSCAN30;ZXDB;AP1S2;FDXR;KIF21A;EPHA6;MFSD11;SYTL4;HDHD1;HCFC1;RFX7;PRR16;SPIN2B;TFAM;SPIN2A;UPRT;ZNF275;BEX2;BEX1;MAOB;ZNF271;ABCB7;IGSF1;MTMR8;LPAR4;HTATSF1;TSPAN7;ZNF701;STK38L;FAM192A;RBM10;TBC1D8B;ZRSR2;CRADD;APOOL;SETDB2;SIAH1;C20ORF26;RAB39B;BBIP1;NETO2;FAM111B;STAG2;PKIA;PTPRR;SMG1;MTMR10;ZNF493;SPIN4;MRPS11;CHM;HCCS;ZCCHC18;BRCA1;HIF3A;ZNF45;MR…
H3K4me2 H1	289/11283	1	1		0.999997	1	0.888772	-8.34818e-11	CHIC1;ACSM3;UXT;RPS6KA3;GPR173;RPS6KA6;OPHN1;ZSCAN30;CHORDC1;FDXR;SNORD58B;SNORD58A;EPHA6;LDOC1;MFSD11;SYTL4;HDHD1;MIR3924;RFX7;PRR16;SPIN2B;TFAM;SPIN2A;WFDC10A;UPRT;ZNF275;BEX2;BEX1;MAOB;ABCB7;ZNF271;IGSF1;CEP85L;MTMR8;CD99L2;LPAR4;HTATSF1;MYL12A;MED12L;TSPAN7;ZNF701;FAM192A;RBM10;TBC1D8B;ZRSR2;CRADD;APOOL;SETDB2;SIAH1;C20ORF26;RAB39B;BBIP1;NETO2;FAM111B;WNK1;PKIA;PTPRR;MTMR10;SMG1;ZNF493;CSRNP3…
H3K4me1 Stomach Smooth Muscle	120/6508	1	1		1	1	0.518798	-7.2023e-11	OTUD5;CHIC1;NRK;DACH2;GPR173;CDH2;ZSCAN30;ZXDB;AP1S2;FDXR;BAALC;SLC25A43;KIF21A;PIM2;GYG2;SYBU;SNORD58B;SNORD58A;EPHA6;KCNH8;LMO3;DNAJB14;SDHD;FTSJ1;SLC9A7;MAP7D2;PRR16;DGKH;MAOB;ZNF271;CEP85L;ACACA;MYL12A;MED12L;EBP;PORCN;TSPAN7;MIR4289;ZNF701;FAM192A;TRAPPC2;ZRSR2;OPN3;C20ORF26;RAB39B;FAM199X;NETO2;ESR2;FAM111B;DIAPH2;DIAPH3;KIF4A;BRWD1;MIR31HG;SLC25A5-AS1;ZNF530;ZNF493;CHD9;ADPGK;CHM;ZNF45;HER…
H3K4me1 Stomach Mucosa	72/4225	1	1		1	1	1.22392	-1.41874e-10	ACSM3;SYCP2;ZNF45;ELK1;RPGR;ZNF808;GYS1;OPHN1;ZMYM3;RUVBL2;CHORDC1;METTL15;CEP290;IDH3A;OFD1;ABCC3;SNORA70;EPHA6;KCND1;TRPC4;KCNH8;LMO3;LRRC49;TSC22D3;MMP3;DNAJB14;SMC1A;MED23;SLC9A7;IFNE;SNORA69;SLC25A5;DNASE1L1;PRPS1;MGST1;FOXO4;IL2RG;UACA;HSD17B10;MED12L;COCH;ACACA;HMBOX1;SULT1E1;METTL4;SLITRK6;ZNF701;RIBC1;ZNF345;MIR4680;TRAPPC2;SMARCE1;OPN3;CRADD;NEGR1;LHFP;SETDB2;NETO2;APTX;ESR2;NDC80;ARHGA…
H3K4me1 Peripheral Blood Mononuclear Primary Cells	96/2815	0.999991	1		0.783941	1	-0.275128	2.41812e-06	CHIC1;ZNF493;ACSM3;ADPGK;SPIN4;CHM;ZNF45;SYNE2;WDR44;RPGR;UXT;RPS6KA3;HMGN5;TMSB4X;ZNF41;AP1S2;KIF21A;SLC25A43;GPRASP1;KDM6A;TSPYL2;ZNF880;CHST7;TSC22D3;DYNLT3;DNAJB14;THOC2;ITFG1;SUPT3H;MID2;HDHD1;PIGA;TMSB15B;SPIN2B;ATG4A;HNRNPH2;UPRT;CXORF57;SLC25A5;ZNF630;ZNF432;DGKH;PSMD10;RPL10;NDUFB11;USP11;MOSPD2;MTMR8;SAA2-SAA4;FTX;HTATSF1;SAMSN1;COCH;TCEAL8;FAM156A;SH3BGRL;JPX;HECTD2;PDZD11;TCEAL3;TCEAL…
H3K4me1 Penis Foreskin Keratinocyte Primary Cells	149/6593	1	1		0.999991	1	1.23558	-1.25048e-10	ERCC6L;NRK;KLHL34;ARID4B;DACH2;GPR173;OPHN1;CDH2;FAM122C;BAALC;SLC25A43;KIF21A;GYG2;WHSC1L1;SYBU;EPHA6;KCNH8;USP3;DNAJB14;LDOC1;SYTL4;HDHD1;SLC9A7;MAP7D2;PRR16;TFAM;SPIN2A;WFDC10A;DGKK;DGKH;ZNF275;BEX2;BEX1;MAOB;TNKS;AGAP11;ARHGAP17;CD99L2;FOXO4;ACACA;MYL12A;ARHGAP21;CALCR;TSPAN7;ESD;ZNF701;KRTAP4-2;RAI2;GSDMA;OPN3;IQSEC2;CADM1;SETDB2;SIAH1;TREX2;C20ORF26;RAB39B;NETO2;SSH2;ESR2;FAM111B;GNAS;PIR;B…
H3K4me1 Penis Foreskin Fibroblast Primary Cells	84/3933	1	1		0.999989	1	1.63628	-1.21323e-10	PTPRR;ACSM3;MRPS11;ZNF45;SYNE2;ZNF280D;GYS1;OPHN1;MECOM;CA5B;SPTLC3;ZSCAN30;RUVBL2;ZNF41;POLI;BAALC;KIF21A;METTL15;CEP290;SYBU;WHSC1L1;OFD1;SNORD58A;ZNF880;EPHA6;KCND1;KSR1;TRPC4;LRRC49;TSC22D3;USP3;ATP6AP2;IL18;DNAJB14;NRG1;MRPL46;MID2;TANC2;LCA5L;MED23;ARMCX6;MAP7D2;SNORA69;RAPGEF2;WFDC10A;ARHGEF6;ZNF271;FOXO4;HSD17B10;MED12L;COCH;PRTG;FAM156A;SNORD114-19;CALCR;MIR4529;TSPAN7;TCEAL1;SLITRK6;MIR…
H3K4me1 Pancreatic Islets	47/1952	0.999999	1		0.975085	1	-0.0884072	8.3409e-08	PSMD10;KDM5C;ADPGK;ABCB7;ZNF271;CUL3;MRPS11;CEP85L;ZNF45;ACACA;MIR873;OPHN1;CA5B;SULT1E1;SPTLC3;ZSCAN30;GNAT3;ZNF41;MIR3688-2;KIF21A;SLC25A21;ERC1;GYG2;IDH3A;TRAPPC2;KRT222;OFD1;LRRC49;SETDB2;C20ORF26;DNAJB14;RSRC2;MRPL46;SUPT3H;ZDHHC15;MED23;ARHGAP32;MIR586;DIAPH3;KIAA1432;FAS;TFAM;RAPGEF2;ATG4A;UBAP2;PIN4;ZNF334
H3K4me1 Neurosphere Cultured Cells Ganglionic Eminence Derived	177/7002	1	1		0.999964	1	0.685583	-8.78177e-11	ACSM3;NRK;DACH2;UXT;RPS6KA6;ZFP36;RGS1;ZSCAN30;FDXR;BAALC;ZNF826P;SLC25A43;KIF21A;PIM2;SYBU;EPHA6;KCNH8;DNAJB14;LDOC1;SDHD;SYTL4;FTSJ1;MID2;RFX7;ARMCX6;COL4A6;PRR16;COL4A5;DGKK;ZNF432;BEX2;CHRNA3;MAOB;ABCB7;ZNF271;IGSF1;AGAP11;MTMR8;CD99L2;LPAR4;HTATSF1;ACACA;MYL12A;MTM1;PORCN;HMBOX1;CALCR;MIR4289;ZNF701;FAM192A;RAI2;TRAPPC2;PDHA1;APOOL;SETDB2;C20ORF26;TPTEP1;SSH2;CP;ESR2;NDC80;ARHGAP32;KIF18A;DI…
H3K4me1 Neurosphere Cultured Cells Cortex Derived	198/7814	1	1		0.999971	1	-0.443147	1.16636e-10	ACSM3;RPS6KA3;RPS6KA6;ZSCAN30;EPHA6;LDOC1;SYTL4;HDHD1;PRR16;TFAM;SPIN2A;BEX2;MAOB;ABCB7;ZNF271;IGSF1;CD99L2;LPAR4;HTATSF1;TSPAN7;ZNF701;FAM192A;RBM10;TBC1D8B;ZRSR2;APOOL;SETDB2;C20ORF26;RAB39B;BBIP1;CP;PTPRR;ZNF493;CHM;HCCS;ZNF45;BRCA1;ZCCHC18;FAM127C;MED12;ZNF808;GYS1;NHSL2;PCLO;MECOM;ZMYM3;SPTLC3;ZNF41;DLGAP1;CLIC2;OFD1;MST4;SNORA70;KCND1;LRRC49;TSC22D3;LRRIQ1;SYP;SUPT3H;RAP2C;MED23;PIGA;TMSB15…
H3K4me1 Muscle Satellite Cultured Cells	147/7385	1	1		1	1	0.948575	-8.39979e-11	PCGEM1;ELK1;ABCA13;GPATCH8;GPR173;ZSCAN30;ZXDB;CHORDC1;FAM122C;FDXR;PLS3;KIF21A;PIM2;EPHA6;KCNH8;ATP11C;DNAJB14;LDOC1;SDHD;MID2;SLC9A7;MORF4L2;ARMCX6;PRR16;COL4A5;TFAM;ZNF432;DGKH;TNKS;GPR82;MED12L;CALCR;ZNF701;KRTAP4-2;MIR4680;PDHA1;CADM1;LHFP;C20ORF26;NETO2;SSH2;ESR2;NDC80;FAM111B;KIF18A;TMEM114;PKIA;PIR;BLMH;PIN4;BRWD1;GPR101;ZNF530;SMG1;KDM5C;CSRNP3;CHD9;MRPS11;ZNF45;BRCA1;FAM127C;SYNE2;HERPU…
H3K4me1 Mobilized CD34 Primary Cells	310/11973	1	1		0.999995	1	-0.458541	9.31292e-11	CHIC1;ACSM3;ELK1;ABCA13;SNORD121A;UXT;GPR173;RPS6KA6;OPHN1;ZSCAN30;ZXDB;CHORDC1;AP1S2;FDXR;ZNF826P;KIF21A;RPL39;SNORD58B;SNORD58A;EPHA6;LDOC1;HDHD1;AR;PRR16;SPIN2B;TFAM;WFDC10A;UPRT;BEX2;BEX1;MAOB;ZNF271;ABCB7;CEP85L;MTMR8;CD99L2;HTATSF1;SAMSN1;TSPAN7;ZNF701;FAM192A;RBM10;TBC1D8B;ZRSR2;CADM1;APOOL;SETDB2;SIAH1;TREX2;C20ORF26;RAB39B;BBIP1;NETO2;FAM111B;WNK1;PKIA;MAGED2;PTPRR;MTMR10;SMG1;ZNF493;SPI…
H3K4me1 Mesenchymal Stem Cell Derived Adipocyte Cultured Cells	115/5812	1	1		1	1	1.36051	-1.1021e-10	GPR173;ZFP36;ZSCAN30;AP1S2;FDXR;SLC25A43;KIF21A;PIM2;WHSC1L1;SNORD58A;EPHA6;LMO3;DNAJB14;SDHD;FTSJ1;TANC2;HDHD1;SLC9A7;TFAM;DGKH;MIR548M;ZNF271;ACACA;ZNF701;KRTAP4-2;MIR4680;TRAPPC2;ZRSR2;SLC14A2;OPN3;CRADD;C20ORF26;NETO2;SSH2;NDC80;TMEM114;DIAPH3;PIR;BLMH;PIN4;ZNF530;CSRNP3;CHD9;ADPGK;MRPS11;CHM;HCCS;MIR505;ZNF45;FAM127C;RPGR;PHF8;ZNF280D;ZNF808;CA5B;SPTLC3;FUNDC1;SENP8;ZNF41;DNMT3B;IDS;CLIC2;CE…
H3K4me1 iPS DF 6.9	72/5549	1	1		1	1	0.644368	-1.07821e-10	PTPRR;ZNF493;ADPGK;ZMYND8;HTR2C;HERPUD1;ZNF280D;ADAMTS5;MECOM;SPTLC3;IDS;BAALC;DLGAP1;KIF21A;ERC1;GYG2;WHSC1L1;SYBU;MKL2;CHST7;EPHA6;TRPC4;LRRC49;TSC22D3;NRG1;SYP;MIR636;RAD51B;MIR3924;MAP7D2;SRSF2;PRR16;RAPGEF2;WFDC10A;RGS7BP;DGKK;DGKH;CEP85L;GLIS3;GDPD2;ARHGAP17;MYL12A;FGD1;PRTG;ARHGAP21;CALCR;STAMBPL1;HECTD2;ESD;FAM192A;CTNNA2;GABRE;GPC6;OPN3;CRADD;FEM1B;SETDB2;MSN;NETO2;APTX;SCAF4;ESR2;ZNF71;…
H3K4me1 iPS DF 19.11	79/5890	1	1		1	1	1.78693	7.9534e-12	WFDC9;PTPRR;MTMR10;ADPGK;HTR2C;KLHL34;BRCA1;HERPUD1;ZNF808;GPR173;ADAMTS5;GYS1;MECOM;CDH2;SPATA22;DNMT3B;POLI;BAALC;DLGAP1;KIF21A;ERC1;GYG2;SYBU;MKL2;SNORA70;SLC36A2;ZHX3;KCND1;EPHA6;KSR1;TRPC4;TSC22D3;LMO3;NRG1;DUSP9;ITFG1;RAD51B;RFX7;MAP7D2;PRR16;WFDC10A;MIR4731;DGKK;DNASE1L1;GLIS3;ACACA;FGD1;PRTG;ARHGAP21;PORCN;CALCR;ESD;KRTAP4-2;GABRE;ZNF345;GPC6;SMARCE1;ARFGEF2;SLC35A1;GSDMA;CRADD;IQSEC2;CAD…
H3K4me1 IMR90	119/7093	1	1		1	1	1.30668	-7.81797e-11	ERCC6L;FMR1;ELK1;ABCA13;GPATCH8;GPR173;OPHN1;ZSCAN30;ZXDB;AP1S2;BAALC;PLS3;SLC25A43;KIF21A;PIM2;GYG2;SNORD58A;EPHA6;KCNH8;ATP11C;DNAJB14;TANC2;HDHD1;SLC9A7;ARMCX6;MAP7D2;SPIN2A;DGKH;BEX2;TNKS;ARHGAP17;ACACA;MED12L;EBP;TSPAN7;ESD;MIR4289;ZNF701;STK38L;KRTAP4-2;MIR4680;ZRSR2;SLC14A2;OPN3;IQSEC2;MSN;NETO2;FAM111B;KIF18A;GNAS;PIR;BRWD1;GPR101;MIR31HG;SMG1;MTMR10;CHD9;FAM127C;HERPUD1;ZNF808;CA5B;ZMYM3…
H3K4me1 H9	47/2822	1	1		0.999999	1	0.251601	-6.37656e-11	PTPRR;FIGF;CHD9;ADPGK;CEP85L;AGAP11;MGST1;GDPD2;HTR2C;MYL12A;EDA2R;PHF8;HERPUD1;RGAG1;ADAM28;CALCR;TCEAL5;CA5B;SPTLC3;PLS3;KIF21A;CHML;RPL17;SNORD58B;LGI1;SNORD58A;ZHX3;CRADD;TRPC4;ATP11C;BBOX1;RPL17-C18ORF32;SSH2;DUSP9;ARHGAP32;ELF1;MIR3924;ZNF71;PKIA;IL1RAPL1;PIR;PLP1;PDCD4;DCX;RAPGEF2;CLC;ZNF530
H3K4me1 H1 Derived Mesenchymal Stem Cells	107/6271	1	1		1	1	0.386208	-6.95791e-11	ACSM3;DACH2;GPATCH8;ZFP36;ZSCAN30;BAALC;KIF21A;PIM2;SYBU;EPHA6;KCNH8;LMO3;SDHD;AR;MAP7D3;SLC9A7;MAP7D2;PRR16;DGKH;BEX2;BEX1;ZNF271;GLIS3;CD99L2;ACACA;MED12L;ARHGAP21;PORCN;CALCR;TSPAN7;ESD;ZNF701;RAI2;PDHA1;OPN3;CRADD;LHFP;PHKB;NETO2;ESR2;NDC80;FAM111B;GJB1;PKIA;GPR101;MIR31HG;ZCCHC2;SLC25A5-AS1;ZNF530;PTPRR;MTMR10;ADPGK;MRPS11;HTR2C;BRCA1;HERPUD1;ZNF280D;MED12;ZNF808;ADAMTS5;ZIC3;POLI;DLGAP1;GPR…
H3K4me1 H1 BMP4 Derived Trophoblast Cultured Cells	100/6403	1	1		1	1	-0.255204	7.80142e-11	ZMYND8;ZFP36;CDH2;BAALC;SLC25A43;KIF21A;PIM2;SYBU;EPHA6;KCNH8;LMO3;USP3;SDHD;SLC9A7;MAP7D2;PRR16;DGKK;DGKH;CEP85L;GLIS3;ARHGAP17;MEG8;ACACA;MYL12A;PORCN;CALCR;TSPAN7;ESD;ZNF701;FAM192A;RAI2;OPN3;IQSEC2;LHFP;PHKB;NETO2;ESR2;NDC80;FAM111B;ARHGAP32;GJB1;DIAPH3;WNK1;PKIA;GPR101;BRWD1;ZNF530;SYCP2;ADPGK;HTR2C;BRCA1;ZNF280D;ZNF808;MECOM;ZIC3;DNMT3B;POLI;DLGAP1;ERC1;GPRASP1;RAB8B;IDH3A;MKL2;TRPC5;SLC36A…
H3K4me1 H1 BMP4 Derived Mesendoderm Cultured Cells	88/5359	1	1		1	1	1.18315	-1.28421e-10	WFDC9;PTPRR;CHD9;ADPGK;MRPS11;BRCA1;ZNF45;GYS1;PCLO;MECOM;SPTLC3;ZSCAN30;RUVBL2;FDXR;IDS;KIF21A;PIM2;ERC1;WHSC1L1;SYBU;IDH3A;OR6C70;CHST7;SLC36A2;ZHX3;EPHA6;KSR1;LRRC49;TSC22D3;KCNH8;LMO3;DNAJB14;SDHD;SMC1A;MRPL46;ITFG1;LCA5L;ELF1;OR6X1;PRR16;TFAM;MIR3169;WFDC10A;DGKH;ZNF271;TNKS;CEP85L;GLIS3;GDPD2;LPAR4;ACACA;COCH;FGD1;CALCR;BTAF1;TBX22;ESD;METTL4;CSK;CCDC77;CHML;CTNNA2;GABRE;RIBC1;EPS15;SMARCE1…
H3K4me1 H1	110/7652	1	1		1	1	-0.0152346	2.76983e-12	CHRM2;ACSM3;FMR1;NRK;ELK1;GPR173;SPATA22;ZSCAN30;BAALC;KIF21A;GYG2;SYBU;SNORD58B;SNORD58A;EPHA6;LMO3;USP3;DNAJB14;LDOC1;HCFC1;MIR3924;SLC9A7;MAP7D2;PRR16;WFDC10A;CHRNA3;MAOB;ZNF271;GLIS3;ARHGAP17;ACACA;MTM1;PORCN;ESD;OPN3;POU2F1;CRADD;SIAH1;C20ORF26;RPL17-C18ORF32;ESR2;FAM111B;ARHGAP32;TMEM114;DIAPH3;PKIA;GPR101;BRWD1;MIR31HG;PTPRR;MTMR10;CSRNP3;CHD9;HTR2C;BRCA1;ZNF45;FAM127C;SYNE2;TMEM187;HERPUD…
H3K4me1 Fetal Lung	162/8234	1	1		1	1	0.695609	-6.83907e-11	OTUD5;CHIC1;NRK;KLHL34;DACH2;ELK1;GPR173;CDH2;RGS1;ZSCAN30;RUVBL2;PLS3;SLC25A43;KIF21A;PIM2;SOX6;WHSC1L1;SYBU;SNORD58B;SNORD58A;EPHA6;KCNH8;LMO3;ATP11C;SDHD;MID2;MAP7D2;SRSF2;COL4A6;COL4A5;DGKK;ZNF432;DGKH;PSMD10;CHRNA3;MIR548M;ZNF271;IGSF1;CEP85L;ACACA;MED12L;CALCR;MIR4289;ZNF701;TRAPPC2;PDHA1;SETDB2;C20ORF26;SSH2;ESR2;NDC80;ARHGAP32;KIF18A;DIAPH3;MIR188;PKIA;BLMH;PIN4;GPR101;MIR31HG;ZNF530;SMG1…
H3K4me1 Fetal Brain	179/8255	1	1		1	1	0.59196	-6.73539e-11	ERCC6L;NRK;KLHL34;DACH2;ZFP36;RUVBL2;AP1S2;FDXR;PLS3;KNTC1;SLC25A43;PIM2;GYG2;SYBU;SNORD58B;SNORD58A;EPHA6;KCNH8;ATP11C;DNAJB14;SDHD;MFSD11;MID2;HDHD1;MIRLET7C;SLC9A7;MAP7D2;COL4A6;SRSF2;PRR16;COL4A5;DGKK;ZNF432;DGKH;BEX2;ABCB7;IGSF1;CEP85L;GLIS3;ARHGAP17;ACACA;MYL12A;MED12L;HMBOX1;CALCR;ZNF701;TBC1D8B;TRAPPC2;ZRSR2;OPN3;SETDB2;SIAH1;C20ORF26;AMMECR1;MSN;RPL17-C18ORF32;ESR2;NDC80;FAM111B;ARHGAP32…
H3K4me1 Duodenum Smooth Muscle	38/2384	1	1		1	1	0.169042	-6.65228e-11	ADPGK;MRPS11;ZNF45;RCHY1;ACACA;GYS1;HMBOX1;MIR4529;MECOM;MIR4289;METTL4;FDXR;POLI;MIR3688-2;CTNNA3;ERC1;METTL15;ZNF345;WHSC1L1;ABCC3;ZHX3;LMO3;C20ORF26;DNAJB14;SDHD;TTC18;SSH2;MRPL46;SUPT3H;DIAPH3;BRE;PKIA;FAS;MIR4731;UBAP2;BLMH;DGKH;ZNF530
H3K4me1 Duodenum Mucosa	119/5560	1	1		1	1	0.454825	-8.76487e-11	CHIC1;ACSM3;ELK1;ZFP36;OPHN1;RGS1;ZSCAN30;RUVBL2;CHORDC1;AP1S2;FDXR;KIF21A;WHSC1L1;SYBU;EPHA6;KCNH8;LMO3;USP3;DNAJB14;SDHD;SLC9A7;MAP7D2;ZNF432;DGKH;ZNF271;MIR374B;NDUFB11;CEP85L;GLIS3;MGST1;FOXO4;HTATSF1;ACACA;MED12L;PORCN;ESD;MIR4289;ZNF701;RBM10;TBC1D8B;TRAPPC2;OPN3;PDHA1;CRADD;IQSEC2;C20ORF26;ESR2;NDC80;ARHGAP32;KIF18A;GJB1;DIAPH3;BLMH;PIN4;GPR101;MIR31HG;SLC25A5-AS1;ZNF530;KDM5C;ADPGK;MRPS11…
H3K4me1 Colonic Mucosa	183/8202	1	1		1	1	0.501343	-6.93558e-11	ACSM3;DACH2;GPATCH8;UXT;GPR173;CDH2;ZSCAN30;AP1S2;FDXR;BAALC;KIF21A;PIM2;GYG2;WHSC1L1;SYBU;SNORD58B;TSPYL2;SNORD58A;EPHA6;KCNH8;USP3;DNAJB14;LDOC1;THOC2;SDHD;MFSD11;MID2;HDHD1;SLC9A7;MAP7D2;PRR16;TFAM;UPRT;DGKK;ZNF275;BEX2;MAOB;ZNF271;NDUFB11;CEP85L;GLIS3;MGST1;CD99L2;FOXO4;ACACA;MYL12A;MED12L;MTM1;ARHGAP21;EBP;PORCN;HMBOX1;ESD;TSPAN7;MIR4289;ZNF701;FAM192A;RBM10;TBC1D8B;ZRSR2;PDHA1;OPN3;POU2F1;C…
H3K4me1 Colon Smooth Muscle	79/3965	1	1		1	1	1.95329	-2.96645e-11	ACSM3;ADPGK;MRPS11;ZNF45;BRCA1;ZCCHC18;RPGR;UXT;MED12;ZNF808;GPR173;GYS1;MECOM;ZSCAN30;ZNF41;DNMT3B;FDXR;POLI;KIF21A;SLC25A43;PIM2;OFD1;ABCC3;SNORA70;EPHA6;KCND1;KCNH8;LRRC49;ATP6AP2;DNAJB14;MRPL46;FTSJ1;SUPT3H;HDHD1;MED23;IL1RAPL1;COL4A6;PRR16;COL4A5;TFAM;ASPA;ARHGEF6;ZNF271;AGAP11;UACA;COCH;ACACA;FAM156A;TCEAL4;PDZD11;MIR4767;TSPAN7;ZNF701;CTNNA3;ZNF345;IGBP1;TRAPPC2;C20ORF26;APEX2;BBOX1;NETO2;…
H3K4me1 Chondrocytes from Bone Marrow Derived Mesenchymal Stem Cell Cultured Cells	136/5860	1	1		1	1	1.65663	-8.39999e-11	CHIC1;ACSM3;NRK;GPR173;ZFP36;OPHN1;CDH2;ZSCAN30;AP1S2;FDXR;SLC25A43;KIF21A;PIM2;SOX6;SNORD58A;EPHA6;CASK;DNAJB14;MFSD11;MID2;RFX7;SLC9A7;MORF4L2;SRSF2;TFAM;ZNF432;DGKH;ABCB7;FOXO4;ACACA;MED12L;EBP;TSPAN7;ZNF701;KRTAP4-2;TRAPPC2;ZRSR2;SLC14A2;CRADD;CADM1;C20ORF26;NETO2;SSH2;ESR2;FAM111B;ARHGAP32;DIAPH3;KIF4A;PIR;BLMH;PIN4;ZCCHC2;SLC25A5-AS1;ZNF530;SPIN4;MRPS11;CHM;ZNF45;ZCCHC18;SYNE2;ZNF280D;MED12…
H3K4me1 CD8 Naive Primary Cells	134/6393	1	1		1	1	-0.248266	8.70704e-11	CHIC1;ACSM3;UXT;ZFP36;RGS1;RUVBL2;ZXDB;AP1S2;FDXR;BAALC;SLC25A43;KIF21A;PIM2;WHSC1L1;KCNH8;ATP11C;FTSJ1;MID2;HDHD1;SLC9A7;ZNF432;DGKH;PSMD10;CHRNA3;ABCB7;NDUFB11;CD99L2;HTATSF1;SAMSN1;ACACA;MED12L;EBP;TSPAN7;RBM10;TRAPPC2;LHFP;C20ORF26;FAM199X;NETO2;SSH2;ESR2;NDC80;FAM111B;DIAPH2;MIR586;DIAPH3;KIF4A;GNAS;BLMH;PIN4;GPR101;BRWD1;SLC25A5-AS1;ZNF530;CHD9;MRPS11;CXORF65;HCCS;BRCA1;ZCCHC18;NXT2;FAM127C…
H3K4me1 CD8 Memory Primary Cells	101/5259	1	1		1	1	1.39886	-1.18238e-10	ACSM3;UXT;RUVBL2;ZXDB;AP1S2;FDXR;WHSC1L1;KCNH8;ATP11C;SDHD;FTSJ1;MID2;ZNF432;DGKH;PSMD10;CD99L2;HTATSF1;ACACA;MED12L;EBP;PORCN;ZNF701;FAM192A;GSDMA;PDHA1;CADM1;C20ORF26;MSN;NETO2;ESR2;FAM111B;DIAPH2;KIF18A;DIAPH3;PKIA;BLMH;PIN4;BRWD1;SLC25A5-AS1;ZNF530;CHD9;MRPS11;FHL1;HCCS;MIR505;BRCA1;ZNF45;ZCCHC18;NXT2;RPGR;PHF8;GYS1;FUNDC1;METTL15;IDH3A;ZNF880;SNORA70;LRRC49;TSC22D3;ATP6AP2;MIR1539;CA5BP1;MRP…
H3K4me1 CD4+ CD25int CD127+ Tmem Primary Cells	35/2991	1	1		1	1	0.588801	-1.15405e-10	CHD9;ZNF271;CUL3;MRPS11;AGAP11;CHM;ARHGAP17;ZNF45;BRCA1;IL2RG;UACA;MRPL33;HERPUD1;ZNF808;NT5DC1;ZSCAN30;RGS1;ESD;ZNF701;ZNF345;IDH3A;SNORD58B;SNORD58A;SNORA70;KCND1;CRADD;SDHD;TTC18;MIR1539;SCAF4;NBR2;FAM111B;MIR3941;BRE;ZNF239
H3K4me1 CD4+ CD25+ CD127- Treg Primary Cells	98/5677	1	1		1	1	0.427067	-7.27496e-11	OTUD5;ACSM3;FMR1;ELK1;ZSCAN30;ZXDB;AP1S2;FDXR;SNORD58B;SNORD58A;KCNH8;ARMCX2;MORF4L2;UPRT;DGKH;ZNF271;TNKS;ACACA;MED12L;EBP;PORCN;HMBOX1;ZNF701;POU2F1;CRADD;CADM1;LHFP;NETO2;SSH2;NDC80;KIF18A;DIAPH3;BLMH;BRWD1;GPR101;MIR31HG;SLC25A5-AS1;ZNF530;SMG1;KDM5C;ZNF493;CHD9;MRPS11;CHM;BRCA1;ZNF45;SYNE2;RPGR;MED12;ZNF808;CA5B;ZMYM3;FUNDC1;ZNF41;DNMT3B;IDS;ERC1;IDH3A;RAB8B;ZNF880;SNORA70;KCND1;NCOA5;LRRC49…
H3K4me1 CD4+ CD25- Th Primary Cells	148/6222	1	1		1	1	0.704775	-8.6983e-11	ERCC6L;CHIC1;ACSM3;FMR1;DACH2;ELK1;UXT;RPS6KA3;ZFP36;OPHN1;CDH2;RGS1;ZXDB;RUVBL2;CHORDC1;AP1S2;FDXR;BAALC;SLC25A43;RPL39;EPHA6;KCNH8;HDHD1;ARMCX2;SLC9A7;MORF4L2;MAP7D2;PRR16;ZNF432;DGKH;PSMD10;BEX2;CUL3;CD99L2;FTX;HTATSF1;SAMSN1;ACACA;MED12L;EBP;PORCN;TSPAN7;ZNF701;TBC1D8B;TRAPPC2;PDHA1;IQSEC2;APOOL;LHFP;SIAH1;C20ORF26;MSN;TPTEP1;NETO2;ESR2;DIAPH2;DIAPH3;KIF4A;PKIA;GNAS;MAGED2;ZNF530;SMG1;KDM5C;C…
H3K4me1 CD4+ CD25- IL17+ PMA-Ionomcyin stimulated Th17 Primary Cells	104/4661	1	1		0.999989	1	0.535895	-1.08285e-10	ERCC6L;ACSM3;UXT;ZFP36;OPHN1;SLC25A43;EPHA6;KCNH8;SDHD;SLC9A7;MAP7D2;ZNF432;DGKH;ABCB7;NDUFB11;MTMR8;CD99L2;FTX;ACACA;MED12L;EBP;PORCN;HMBOX1;ZMAT1;ESD;FAM192A;RBM10;TRAPPC2;GSDMA;PDHA1;CRADD;LHFP;C20ORF26;PHKB;ESR2;FAM111B;DIAPH2;DIAPH3;KIF4A;GNAS;PIN4;GPR101;BRWD1;MIR31HG;SLC25A5-AS1;ZNF530;CHD9;MRPS11;FHL1;CHM;HCCS;BRCA1;RPGR;PHF8;TRO;ZNF808;FUNDC1;ZNF41;DNMT3B;POLI;ERC1;MKL2;ZNF880;SNORA70;KC…
H3K4me1 CD4+ CD25- CD45RO+ Memory Primary Cells	87/4462	1	1		1	1	-0.116623	2.90169e-11	KDM5C;CHIC1;ACSM3;CHD9;ADPGK;MRPS11;CHM;BRCA1;ZNF45;RPGR;HERPUD1;PHF8;UXT;ZNF808;MECOM;CA5B;FUNDC1;ZXDB;DNMT3B;AP1S2;FDXR;ZNF826P;SLC25A43;KIF21A;CEP290;IDH3A;RAB8B;FMR1-AS1;ZNF880;SNORA70;PDCD6IP;NCOA5;GPR34;LRRC49;DYNLT3;ATP11C;MRPL46;CA5BP1;MED23;ELF1;MORF4L2;HNRNPH2;CXORF57;ZNF432;DNASE1L1;PRPS1;ZNF271;TNKS;ABCB7;AGAP11;MOSPD2;SAMSN1;UACA;HSD17B10;COCH;ENOX2;NT5DC1;C6ORF165;PORCN;FAM156A;ZNF7…
H3K4me1 CD4+ CD25- CD45RA+ Naive Primary Cells	81/3910	1	1		0.999995	1	2.14	2.63342e-12	CHD9;SPIN4;MRPS11;FHL1;HCCS;ZCCHC18;BRCA1;RPGR;TRO;MECOM;ZIC3;DNMT3B;AP1S2;BAALC;KIF21A;SLC25A43;OFD1;KCND1;KCNH8;LRRC49;ATP6AP2;ATP11C;LDOC1;SYP;MIR1539;MRPL46;MID2;ZDHHC15;SLC9A7;MAP7D2;SNORA69;EXOC5;SLC25A5;ZNF432;DNASE1L1;CHRNA3;RPL10;NDUFB11;MOSPD2;CD99L2;HTATSF1;UACA;HSD17B10;COCH;TCEAL8;PRTG;FAM156A;EBP;C6ORF165;HECTD2;HAUS7;PDZD11;TSPAN7;REPS2;ZNF345;RBM10;IGBP1;NEGR1;LHFP;NETO2;TTC18;SSH…
H3K4me1 CD4 Naive Primary Cells	114/6010	1	1		1	1	1.8535	8.43566e-11	ACSM3;GPATCH8;ZXDB;RUVBL2;CHORDC1;AP1S2;FDXR;ZNF826P;KCNH8;ATP11C;SDHD;FTSJ1;ZNF432;DGKH;ABCB7;ZNF271;TNKS;NDUFB11;AGAP11;GLIS3;MTMR8;ACACA;MED12L;EBP;PORCN;HMBOX1;TSPAN7;ZNF701;RBM10;LHFP;NETO2;SSH2;ESR2;FAM111B;DIAPH2;MIR586;DIAPH3;KIF4A;BLMH;PIN4;MIR31HG;SLC25A5-AS1;ZNF530;CHD9;MRPS11;FHL1;CHM;HCCS;BRCA1;ZCCHC18;SYNE2;RPGR;HERPUD1;PHF8;GYS1;MECOM;ZIC3;FUNDC1;ZNF41;DNMT3B;CEP290;METTL15;IDH3A;R…
H3K4me1 CD4 Memory Primary Cells	140/6807	1	1		1	1	0.33649	-5.07664e-11	ACSM3;GPR65;GPATCH8;UXT;ZXDB;SLC25A43;KIF21A;KCNH8;SDHD;MID2;SLC9A7;MORF4L2;UPRT;ZNF432;DGKH;PSMD10;BEX2;ABCB7;TNKS;CUL3;AGAP11;GLIS3;MTMR8;HTATSF1;SAMSN1;GPR82;MED12L;EBP;PORCN;HMBOX1;TSPAN7;ZNF701;TBC1D8B;GSDMA;OPN3;LHFP;SIAH1;RAB39B;MSN;SSH2;ESR2;FAM111B;DIAPH2;DIAPH3;KIF4A;PKIA;PIN4;GPR101;BRWD1;SLC25A5-AS1;ZNF530;CHD9;KCNC2;MRPS11;FHL1;CHM;HCCS;BRCA1;MIR505;ZNF45;FAM127C;SYNE2;RPGR;HERPUD1;P…
H3K4me1 CD34 Cultured Cells	153/6532	1	1		0.999995	1	0.4922	-8.41954e-11	ERCC6L;CHIC1;ACSM3;KLHL34;ARID4B;ABCA13;SNORD121A;ZFP36;CDH2;ZSCAN30;RUVBL2;ZNF449;FDXR;KIF21A;EPHA6;KCNH8;CASK;DNAJB14;SDHD;MFSD11;FTSJ1;MID2;SLFN14;MORF4L2;ARMCX6;PRR16;TFAM;DGKH;ZNF271;TNKS;NDUFB11;HTATSF1;SAMSN1;ACACA;MED12L;EBP;PORCN;CALCR;ESD;ZNF701;FAM192A;RBM10;TBC1D8B;TRAPPC2;ZRSR2;PDHA1;LHFP;C20ORF26;FAM199X;NETO2;SSH2;ESR2;NDC80;FAM111B;ARHGAP32;KIF18A;DIAPH2;TMEM114;DIAPH3;KIF4A;PKIA;…
H3K4me1 Breast vHMEC	97/4988	1	1		1	1	1.63287	-1.01272e-10	ACSM3;ABCA13;ZFP36;CDH2;ZSCAN30;RUVBL2;FDXR;PIM2;SNORD58A;EPHA6;KCNH8;LMO3;DNAJB14;SDHD;FTSJ1;MID2;MAP7D2;ZNF432;NDUFB11;CEP85L;CD99L2;FOXO4;ACACA;MED12L;PORCN;TSPAN7;ESD;ZNF701;RBM10;TRAPPC2;ZRSR2;CRADD;KLRC4;SETDB2;C20ORF26;ESR2;NDC80;ARHGAP32;BLMH;PIN4;BRWD1;MIR31HG;SLC25A5-AS1;ZNF530;ADPGK;MRPS11;BRCA1;ZNF45;NXT2;ZNF280D;MIR873;ZNF808;ADAMTS5;GYS1;MECOM;CA5B;SPTLC3;FUNDC1;SENP8;RAB8B;OFD1;MKL…
H3K4me1 Breast Myoepithelial Cells	113/5445	1	1		1	1	0.970772	-1.17465e-10	ACSM3;DACH2;GPR173;CDH2;ZSCAN30;RUVBL2;AP1S2;FDXR;KIF21A;PIM2;SYBU;EPHA6;DNAJB14;SDHD;HDHD1;PRR16;MAGEB1;DGKK;ZNF432;MAOB;ZNF271;MIR374B;IGSF1;CD99L2;ACACA;MED12L;CALCR;LINC00314;ZNF701;TRAPPC2;PDHA1;SSH2;ESR2;FAM111B;ARHGAP32;DIAPH2;DIAPH3;KIF4A;BLMH;PIN4;GPR101;ZNF530;PTPRR;ADPGK;MRPS11;ZNF45;ZCCHC18;HERPUD1;MED12;ZNF808;GYS1;CA5B;ZIC3;FUNDC1;TMSB4X;ZNF41;DNMT3B;DLGAP1;OFD1;ABCC3;SNORA70;KCND1;…
H3K4me1 Brain Substantia Nigra	105/5820	1	1		1	1	1.52198	-1.0713e-10	GPR173;CDH2;RUVBL2;FDXR;SLC25A43;KIF21A;PIM2;WHSC1L1;EPHA6;KCNH8;LMO3;USP3;DNAJB14;SDHD;HDHD1;PRR16;ZNF432;DGKH;PSMD10;AGAP11;CEP85L;GLIS3;MGST1;ACACA;PORCN;HMBOX1;MIR4289;FAM192A;TRAPPC2;PDHA1;CADM1;C20ORF26;FAM111B;ARHGAP32;TMEM114;DIAPH3;PKIA;KIF4A;BLMH;PIN4;GPR101;MIR4791;MIR31HG;ZNF530;PTPRR;CHD9;ADPGK;MRPS11;HCCS;BRCA1;ZNF45;ZCCHC18;SYNE2;MED12;ZNF808;ADAMTS5;GYS1;PCLO;DNMT3B;IDS;POLI;DLGAP…
H3K4me1 Brain Mid Frontal Lobe	97/5193	1	1		1	1	1.14646	-1.19528e-10	ELK1;GPR173;ZFP36;FDXR;KIF21A;PIM2;SYBU;SNORD58B;SNORD58A;EPHA6;KCNH8;DNAJB14;SDHD;HDHD1;PRR16;MIR4731;DGKK;ZNF432;DGKH;CEP85L;ACACA;HMBOX1;CALCR;ESD;TRAPPC2;PDHA1;CRADD;SETDB2;PHKB;SSH2;RPL17-C18ORF32;ESR2;FAM111B;ARHGAP32;TMEM114;DIAPH3;KIF4A;BLMH;MIR31HG;ZNF530;PTPRR;ADPGK;MRPS11;HTR2C;BRCA1;ZNF45;FAM127C;MED12;ZNF808;ADAMTS5;GYS1;DNMT3B;POLI;ERC1;CEP290;IDH3A;OFD1;ABCC3;SNORA70;KCND1;PDCD6IP;…
H3K4me1 Brain Inferior Temporal Lobe	105/5526	1	1		1	1	0.64029	-1.03691e-10	OTUD5;OPHN1;FDXR;SLC25A43;PIM2;WHSC1L1;SYBU;EPHA6;KCNH8;LMO3;USP3;DNAJB14;FTSJ1;HDHD1;SLC9A7;PRR16;DGKK;ZNF432;ABCB7;CEP85L;ACACA;MYL12A;ESD;MIR4289;ZNF701;TRAPPC2;OPN3;SETDB2;C20ORF26;ESR2;FAM111B;ARHGAP32;KIF18A;TMEM114;DIAPH3;KIF4A;BLMH;PIN4;GPR101;MIR4791;MIR31HG;SLC25A5-AS1;ZNF530;PTPRR;CHD9;ADPGK;BRCA1;ZNF45;RPGR;MED12;ZNF808;ADAMTS5;GYS1;CA5B;ZIC3;SPTLC3;FUNDC1;DNMT3B;POLI;MIR3688-2;ERC1;M…
H3K4me1 Brain Hippocampus Middle	130/7798	1	1		1	1	-0.514082	1.30743e-10	OTUD5;NRK;ELK1;GPR173;ZFP36;AP1S2;FDXR;KIF21A;PIM2;WHSC1L1;SYBU;EPHA6;KCNH8;LMO3;USP3;ATP11C;DNAJB14;SDHD;MAP7D2;PRR16;TFAM;MIR4731;DGKK;DGKH;IGSF1;ACACA;MYL12A;MIR4289;ZNF701;FAM192A;TRAPPC2;OPN3;CRADD;SETDB2;C20ORF26;SSH2;ESR2;NDC80;FAM111B;ARHGAP32;KIF18A;TMEM114;DIAPH3;PKIA;PIR;BLMH;PIN4;GPR101;MIR4791;BRWD1;MIR31HG;SLC25A5-AS1;ZNF530;PTPRR;MRPS11;HTR2C;BRCA1;ZNF45;ZCCHC18;FAM127C;HERPUD1;ZNF…
H3K4me1 Brain Germinal Matrix	58/3743	1	1		1	1	2.02128	3.25839e-12	ADPGK;MRPS11;HCCS;FAM127C;ELK1;ZNF808;GYS1;PCLO;OPHN1;RUVBL2;DNMT3B;FDXR;SYBU;IDH3A;OFD1;CHST7;EPHA6;TRPC4;DNAJB14;MIR1539;FTSJ1;MRPL46;MED23;PRR16;MIR4530;HNRNPH2;DGKH;CHRNA3;RPL10;GLIS3;RCHY1;UACA;MYL12A;COCH;MED12L;FGD1;ACACA;MTM1;FAM156A;CALCR;STAMBPL1;METTL4;ZNF701;FAM192A;TRAPPC2;NEGR1;SETDB2;BBOX1;APTX;NDC80;ARHGAP32;KIF18A;DIAPH3;KIAA1432;PDCD4;UBAP2;MIR31HG;ZNF850
H3K4me1 Brain Cingulate Gyrus	106/5555	1	1		1	1	0.352945	-6.8044e-11	ELK1;ZFP36;OPHN1;ZSCAN30;AP1S2;FDXR;PIM2;RPL39;WHSC1L1;SNORD58B;SNORD58A;EPHA6;KCNH8;LMO3;USP3;TAS2R14;DNAJB14;FTSJ1;DGKK;DGKH;ABCB7;ZNF271;CEP85L;GLIS3;ACACA;MYL12A;ZNF701;TRAPPC2;CRADD;SETDB2;C20ORF26;RPL17-C18ORF32;ESR2;NDC80;FAM111B;ARHGAP32;TMEM114;DIAPH3;KIF4A;BLMH;PIN4;GPR101;MIR4791;MIR31HG;SLC25A5-AS1;ZNF530;HTR2C;BRCA1;ZNF45;ZCCHC18;FAM127C;MED12;ZNF808;ADAMTS5;GYS1;CA5B;DNMT3B;DLGAP1;E…
H3K4me1 Brain Anterior Caudate	113/5661	1	1		1	1	0.183352	-3.9567e-11	ELK1;ZFP36;ZSCAN30;RUVBL2;FDXR;PIM2;WHSC1L1;SNORD58B;TSPYL2;SNORD58A;EPHA6;DNAJB14;SDHD;HDHD1;RFX7;PRR16;DGKK;ZNF432;PSMD10;ZNF271;CEP85L;TAS2R46;ACACA;MYL12A;PORCN;HMBOX1;CALCR;MIR4289;ZNF701;TRAPPC2;ZRSR2;C20ORF26;RPL17-C18ORF32;CP;ESR2;NDC80;FAM111B;ARHGAP32;KIF18A;DIAPH3;KIF4A;PIR;BLMH;PIN4;GPR101;SLC25A5-AS1;ZNF530;PTPRR;MRPS11;HCCS;BRCA1;ZNF45;ZCCHC18;MED12;ZNF808;ADAMTS5;GYS1;MECOM;CA5B;ZN…
H3K4me1 Bone Marrow Derived Mesenchymal Stem Cell Cultured Cells	104/5312	1	1		1	1	1.30266	-1.13627e-10	ELK1;ZSCAN30;ZXDB;AP1S2;FDXR;PLS3;SLC25A43;PIM2;KCNH8;SDHD;HDHD1;MORF4L2;TFAM;ZNF432;DGKH;ZNF275;ZNF271;ACACA;MIR4289;MIR4680;TRAPPC2;SLC14A2;CRADD;LHFP;C20ORF26;NETO2;SSH2;FAM111B;ARHGAP32;KIF18A;TMEM114;DIAPH3;BLMH;GPR101;ZNF530;MTMR10;KDM5C;CSRNP3;CHD9;ADPGK;SPIN4;MRPS11;CHM;ZNF45;BRCA1;HERPUD1;ZNF808;PCLO;CA5B;SPTLC3;SENP8;FUNDC1;ZNF41;POLI;CEP290;METTL15;SGCG;IDH3A;OFD1;MKL2;ZNF880;SNORA70;Z…
H3K4me1 Adult Liver	132/4939	1	1		0.999017	1	1.19093	-1.38763e-10	NRK;DACH2;UXT;RPS6KA6;HMGN5;ZXDB;AP1S2;PLS3;WHSC1L1;SYBU;EPHA6;KCNH8;LMO3;CASK;DNAJB14;SDHD;FTSJ1;RFX7;SLC9A7;MAP7D2;COL4A6;PRR16;COL4A5;DGKK;ZNF432;DGKH;PSMD10;CHRNA3;CD99L2;HTATSF1;ACACA;MED12L;TSPAN7;ESD;LINC00314;RAI2;APOOL;LHFP;C20ORF26;NETO2;SSH2;ESR2;NDC80;FAM111B;ARHGAP32;MIR223;TMEM114;DIAPH3;WNK1;KIF4A;PKIA;GNAS;PIR;PIN4;BLMH;MIR31HG;ZNF530;CSRNP3;SPIN4;MRPS11;ZNF45;ZCCHC18;TRO;ZNF808;N…
H3K4me1 Adult Kidney	99/5652	1	1		1	1	0.0237404	-5.66029e-12	ACSM3;DACH2;ZFP36;RUVBL2;FDXR;PLS3;SLC25A43;PIM2;WHSC1L1;EPHA6;KCNH8;LMO3;DNAJB14;RFX7;TFAM;ZNF432;DGKH;TNKS;AGAP11;ACACA;PORCN;HMBOX1;ESD;FAM192A;TRAPPC2;PDHA1;OPN3;SETDB2;C20ORF26;NETO2;SSH2;ESR2;FAM111B;MIR586;GJB1;PKIA;KIF4A;PIR;BLMH;PIN4;BRWD1;MIR31HG;ZNF530;ADPGK;MRPS11;ZNF45;ZCCHC18;SERPINA7;MED12;GYS1;ZIC3;DNMT3B;IDS;DLGAP1;ERC1;OFD1;ABCC3;ZNF880;SNORA70;MIR99A;DCC;TRPC4;LRRC49;TSC22D3;AT…
H3K4me1 Adipose Nuclei	53/2902	1	1		0.999999	1	0.377162	-9.66744e-11	ADPGK;HCCS;ZNF45;GYS1;ZFP36;MECOM;SPTLC3;ZSCAN30;FDXR;ERC1;RPL39;CEP290;RAB8B;SNORA70;SLC36A2;PDCD6IP;KSR1;TRPC4;LMO3;LRRC49;MIR1539;RFX7;TFAM;RAPGEF2;MIR4731;ARHGEF6;ZNF271;NDUFB11;TNKS;ABCB7;CEP85L;GLIS3;CD99L2;PRTG;HMBOX1;METTL4;KRTAP4-2;FAM192A;GPC6;RBM10;SMARCE1;PLEKHA1;NEGR1;SETDB2;SSH2;OXR1;SCAF4;WNK1;KIAA1432;UBAP2;BLMH;PIN4;ZNF850
H3K4me1 Adipose Derived Mesenchymal Stem Cell Cultured Cells	140/6944	1	1		1	1	1.36688	-2.94055e-11	CHRM2;CHIC1;ACSM3;ELK1;GPATCH8;ZSCAN30;CHORDC1;AP1S2;FDXR;PLS3;KIF21A;PIM2;EPHA6;LMO3;SDHD;FTSJ1;HDHD1;COL4A5;TFAM;WFDC10A;MIR4731;DGKH;ZNF275;TNKS;AGAP11;CEP85L;MGST1;GPR82;ACACA;HMBOX1;CALCR;MIR452;ESD;MIR4289;KRTAP4-2;MIR4680;TRAPPC2;SLC14A2;PDHA1;OPN3;CRADD;CADM1;C20ORF26;SSH2;NDC80;FAM111B;KIF18A;DIAPH3;PKIA;PIR;PIN4;GPR101;ZNF530;KDM5C;CSRNP3;ADPGK;MRPS11;ZNF45;BRCA1;MIR505;FAM127C;SYNE2;HE…
H3K4ac IMR90	185/6751	1	1		0.966392	1	0.792633	-1.43266e-10	OTUD5;CHIC1;ARID4B;ABCA13;GPATCH8;GPR173;ZFP36;HMGN5;RGS1;ZSCAN30;ZXDB;MIR4503;FDXR;ZNF449;KNTC1;SLC25A43;PIM2;RPL39;SNORD58B;USP3;DNAJB14;THOC2;SDHD;MFSD11;FTSJ1;HCFC1;ARMCX2;RFX7;MORF4L2;COL4A6;SRSF2;PRR16;COL4A5;SPIN2B;TFAM;ZNF432;ZNF275;ZNF271;TNKS;ABCB7;NDUFB11;FOXO4;ACACA;MYL12A;EBP;PORCN;HMBOX1;ESD;MIR4289;ZNF701;FAM192A;KRTAP4-2;MIR4680;OR4F6;RBM10;TBC1D8B;TRAPPC2;ZRSR2;CRADD;SIAH1;MSN;PH…
H3K4ac H9	119/5643	1	1		0.999999	1	0.644518	-1.13705e-10	FMR1;ARID4B;UXT;ZSCAN30;RUVBL2;CHORDC1;AP1S2;PLS3;KNTC1;PIM2;RPL39;WHSC1L1;SNORD58B;LMO3;USP3;SDHD;COL4A6;SRSF2;COL4A5;TFAM;ZNF432;ZNF271;TNKS;ACACA;MYL12A;ESD;STK38L;FAM192A;OPN3;POU2F1;CRADD;SETDB2;SIAH1;TREX2;AMMECR1;MSN;PHKB;BBIP1;RPL17-C18ORF32;STAG2;PKIA;PIR;PIN4;BRWD1;SLC25A5-AS1;SMG1;KDM5C;ADPGK;MRPS11;HTR2C;CHM;BRCA1;TMEM187;HERPUD1;ZNF280D;RPS4X;GYS1;PCLO;ZIC3;TMSB4X;DNMT3B;POLI;DLGAP1;…
H3K4ac H1	74/4059	1	1		1	1	2.19196	2.52232e-10	WFDC9;ADPGK;MRPS11;GPATCH8;TMEM187;ZFP36;ZIC3;CHORDC1;ZNF826P;POLI;KNTC1;KIF21A;ERC1;WHSC1L1;MKL2;SNORD58B;ABCC3;SNORA70;MST4;GGPS1;TRPC4;DNAJB14;SDHD;MFSD11;MIR636;MRPL46;SRSF2;MIR4530;LUC7L3;EXOC5;RGS7BP;ZNF432;AKR1D1;GDPD2;RCHY1;MYL12A;ACACA;COCH;ARHGAP21;HMBOX1;BTAF1;ESD;CSK;RPL17;ZNF345;GPC6;SMARCE1;ARFGEF2;POU2F1;IQSEC2;CRADD;NEGR1;FEM1B;SETDB2;MSN;RSRC2;BBIP1;RPL17-C18ORF32;SSH2;CP;SCAF4;T…
H3K36me3 Treg Primary Cells	4/176	0.960831	1		0.832993	1	-0.476404	0.0190355	SNORA70;MIR491;CHML;SNORA11
H3K36me3 Stomach Smooth Muscle	6/259	0.987737	1		0.901492	1	-0.323406	0.00399049	MIR4759;MIR421;FIGF;SNORA70;MIR374B;SDHD
H3K36me3 Stomach Mucosa	3/227	0.991217	1		0.932092	1	-0.235307	0.00207587	SNORA70;MIR4530;SDHD
H3K36me3 Rectal Smooth Muscle	7/267	0.93363	1		0.689587	1	-0.727993	0.0499947	MIR421;SNORA70;MIR374B;SNORA69;ADAM20;DNAJB7;SDHD
H3K36me3 Peripheral Blood Mononuclear Primary Cells	5/196	0.994922	1		0.961724	1	-0.212698	0.00108281	SNORA70;CXORF65;TMSB4X;COL10A1;SNORD121A
H3K36me3 Penis Foreskin Fibroblast Primary Cells	9/638	0.999989	1		0.99723	1	0.102731	-1.09903e-06	SNORD114-9;MIR421;CRADD;MIR374B;CHML;SDHD;MEG8;SCAPER;RAB8B
H3K36me3 Pancreatic Islets	1/211	0.999668	1		0.995678	1	0.21622	-7.18973e-05	SNORA11
H3K36me3 Neurosphere Cultured Cells Ganglionic Eminence Derived	2/138	0.994637	1		0.971663	1	-0.137884	0.000741418	SNORA70;SNORA11
H3K36me3 Neurosphere Cultured Cells Cortex Derived	3/151	0.996729	1		0.979718	1	-0.0818213	0.00026806	SNORA70;SNORA11;SNORD121A
H3K36me3 Muscle Satellite Cultured Cells	9/292	0.851555	1		0.48726	1	-0.813226	0.130678	SNORD114-17;SNORD114-16;PDZD11;KIF4A;MRPS11;TMSB4X;MIR491;MRPL46;MIR4680
H3K36me3 Mobilized CD34 Primary Cells	7/509	0.999995	1		0.999095	1	0.13718	-7.52256e-07	SNORA70;MIR223;MIR99A;MIR491;COL10A1;CHML;MIRLET7C
H3K36me3 Mesenchymal Stem Cell Derived Adipocyte Cultured Cells	5/254	0.985919	1		0.89327	1	-0.332173	0.00471045	SNORA70;SNORD114-19;MIR452;SDHD;SNORA11
H3K36me3 iPS DF 6.9	49/4003	1	1		1	1	2.08936	-1.80625e-11	ADPGK;BRCA1;ZNF280D;ZNF808;ADAMTS5;CDH2;ZIC3;SPATA22;DLGAP1;ERC1;PIM2;SNORD58B;SNORD58A;SNORA70;EPHA6;KSR1;LRRC49;USP3;SDHD;MFSD11;MIR636;SRSF2;PRR16;DGKH;AGAP11;RCHY1;FAM214A;COCH;MED12L;PRTG;CALCR;HECTD2;METTL4;ZNF345;SNORA11;GPC6;SLC35A1;ARFGEF2;NETO2;NDC80;HIPK3;SCAF4;ESR2;NBR2;WNK1;PDCD4;BRWD1;ZCCHC2;SLC25A5-AS1
H3K36me3 iPS DF 19.11	56/4036	1	1		1	1	2.30182	6.61975e-11	KCNC2;ADPGK;ZMYND8;HERPUD1;POLI;BAALC;DLGAP1;KIF21A;ERC1;SYBU;WHSC1L1;ABCC3;SNORA70;CHST7;SLC36A2;EPHA6;KSR1;GGPS1;USP3;DNAJB14;MIR636;DUSP9;SRSF2;LUC7L3;ZNF239;MIR4731;DGKH;TNKS;ARHGAP17;UACA;COCH;MED12L;PRTG;NT5DC1;ARHGAP21;BTAF1;STAMBPL1;STK38L;UGGT2;SNORA11;SLC35A1;ARFGEF2;PLEKHA1;CADM1;FEM1B;NETO2;SSH2;HIPK3;SCAF4;ESR2;WNK1;ST5;GNAS;FAS;BRWD1;ZCCHC2
H3K36me3 IMR90	16/396	0.711127	1		0.236079	1	-1.08176	0.368776	SNORA70;DNAJB14;MIR505;SNORD113-5;TANC2;SNORD113-6;SNORD114-17;SNORD114-16;ELF1;SNORD114-18;MIR3941;SNORD114-13;IFNE;MIR491;DNAJB7;SNORA11
H3K36me3 H9	39/2414	1	1		0.999998	1	0.278609	-1.2191e-10	PRPS1;ADPGK;HTR2C;HCCS;BRCA1;MEG8;TRO;RGAG1;CCDC77;GYG2;ZNF345;SNORA11;CDR1;TRAPPC2;OFD1;SNORA70;MST4;GSDMA;FEM1B;C20ORF26;SDHD;MIR636;SMC1A;SSH2;CA5BP1;MRPL46;FTSJ1;HIPK3;NBR2;GJB1;ZNF71;PKIA;MAP7D2;SNORA69;TFAM;RGS7BP;GPR101;BRWD1;ZNF850
H3K36me3 H1 Derived Mesenchymal Stem Cells	11/1093	1	1		1	1	2.53597	6.57501e-11	MIR4759;MIR4769;WNK1;SNORA69;MIR4731;MFSD11;MIR636;CEP290;SNORA11;SNORD121A;SLC25A5-AS1
H3K36me3 H1 BMP4 Derived Trophoblast Cultured Cells	27/2756	1	1		1	1	0.256046	-8.55791e-11	GLIS3;HIF3A;ABCA13;SNORD121A;COCH;ARHGAP21;ADAMTS5;STAMBPL1;RUVBL2;DLGAP1;UGGT2;SNORA11;RAB8B;ZNF880;SNORA70;OPN3;GSDMA;FEM1B;TRPC4;USP3;MIR636;DUSP9;HIPK3;MAP7D2;SRSF2;SNORA69;ZNF239
H3K36me3 H1 BMP4 Derived Mesendoderm Cultured Cells	5/259	0.996715	1		0.962835	1	-0.164074	0.000539815	SNORD58A;ANKFN1;MIR3941;PMP22;SDHD
H3K36me3 H1	14/874	0.999998	1		0.997696	1	0.0832661	-1.83109e-07	SNORA70;MIR374B;GRID1;AKR1D1;NRG1;PRTG;ZNF280D;MIR421;MIR3941;GNAS;DNAJB7;CHML;SNORA11;CDR1
H3K36me3 Fetal Lung	18/570	0.937981	1		0.51186	1	-0.84138	0.0538701	SLC35A1;SNORA70;CRADD;NDUFB11;SDHD;HIPK3;SNORD113-6;MIRLET7C;BRE;WNK1;SNORA69;CHML;UGGT2;SCAPER;WHSC1L1;RBM10;SLC25A5-AS1;CDR1
H3K36me3 Fetal Heart	5/143	0.970988	1		0.883963	1	-0.352066	0.0103653	SNORD58A;MIR3941;CHML;SDHD;SCAPER
H3K36me3 Fetal Brain	6/237	0.99352	1		0.943597	1	-0.279999	0.00182026	SNORA70;GNAS;CHML;SNORA11;SCAPER;CDR1
H3K36me3 Duodenum Smooth Muscle	3/164	0.998006	1		0.985486	1	0.017405	-3.47449e-05	SNORA70;MIR452;CHML
H3K36me3 Duodenum Mucosa	8/355	0.997222	1		0.951148	1	-0.181329	0.000504423	MIR421;SNORA70;MIR374B;RAPGEF2;MIR4731;DNAJB7;SDHD;SNORA11
H3K36me3 Colonic Mucosa	13/534	0.995397	1		0.883131	1	-0.385135	0.0017767	PDCD6IP;GGPS1;MBD1;DNAJB14;SDHD;MIR3941;SNORA69;MIR4731;DNAJB7;SNORA11;CEP290;WHSC1L1;SLC25A5-AS1
H3K36me3 Colon Smooth Muscle	5/429	0.999671	1		0.985971	1	-0.0393241	1.2955e-05	SNORD58B;MIR4759;SNORD58A;MIR452;MIR4680
H3K36me3 Chondrocytes from Bone Marrow Derived Mesenchymal Stem Cell Cultured Cells	2/187	0.993137	1		0.953583	1	-0.135846	0.000935547	ZNF880;SNORD121A
H3K36me3 CD8 Naive Primary Cells	12/376	0.827188	1		0.387042	1	-0.891437	0.169127	SNORA70;MIR3941;SNORA69;SRSF2;MIR4530;MIR491;DNAJB7;SDHD;SNORA11;MIR4680;SCAPER;TANC2
H3K36me3 CD8 Memory Primary Cells	12/330	0.925473	1		0.622187	1	-0.815885	0.0631908	SNORA70;MIR421;EVI2A;TAS2R20;GGPS1;MIR374B;SNORA69;MIR4530;MIR98;ARID4B;CHML;SDHD
H3K36me3 CD4+ CD25int CD127+ Tmem Primary Cells	3/148	0.975296	1		0.895168	1	-0.313608	0.00784456	SNORA70;SNORA69;MIR4530
H3K36me3 CD4+ CD25+ CD127- Treg Primary Cells	1/140	0.99503	1		0.973084	1	0.0322986	-0.000160924	CHML
H3K36me3 CD4+ CD25- Th Primary Cells	1/131	1	1		1	1	1.50063	-2.13163e-10	SNORA70
H3K36me3 CD4+ CD25- IL17+ PMA-Ionomcyin stimulated Th17 Primary Cells	3/183	0.967893	1		0.851617	1	-0.474001	0.0154683	SNORA70;ARG1;SNORA11
H3K36me3 CD4+ CD25- CD45RO+ Memory Primary Cells	10/159	0.237652	1		0.0617657	1	-0.797202	1.14554	MIR421;MIR374B;MRPS11;SNORA69;MIR98;DNAJB7;SDHD;MIR1539;MRPL46;SNORD121A
H3K36me3 CD4+ CD25- CD45RA+ Naive Primary Cells	4/137	0.887048	1		0.68962	1	-0.501187	0.0600706	SNORA70;SNORA69;SDHD;MIR1539
H3K36me3 CD4 Naive Primary Cells	11/293	0.854073	1		0.491005	1	-0.768863	0.12128	MIR421;SNORA70;GGPS1;MIR374B;SNORA69;MIR4530;ARID4B;MIR98;DNAJB7;SDHD;SNORA11
H3K36me3 CD4 Memory Primary Cells	10/273	0.883232	1		0.563022	1	-0.744716	0.0924693	SNORA70;MRPS11;SNORA69;MIR4530;MIR491;FAS;DNAJB14;SDHD;SCAPER;MRPL46
H3K36me3 CD34 Cultured Cells	5/172	0.884773	1		0.651838	1	-0.593855	0.0727022	MIR421;MIR223;MIR374B;CXORF65;DNAJB7
H3K36me3 CD3 Primary Cells	1/164	0.998006	1		0.985486	1	0.0666121	-0.000132975	SCAPER
H3K36me3 CD19 Primary Cells	1/149	1	1		1	1	1.00266	-2.11441e-10	SCAPER
H3K36me3 Breast vHMEC	5/152	0.924027	1		0.753352	1	-0.511669	0.0404292	ATXN3L;SNORA70;MIR452;RAPGEF2;SDHD
H3K36me3 Breast Myoepithelial Cells	12/410	0.986008	1		0.831048	1	-0.543272	0.00765496	SNORA70;MIR3941;MIR452;ZMYM3;IFNE;TREX2;MIR98;MIR4731;DNAJB7;CHML;MEG8;SNORA11
H3K36me3 Brain Substantia Nigra	6/307	0.989782	1		0.897475	1	-0.361174	0.00370961	SNORD58A;SNORA70;MIR4731;DNAJB7;SDHD;SNORA11
H3K36me3 Brain Mid Frontal Lobe	8/335	0.967155	1		0.762921	1	-0.639946	0.0213721	MIR421;MIR374B;PLP1;MIR4731;DNAJB7;SDHD;SNORA11;SNORD121A
H3K36me3 Brain Inferior Temporal Lobe	11/332	0.790135	1		0.362993	1	-0.94431	0.222434	MIR4769;SNORA70;MIR421;SNORD114-13;MIR3941;MIR374B;MIR4731;LINC00515;SDHD;SNORA11;CDR1
H3K36me3 Brain Hippocampus Middle	12/509	0.991986	1		0.846833	1	-0.476304	0.00383248	SNORA70;MIR421;MIR374B;MIR4530;MIR4731;DNAJB7;CHML;CHD2;SNORA11;SNORD121A;MIR4680;OR4F6
H3K36me3 Brain Germinal Matrix	3/166	0.998152	1		0.986214	1	-0.00346251	6.40482e-06	DNAJB14;DNAJB7;SNORA11
H3K36me3 Brain Cingulate Gyrus	6/300	0.987724	1		0.886379	1	-0.388266	0.00479599	MIR4769;MIR421;MIR374B;SDHD;CEP290;SNORA11
H3K36me3 Brain Anterior Caudate	9/324	0.98202	1		0.842316	1	-0.51741	0.0093875	MIR4769;MIR421;MIR374B;ADAM20;MIR4731;DNAJB7;SDHD;MEG8;SNORA11
H3K36me3 Bone Marrow Derived Mesenchymal Stem Cell Cultured Cells	4/153	0.926047	1		0.757201	1	-0.474081	0.0364238	SNORD114-19;SDHD;SNORA11;SNORD121A
H3K36me3 Adult Liver	3/173	0.998584	1		0.988488	1	-0.0363884	5.15482e-05	MIR4731;CHML;SNORD121A
H3K36me3 Adult Kidney	10/360	0.981271	1		0.821638	1	-0.590565	0.0111658	MIR421;SNORA70;MIR374B;MIR4530;MIR98;DNAJB14;CHML;SDHD;MIR4680;MIRLET7C
H3K36me3 Adipose Nuclei	5/187	0.97137	1		0.861426	1	-0.439533	0.0127674	SNORA69;DNAJB7;MEG8;MIR501;CDR1
H3K36me3 Adipose Derived Mesenchymal Stem Cell Cultured Cells	9/314	0.948439	1		0.703703	1	-0.666365	0.035276	SNORD114-17;SNORD114-16;SNORA70;MIR452;CHML;SDHD;SNORD121A;SNORA11;CDR1
H3K27me3 Treg Primary Cells	23/856	0.998855	1		0.891813	1	-0.216653	0.000248156	EPHA6;NEGR1;TRPC4;IFNA16;IL18;TPTEP1;NETO2;OR4K17;DACH2;OXR1;FGD1;BRS3;NHSL2;MIR125B1;MAP7D2;TSPAN7;COL4A6;COL4A5;CTNNA3;SLC25A21;GYG2;UGGT2;RAI2
H3K27me3 Stomach Smooth Muscle	29/993	0.998726	1		0.852308	1	-0.292728	0.000373156	WFDC9;KCNC2;AKR1D1;MOSPD2;MTMR8;ZCCHC18;LPAR4;FGD1;EDA2R;UXT;GLRA2;MECOM;SLITRK2;CTNNA2;GPRASP1;GABRE;TRAPPC2;OFD1;TBC1D8B;ABCC3;TRPC5;KRTAP9-3;KCNH8;LMO3;FOXR2;ZDHHC9;PIGA;IL1RAPL1;PRR16
H3K27me3 Stomach Mucosa	33/1479	1	1		0.995334	1	0.0815024	-2.69463e-08	SAA4;FHL1;GLIS3;HTR2C;KLHL34;ZCCHC18;DACH2;COCH;MED12L;ADAMTS5;NHSL2;CALCR;TCEAL5;CTNNA3;SLC25A21;KRTAP4-1;CTNNA2;GPC6;SYBU;TRPC5;NLGN4X;KRTAP9-3;TRPC4;KCNH8;OVCH2;NRG1;TPTEP1;NETO2;OXR1;CLCN4;MIR125B1;BLMH;RGS7BP
H3K27me3 Rectal Smooth Muscle	52/1601	0.99482	1		0.488624	1	-0.672402	0.00349227	WFDC9;PTPRR;KCNC2;HTR2C;MIR98;ZCCHC18;DACH2;RPS6KA3;ADAMTS5;MECOM;CA5B;AP1S2;DLGAP1;PIM2;SYBU;KRT222;OFD1;SNORA70;EPHA6;TRPC4;KCNH8;TSC22D3;LDOC1;NRG1;RAP2C;AR;TMEM35;IL1RAPL1;MAP7D2;PRR16;ZNF275;PRPS1;GDPD2;CALCR;MIRLET7F2;TCEAL1;REPS2;CTNNA2;GABRE;RAI2;TRAPPC2;TBC1D8B;MSN;NETO2;OXR1;MEIS2;FOXR2;DIAPH2;GJB1;TMEM114;ZDHHC9;GPR101
H3K27me3 Rectal Mucosa	36/1105	0.997939	1		0.779511	1	-0.376098	0.000775884	WFDC11;PRPS1;CD163L1;MIR374B;SAA4;MTMR8;ABCA13;COCH;EDA2R;UXT;CDH2;CTNNA3;PIM2;GYG2;UBQLN2;LGI1;TBC1D8B;NLGN4X;KRTAP9-3;NEGR1;TRPC4;TSC22D3;HUWE1;NETO2;OXR1;FOXR2;OR4F15;MIR421;GJB1;IFNE;MORF4L2;TMEM35;IL1RAPL1;RBM41;CXORF57;MAGEB4
H3K27me3 Peripheral Blood Mononuclear Primary Cells	57/1685	0.994029	1		0.438225	1	-0.657501	0.00393751	PTPRR;KCNC2;NRK;HTR2C;KLHL34;ZCCHC18;FAM127C;DACH2;SYNE2;TMEM47;ADAMTS5;RPS6KA6;NHSL2;PCLO;OPHN1;CDH2;ZIC3;DNMT3B;KIF21A;GYG2;EPHA6;DCC;TRPC4;KCNH8;LMO3;TSC22D3;LRRIQ1;NRG1;AR;IL1RAPL1;MAP7D2;PRR16;NUP62CL;BEX1;MAOB;AKR1D1;COCH;ASB15;CALCR;TCEAL5;HECTD2;SLC25A21;CTNNA2;PAK3;UGGT2;GABRE;GPC6;TBC1D8B;NLGN4X;CADM1;NEGR1;NETO2;TSPAN19;PKIA;CXORF36;CLC;MIR31HG
H3K27me3 Penis Foreskin Keratinocyte Primary Cells	18/615	0.970186	1		0.627725	1	-0.710589	0.0215077	CHRM2;PTPRR;KCNC2;KCNH8;LMO3;HTR2C;COCH;PRTG;CALCR;CDH2;MECOM;ZIC3;PRR16;BAALC;CLC;DGKK;SYBU;RAI2
H3K27me3 Penis Foreskin Fibroblast Primary Cells	47/1649	0.999821	1		0.835245	1	-0.228369	4.08734e-05	BEX2;PTPRR;MAOB;KCNC2;HTR2C;ARID4B;KLHL34;SAA2-SAA4;IL2RG;DACH2;COCH;SYNE2;PRTG;NHSL2;MECOM;ZIC3;TCEAL2;DNMT3B;BAALC;DLGAP1;GYG2;SYBU;RAI2;SLC36A2;NLGN4X;EPHA6;GGPS1;CADM1;IFNA16;DCC;KCNH8;LMO3;BBOX1;NRG1;TPTEP1;MFSD11;MIR636;GJB1;OR6X1;XPNPEP3;PKIA;MAP7D2;SRSF2;GNAS;WFDC10A;CLC;DGKK
H3K27me3 Pancreatic Islets	26/1174	0.999995	1		0.990059	1	-0.0377145	1.7957e-07	SERPINB10;WFDC9;PTPRR;CHRNA3;MGST1;SAA2-SAA4;ABCA13;NHSL2;SLITRK4;SLC17A6;DLGAP1;EPHA6;TRPC4;KCNH8;LMO3;GABRA3;MMP3;NETO2;OXR1;TMEM114;TMEM35;COL4A6;PRR16;COL4A5;CLC;DGKK
H3K27me3 Neurosphere Cultured Cells Ganglionic Eminence Derived	15/557	0.99728	1		0.910025	1	-0.23225	0.000632512	TBC1D8B;USP26;CXORF23;AGAP11;HTR2C;SERPINA7;COCH;RAP2C;DIAPH2;CLCN4;TNMD;TCEAL2;DCX;PMP22;RAB9A
H3K27me3 Neurosphere Cultured Cells Cortex Derived	24/724	0.992252	1		0.770735	1	-0.539585	0.00419688	MIR374B;KLRC4;SAA2-SAA4;IL2RG;DACH2;GPR82;COCH;TMEM47;KLF8;IQCJ-SCHIP1;MIR421;MIR223;DIAPH2;PCLO;TCEAL4;IFNE;IL1RAPL1;PRR16;KRTAP4-2;SLC25A21;CTNNA2;MAGEA11;MBNL3;MIR31HG
H3K27me3 Mobilized CD34 Primary Cells	196/4453	0.687068	1		6.39524e-06	0.000484759	-1.54482	0.579803	CHIC1;CXORF23;UXT;RPS6KA3;GPR173;RPS6KA6;OPHN1;LIPI;AP1S2;KIF21A;VSIG4;RPL39;EPHA6;LDOC1;SYTL4;PRR16;AGTR2;BEX2;BEX1;MAOB;ABCB7;IGSF1;CD99L2;LPAR4;TSPAN7;MIR1298;RBM10;CDR1;TBC1D8B;IQSEC2;APOOL;NETO2;STAG2;PTPRR;CSRNP3;SPIN4;CHM;HIF3A;ZCCHC18;FAM127C;SERPINA7;EDA2R;BRS3;PHF8;WDR44;TMEM47;NHSL2;MECOM;ZMYM3;TMSB4X;ZNF41;DLGAP1;OFD1;GRIPAP1;MST4;SNORA70;KRTAP9-3;TSC22D3;LRRIQ1;SYP;DUSP9;PIGA;TMSB15B…
H3K27me3 Mesenchymal Stem Cell Derived Adipocyte Cultured Cells	43/1437	0.999617	1		0.830627	1	-0.325951	0.000125	CHRM2;WFDC9;PTPRR;CHIC1;SMPX;CXORF23;MIR374B;ZCCHC18;SERPINA7;COCH;EDA2R;PHF8;TRO;TCEAL8;MIR4769;MIR532;GLRA2;NXF3;LIPI;TCEAL3;PLS3;SLC25A43;CTNNA3;PIM2;CTNNA2;GYG2;OFD1;TBC1D8B;SNORA70;USP26;NLGN4X;KRTAP9-3;GABRA3;NRG1;NETO2;MIR421;GJB1;OR6X1;CLCN4;SLC9A7;IL1RAPL1;FAM46D;CLC
H3K27me3 iPS-20b	45/1975	1	1		0.998749	1	0.224221	-8.2156e-10	PTPRR;CHRNA3;MAOB;KCNC2;NRK;FHL1;SNORD113-4;DACH2;SYNE2;COCH;BRS3;PRTG;CALCR;MECOM;TBX22;TCEAL2;TSPAN7;DLGAP1;SLC25A43;CTNNA2;PAK3;MBNL3;RAI2;TBC1D8B;TRPC5;SLC36A2;EPHA6;NEGR1;TRPC4;KCNH8;TSC22D3;NRG1;NETO2;LCA5L;PKIA;IL1RAPL1;MAP7D2;PMP22;PRR16;RAB9A;FAS;CXORF57;RGS7BP;DGKK;MIR31HG
H3K27me3 iPS-15b	48/2231	1	1		0.998994	1	0.228527	-2.24015e-10	WFDC9;SYCP2;MAOB;KCNC2;FMR1;CXORF65;AGAP11;CD99L2;FAM127C;DACH2;SERPINA7;COCH;SYNE2;TMEM47;PRTG;ZNF280D;CALCR;MECOM;CA5B;TSPAN7;KIF21A;SLC25A43;DLGAP1;CSK;GPRASP1;GYG2;IDH3A;KRT222;LGI1;TBC1D8B;EPHA6;NCOA5;GRID1;TRPC4;DCC;KCNH8;MUM1L1;NRG1;NETO2;OXR1;MID2;DIAPH2;PKIA;MAP7D2;GNAS;ZNF239;FAS;CXORF57
H3K27me3 iPS DF 6.9	38/1709	0.999996	1		0.969856	1	0.00889676	-3.23792e-08	PTPRR;CHRNA3;MAOB;NRK;GLIS3;HTR2C;DACH2;COCH;ADAMTS5;CALCR;TBX22;REPS2;BAALC;PAK3;MBNL3;GABRE;SYBU;TRPC5;SLC36A2;EPHA6;IQSEC2;CADM1;NEGR1;DCC;TSC22D3;LMO3;NRG1;NETO2;OXR1;DUSP9;MAP7D2;PMP22;PRR16;ZNF239;FAS;GPR101;DGKK;DGKH
H3K27me3 iPS DF 19.11	31/2112	1	1		0.999999	1	0.39411	-1.39165e-10	AGAP11;GLIS3;HTR2C;ARID4B;MYL12A;COCH;ARHGAP21;CALCR;MECOM;BAALC;SYBU;ABCC3;EPHA6;GGPS1;NEGR1;DCC;TSC22D3;NRG1;NETO2;MFSD11;MIR636;SYTL4;MID2;MAP7D2;SRSF2;PRR16;FAS;RGS7BP;GPR101;DGKK;DGKH
H3K27me3 IMR90	65/1741	0.979795	1		0.246089	1	-0.872708	0.0178137	WFDC9;NRK;FHL1;HTR2C;HIF3A;DACH2;SERPINA7;PHEX;SYNE2;PCLO;MECOM;CA5B;ZIC3;DLGAP1;KIF21A;VSIG4;SYBU;SGCG;KRT222;MST4;TRPC5;SLC36A2;EPHA6;KRTAP9-3;KCNH8;LMO3;NRG1;RAP2C;OR6X1;IL1RAPL1;TMEM35;DCX;MAGEB1;RGS7BP;NUP62CL;ARHGEF6;SERPINB10;FIGF;BEX1;MAOB;MIR374B;LPAR4;TCEAL8;MIR532;CALCR;NXF3;TCEAL2;TSPAN7;CTNNA3;SNORA11;SLC15A5;LGI1;TBC1D8B;IGBP1;NAP1L2;TPTEP1;DEFB132;DYTN;KLF8;MIR421;DIAPH2;GJB1;MIR18…
H3K27me3 H9	41/2453	1	1		0.999999	1	0.126909	-5.74438e-11	PTPRR;CHRNA3;MAOB;FMR1;NRK;GLIS3;HTR2C;DACH2;COCH;MIR501;ADAMTS5;RGAG1;CALCR;STAMBPL1;TCEAL2;BAALC;KIF21A;PAK3;MBNL3;GABRE;SYBU;RAI2;IDH3A;ABCC3;TRPC5;PLEKHA1;DCC;TRPC4;LMO3;TSC22D3;NRG1;SYTL4;MID2;MIR125B1;MAP7D2;GNAS;PRR16;FAS;RGS7BP;GPR101;DGKK
H3K27me3 H1 Derived Mesenchymal Stem Cells	23/1212	1	1		0.999199	1	0.179804	-1.36301e-08	WFDC9;PFKFB1;TRPC5;PTPRR;NLGN4X;EPHA6;KCNC2;ITIH6;AMMECR1;RAB39B;NRG1;IL2RG;DACH2;COCH;DYTN;CALCR;OR6X1;MAP7D2;CLC;CTNNA2;PAK3;DGKK;SYBU
H3K27me3 H1 BMP4 Derived Trophoblast Cultured Cells	35/2683	1	1		1	1	0.246057	-1.19858e-10	CHRM2;AGAP11;HTR2C;HERPUD1;ADAMTS5;CALCR;STAMBPL1;CDH2;ZIC3;DNMT3B;DLGAP1;SYBU;WHSC1L1;TRPC5;EPHA6;PDCD6IP;IQSEC2;DCC;FEM1B;TRPC4;KCNH8;NRG1;NETO2;MIR636;DUSP9;MAP7D2;SRSF2;PRR16;PDCD4;RGS7BP;GPR101;DGKK;BRWD1;ZCCHC2;DGKH
H3K27me3 H1 BMP4 Derived Mesendoderm Cultured Cells	53/2482	1	1		0.999505	1	0.13312	-6.94089e-11	CHRM2;KCNC2;NRK;FHL1;HTR2C;DACH2;SYNE2;BRS3;MECOM;KIF21A;SYBU;RAB8B;ABCC3;SLC36A2;EPHA6;GRID1;TRPC4;DCC;KCNH8;NRG1;SYTL4;DUSP9;AR;ANKFN1;SLFN14;MAP7D2;PRR16;ZNF239;CXORF57;DGKK;MAOB;AGAP11;COCH;CALCR;STAMBPL1;TCEAL2;TSPAN7;REPS2;CSK;PAK3;RAI2;TBC1D8B;IQSEC2;NEGR1;NETO2;OXR1;TMEM114;PKIA;PMP22;FAS;GPR101;MIR31HG;ZCCHC2
H3K27me3 H1	77/4826	1	1		1	1	1.75003	-1.12752e-10	PTPRR;SYCP2;NRK;FHL1;HTR2C;ZCCHC18;FAM127C;DACH2;SYNE2;ZNF280D;RPS6KA3;ADAMTS5;MECOM;CDH2;FDXR;BAALC;DLGAP1;KIF21A;ERC1;GYG2;GPRASP1;SYBU;ABCC3;TRPC5;SLC36A2;EPHA6;DCC;TRPC4;GRID1;TSC22D3;LMO3;NRG1;SYTL4;MID2;TMSB15B;MAP7D2;PRR16;ZNF239;MIR3169;DGKK;DGKH;HEMGN;CHRNA3;MAOB;AGAP11;GLIS3;CD99L2;FOXO4;IL2RG;COCH;CALCR;TCEAL5;STAMBPL1;TCEAL2;TSPAN7;SLC17A6;MBNL3;GABRE;PAK3;GPC6;RAI2;LGI1;OPN3;POU2F1;I…
H3K27me3 Fetal Lung	22/1304	1	1		0.998071	1	0.111142	-2.02156e-08	ABCC3;USP26;EPHA6;NEGR1;KCNH8;SAA4;NAP1L2;LPAR4;NXT2;FAM127C;OXR1;CD40LG;PCLO;SLITRK2;CDH2;MIR125B1;PRR16;WFDC10A;CTNNA2;CLRN3;MAGEB4;UBQLN2
H3K27me3 Fetal Heart	30/781	0.854252	1		0.228145	1	-1.03067	0.16236	NRK;HTR2C;BRS3;NHSL2;TCEAL5;SLITRK2;SPTLC3;TCEAL2;SLC25A21;PAK3;MBNL3;RAB8B;TBC1D8B;ABCC3;TRPC5;NLGN4X;DCC;LMO3;MMP3;TEX15;NETO2;OR6X1;SLFN14;MAP7D2;PRR16;FAS;CXORF57;GPR101;DGKK;MIR31HG
H3K27me3 Fetal Brain	54/1801	0.99998	1		0.919602	1	-0.166008	3.32541e-06	CHRM2;PTPRR;KCNC2;PHF8;MIR510;RPS6KA6;ZFP36;HMGN5;MECOM;ZNF41;FAM122C;ZNF449;GYG2;ABCC3;CHST7;EPHA6;KCND1;GPR34;DCC;LMO3;DYNLT3;MUM1L1;IL18;NRG1;OR6X1;ARMCX2;TMEM35;TLR8;VGLL1;ARHGEF6;HEMGN;CHRNA3;CD163L1;SAA4;AGAP11;GLIS3;LPAR4;COCH;SH3BGRL;CTNNA3;MIR1298;MAGEA11;EPS15;UBQLN2;TPTEP1;OXR1;ZDHHC9;MIR125B1;GNAS;PMP22;FAS;FAM46D;MIR31HG;SLC25A5-AS1
H3K27me3 Duodenum Smooth Muscle	15/1054	1	1		0.999686	1	0.243658	-1.1266e-08	CHRM2;LGI1;WFDC9;CADM1;DCC;LHFP;SAA4;NRG1;OXR1;CDH2;BAALC;KRTAP4-2;WFDC10A;CTNNA2;DGKK
H3K27me3 Duodenum Mucosa	33/1866	1	1		0.999557	1	0.238181	-3.15855e-10	CHRM2;KCNC2;NRK;SAA4;SYNE2;BRS3;ADAMTS5;NHSL2;CALCR;TCEAL5;CDH2;CTNNA3;CTNNA2;RAI2;ABCC3;TRPC5;SLC36A2;EPHA6;KRTAP9-3;NEGR1;DCC;TRPC4;NETO2;OXR1;TMEM114;MIR125B1;PKIA;MAP7D2;COL4A6;COL4A5;RGS7BP;GPR101;DGKK
H3K27me3 Colonic Mucosa	96/3006	0.999985	1		0.695388	1	-0.321238	4.95976e-06	WFDC9;PTPRR;KLHL34;EDA2R;MIR501;ATXN3L;ADAMTS5;GPR173;CA5B;CDH2;MECOM;TMSB4X;ZNF41;AP1S2;BAALC;PLS3;PIM2;GYG2;SYBU;OFD1;MST4;TRPC5;CHST7;SLC36A2;EPHA6;DCC;TRPC4;KCNH8;LMO3;TSC22D3;NRG1;MID2;MAP7D3;SLFN14;TMEM35;IL1RAPL1;MAP7D2;COL4A6;DCX;PRR16;COL4A5;CXORF57;RGS7BP;VGLL1;ZNF630;MAGEB4;DNASE1L1;BEX2;FIGF;SMPX;AGAP11;MTMR8;GLIS3;GDPD2;HSD17B10;COCH;FGD1;MED12L;TCEAL8;PRTG;PGRMC1;CALCR;TCEAL5;SLITRK…
H3K27me3 Colon Smooth Muscle	28/852	0.958839	1		0.450628	1	-0.863816	0.0363083	CHRNA3;PTPRR;ABCB7;FHL1;FTX;MIR501;TCEAL8;NXF3;ZMAT1;TCEAL5;SLITRK2;TMSB4X;TCEAL1;CTNNA2;OFD1;TRAPPC2;NLGN4X;IQSEC2;DCC;KCNH8;ATP6AP2;TMEM114;IL1RAPL1;MAP7D2;RGS7BP;MBTPS2;MAGEB4;ARHGEF6
H3K27me3 Chondrocytes from Bone Marrow Derived Mesenchymal Stem Cell Cultured Cells	22/726	0.986099	1		0.694733	1	-0.587991	0.00823116	SLC36A2;NLGN4X;SMPX;KCNH8;NRG1;HIF3A;ZCCHC18;TPTEP1;SERPINA7;SYNE2;ZDHHC15;FOXR2;PRTG;RAB40A;CLCN4;MAP7D3;ZIC3;CTNNA3;DLGAP1;HNRNPH2;PMFBP1;MAGEA11
H3K27me3 CD8 Naive Primary Cells	48/2258	1	1		0.997929	1	0.244863	-6.20431e-10	CHRM2;CSRNP3;KCNC2;SAA4;MGST1;GLIS3;HIF3A;SNORD113-4;UACA;FGD1;CALCR;PCLO;TCEAL5;CDH2;ZIC3;CTNNA3;SLC25A21;GYG2;GABRE;RAI2;TBC1D8B;LGI1;ABCC3;TRPC5;OR6C70;NLGN4X;EPHA6;CADM1;DCC;TRPC4;LRRC49;LMO3;IL18;NRG1;NETO2;DEFB132;MEIS2;CLCN4;MIR125B1;IFNE;CLEC6A;COL4A6;GNAS;PRR16;WFDC10A;RGS7BP;GPR101;MIR31HG
H3K27me3 CD8 Memory Primary Cells	27/1623	1	1		0.999993	1	0.474629	-1.67878e-10	CHRNA3;HIF3A;SNORD113-5;MED12L;ASB15;TCEAL5;OPHN1;BAALC;CTNNA3;UGGT2;RAI2;LGI1;TBC1D8B;ABCC3;P2RY13;OR6C70;IQSEC2;CADM1;OR6C76;KCNH8;TPTEP1;NETO2;MEIS2;MIR125B1;WFDC10A;GPR101;MIR31HG
H3K27me3 CD4+ CD25int CD127+ Tmem Primary Cells	25/1106	0.999943	1		0.964444	1	-0.106485	6.03239e-06	WFDC11;KCNC2;SAA4;GLIS3;HIF3A;COCH;PRTG;MECOM;CTNNA3;UGGT2;SYBU;KRT222;IQSEC2;OXR1;MEIS2;MIR125B1;SLFN14;MAP7D2;COL4A6;PMP22;PRR16;COL4A5;WFDC10A;GPR101;DGKK
H3K27me3 CD4+ CD25+ CD127- Treg Primary Cells	30/1199	0.999962	1		0.964957	1	-0.0884786	3.33054e-06	WFDC9;DACH2;NHSL2;CDH2;PRRG1;DNMT3B;CTNNA3;SLC25A21;KRTAP4-1;UGGT2;TBC1D8B;ABCC3;EPHA6;KRTAP9-3;NEGR1;GRID1;TRPC4;IL18;NRG1;TPTEP1;NETO2;MID2;AR;CLCN4;CLEC6A;COL4A6;PIR;PRR16;COL4A5;DGKK
H3K27me3 CD4+ CD25- Th Primary Cells	34/1021	0.998546	1		0.834902	1	-0.318241	0.00046297	WFDC9;SAA4;HTR2C;FAM127C;DACH2;TMEM47;RPS6KA6;OPHN1;CDH2;PLS3;DLGAP1;CTNNA3;SLC25A21;CTNNA2;PAK3;UGGT2;GABRE;NLGN4X;EPHA6;TRPC4;KLRC4;NRG1;TPTEP1;OXR1;MEIS2;AR;ANKFN1;CLEC6A;TNMD;COL4A6;COL4A5;CXORF36;GPR101;KRTAP21-1
H3K27me3 CD4+ CD25- CD45RO+ Memory Primary Cells	18/993	1	1		0.999158	1	0.221484	-5.91926e-08	TBC1D8B;ABCC3;SLC14A2;EPHA6;TRPC4;LRRC49;GLIS3;TEX15;MEIS2;SNORD113-5;SNORD113-6;CALCR;TMEM114;SLFN14;CLEC6A;MAP7D2;PRR16;CTNNA3
H3K27me3 CD4+ CD25- CD45RA+ Naive Primary Cells	42/1476	0.99687	1		0.603891	1	-0.443513	0.0013903	SERPINB10;PTPRR;CHRNA3;CSRNP3;KCNC2;IGSF1;MGST1;HTR2C;HIF3A;SNORD113-4;PRTG;ADAMTS5;NHSL2;CALCR;PCLO;TCEAL5;OPHN1;MECOM;SLITRK2;PRRG1;PLS3;DLGAP1;GYG2;UGGT2;LGI1;OR6C70;NLGN4X;EPHA6;IQSEC2;DCC;LMO3;GABRA3;NETO2;SYTL4;CLCN4;MAP7D2;PRR16;MIR4731;CXORF36;RGS7BP;DGKK;ZNF334
H3K27me3 CD4 Naive Primary Cells	6/634	0.999999	1		0.999718	1	0.271908	-1.44411e-07	OR6X1;KRTAP9-3;IFNA16;LRRC49;CTNNA3;NETO2
H3K27me3 CD4 Memory Primary Cells	23/1574	1	1		0.999994	1	0.846917	-1.94217e-10	KRT222;LGI1;ABCC3;P2RY13;CHRNA3;CD163L1;GRID1;TRPC4;IFNA16;CABP5;IL18;HIF3A;FAM127C;COCH;NHSL2;CLCN4;OPHN1;ZIC3;MIR125B1;GNAS;CTNNA3;RGS7BP;DGKK
H3K27me3 CD34 Primary Cells	29/1456	1	1		0.998121	1	0.137949	-1.13845e-08	WFDC11;PTPRR;CHRNA3;MAOB;HTR2C;HIF3A;DACH2;IQCJ-SCHIP1;CALCR;TCEAL2;KIF21A;SLC25A21;PAK3;GABRE;SYBU;OR4F6;EPHA6;LHFP;KCNH8;NAP1L2;TEX15;NETO2;TPTEP1;MEIS2;IL1RAPL1;MAP7D2;CLC;RGS7BP;GPR101
H3K27me3 CD3 Primary Cells	75/1718	0.830039	1		0.0359052	1	-1.17339	0.218582	PTPRR;SYCP2;NXT2;DACH2;WDR44;TMEM47;GPR173;NHSL2;PCLO;OPHN1;FAM122C;BAALC;DLGAP1;KIF21A;VSIG4;GYG2;SYBU;MST4;OR6C70;SLC36A2;EPHA6;KRTAP9-3;TRPC4;KCNH8;LMO3;LRRIQ1;NRG1;SYTL5;RAP2C;ARMCX2;TMSB15B;TNMD;MAP7D2;PRR16;COL4A5;CXORF57;NUP62CL;PFKFB1;CHRNA3;BEX1;SMPX;MAOB;ABCB7;GDPD2;FOXO4;SAA2-SAA4;UACA;COCH;PRTG;GLRA2;CALCR;TCEAL5;HAUS7;TCEAL3;TCEAL2;CTNNA3;SLC25A21;UGGT2;GABRE;GPC6;RAI2;RBM10;UBQLN2;T…
H3K27me3 Breast vHMEC	50/1493	0.999163	1		0.74954	1	-0.325562	0.000272558	PTPRR;FHL1;KLHL34;HIF3A;FAM127C;PHF8;TMEM47;RPS6KA3;ADAMTS5;MECOM;CDH2;ZIC3;DNMT3B;DLGAP1;TRPC5;CHST7;EPHA6;KCND1;DCC;KCNH8;ATP6AP2;SYTL4;DUSP9;ZDHHC15;ARMCX2;TNMD;MAP7D2;DCX;CXORF57;MAGEB1;RGS7BP;SERPINB10;BEX2;BEX1;PRTG;SLITRK2;TCEAL4;TCEAL3;TCEAL2;TCEAL1;CTNNA3;TBC1D8B;NLGN4X;CADM1;TREX2;HUWE1;NAP1L2;APEX2;RAB39B;CXORF36
H3K27me3 Breast Myoepithelial Cells	69/1292	0.2371	1		0.000898661	0.0425741	-1.38749	1.99698	PTPRR;KCNC2;CXORF21;FHL1;HTR2C;FAM127C;NXT2;TMEM47;RPS6KA3;RPS6KA6;NHSL2;MMP26;BAALC;IDS;PIM2;GYG2;MST4;GRID1;TRPC4;DCC;MUM1L1;LDOC1;DUSP9;PIGA;TMSB15B;IL1RAPL1;MAP7D2;PRR16;COL4A5;UPRT;CXORF57;SLC25A5;PRPS1;FIGF;SMPX;ITIH6;COCH;MIR532;GLRA2;SH3BGRL;PGRMC1;ZMAT1;NXF3;SLITRK2;PRRG1;CTNNA2;MAGEA11;HDX;RAI2;TBC1D8B;IQSEC2;APOOL;TREX2;GABRA3;MSN;FAM199X;KLF8;OR4F15;DIAPH2;MIR223;CLCN4;GJB1;STAG2;MIR1…
H3K27me3 Brain Substantia Nigra	41/1351	0.999719	1		0.870267	1	-0.232134	6.51983e-05	WFDC9;PTPRR;CHRNA3;MTMR8;HTR2C;DACH2;COCH;EDA2R;PHEX;BRS3;ADAMTS5;CALCR;SLITRK2;AWAT2;HDX;SYBU;KRT222;OFD1;ABCC3;TRPC5;SLC36A2;GSDMA;KRTAP9-3;DCC;OVCH2;MMP3;MUM1L1;NRG1;TEX15;OXR1;CLCN4;SLFN14;CLEC6A;TMEM35;RBM41;GNAS;PIR;WFDC10A;RGS7BP;MAGEB4;ARHGEF6
H3K27me3 Brain Mid Frontal Lobe	14/799	0.999995	1		0.996831	1	0.0794558	-4.15856e-07	WFDC9;SLC36A2;KRTAP9-3;DCC;KCNH8;HTR2C;COCH;FAM111B;TMEM114;WFDC10A;DLGAP1;DGKK;SYBU;MIR31HG
H3K27me3 Brain Inferior Temporal Lobe	22/868	0.999597	1		0.937793	1	-0.22629	9.12292e-05	SLC36A2;KRTAP9-3;TRPC4;NRK;LMO3;KCNH8;DEFB115;MGST1;HTR2C;NRG1;TEX15;DACH2;SYTL4;ADAM28;CALCR;COL4A6;COL4A5;WFDC10A;CLC;RGS7BP;OR4F6;SYBU
H3K27me3 Brain Hippocampus Middle	51/1581	0.998313	1		0.645092	1	-0.430464	0.000726781	WFDC9;PTPRR;HIF3A;DACH2;EDA2R;BRS3;ADAMTS5;OPHN1;CA5B;PLS3;DLGAP1;PIM2;SYBU;TRPC5;SLC36A2;KCND1;KRTAP9-3;DCC;GRID1;KCNH8;LMO3;CASK;ATP11C;NRG1;ANKFN1;TMEM35;WFDC10A;CXORF57;RGS7BP;MIR374B;AGAP11;MGST1;LPAR4;COCH;MIR532;RGAG1;CALCR;TBX22;KRTAP4-1;MAGEA11;LGI1;TBC1D8B;DEFB132;FAM111B;MIR421;CD40LG;MIR188;CENPI;RBM41;CLC;GPR101
H3K27me3 Brain Germinal Matrix	52/2004	0.999961	1		0.857054	1	-0.256103	9.94228e-06	SMG1;NRK;HTR2C;ARID4B;KLHL34;BRS3;ADAMTS5;CDH2;BAALC;KIF21A;KNTC1;WHSC1L1;RAB8B;ABCC3;TRPC5;EPHA6;GGPS1;GRID1;TRPC4;DCC;LMO3;TSC22D3;NRG1;MFSD11;MIR636;ITFG1;MAP7D2;SRSF2;MIR4530;LUC7L3;EXOC5;TNKS;GLIS3;RCHY1;COCH;PRTG;ARHGAP21;HMBOX1;CALCR;PRRG1;SLC25A21;CCDC77;UGGT2;RAI2;TBC1D8B;LHFP;C20ORF26;RSRC2;PHKB;BRE;MIR125B1;FAS
H3K27me3 Brain Cingulate Gyrus	14/932	1	1		0.999081	1	0.117323	-4.9953e-08	LGI1;CHRM2;CD163L1;KCNH8;LMO3;OVCH2;MGST1;HIF3A;CALCR;CLEC6A;RGS7BP;DGKK;KRTAP21-1;GPC6
H3K27me3 Brain Anterior Caudate	39/1470	0.999891	1		0.898313	1	-0.253159	2.76639e-05	WFDC9;PRPS1;BEX2;FIGF;KCNC2;CXORF64;MTMR8;HIF3A;FGD1;TCEAL8;MIR510;ADAMTS5;RPS6KA6;OPHN1;ZMYM3;CA5B;TMSB4X;CTNNA3;SYBU;TRAPPC2;LGI1;OFD1;ABCC3;USP26;KRTAP9-3;DCC;KCNH8;DEFB115;GABRA3;LDOC1;MIR105-2;GJB1;OR6X1;PIGA;WFDC10A;RGS7BP;NUP62CL;MIR31HG;ARHGEF6
H3K27me3 Bone Marrow Derived Mesenchymal Stem Cell Cultured Cells	33/1004	0.996295	1		0.751839	1	-0.511689	0.00189946	PFKFB1;SMPX;NRK;HIF3A;LPAR4;HSD17B10;MIR532;FAM156A;RGAG1;SLITRK6;DLGAP1;CTNNA3;MIR1298;CTNNA2;SYBU;OR4F6;TRAPPC2;OFD1;OR6C70;NLGN4X;EPHA6;CADM1;IFNA16;KCNH8;NRG1;TEX15;DEFB132;GJB1;MIR188;MAP7D3;CLEC6A;MAP7D2;WFDC10A
H3K27me3 Adult Liver	21/885	0.999955	1		0.982653	1	-0.10982	4.88812e-06	HEMGN;KRTAP24-1;OR6C70;PTPRR;SYCP2;KRTAP9-3;TRPC4;IFNA16;MMP3;ZCCHC18;COCH;ADAM28;CALCR;PCLO;TCEAL5;SLITRK2;OR4K13;CXORF36;CTNNA3;PMFBP1;SOX6
H3K27me3 Adipose Nuclei	47/1174	0.976018	1		0.410308	1	-0.793119	0.0192524	WFDC9;PRPS1;CHIC1;MIR374B;SPIN4;FHL1;HIF3A;NXT2;COCH;PHEX;BRS3;IQCJ-SCHIP1;PRTG;MIR510;CALCR;PCLO;HEPH;TCEAL3;PRRG1;CTNNA3;CTNNA2;GABRE;TRAPPC2;LGI1;OFD1;TBC1D8B;IGBP1;SLC36A2;NLGN4X;KCND1;IQSEC2;KRTAP9-3;DCC;KCNH8;GABRA3;FAM199X;NETO2;MIR105-2;MIR421;MIR125B1;SLFN14;PMP22;PRR16;MAGED2;CLC;MAGEB1;ARHGEF6
H3K27me3 Adipose Derived Mesenchymal Stem Cell Cultured Cells	36/1400	0.999988	1		0.970966	1	-0.0998768	1.17151e-06	CHRM2;ADAMDEC1;CXORF23;KCNC2;IGSF1;HIF3A;ZCCHC18;SAA2-SAA4;SYNE2;EDA2R;UXT;ADAM28;PCLO;CALCR;TCEAL2;PRRG1;CTNNA3;PIM2;SYBU;TRAPPC2;OFD1;TBC1D8B;NLGN4X;EPHA6;CADM1;KRTAP9-3;TPTEP1;FOXR2;DIAPH2;CLCN4;TMEM114;OR6X1;SLFN14;IL1RAPL1;AGTR2;RGS7BP
H3K27ac Mobilized CD34 Primary Cells	235/9300	1	1		0.999648	1	0.894618	-1.33326e-10	CHIC1;ACSM3;ZMYND8;ELK1;SNORD121A;GPATCH8;UXT;ZSCAN30;ZXDB;CHORDC1;FAM122C;AP1S2;FDXR;ZNF826P;KIF21A;RPL39;SNORD58B;TSPYL2;SNORD58A;MFSD11;HDHD1;HCFC1;RFX7;PRR16;SPIN2B;TFAM;UPRT;ZNF275;BEX2;ZNF271;ABCB7;CEP85L;MTMR8;CD99L2;HTATSF1;MYL12A;MED12L;ZNF701;FAM192A;RBM10;ZRSR2;CRADD;APOOL;SIAH1;C20ORF26;RAB39B;BBIP1;STAG2;WNK1;PKIA;MAGED2;MTMR10;SMG1;ZNF493;SPIN4;MRPS11;CHM;HCCS;BRCA1;ZNF45;TMEM187;HE…
H3K27ac iPS DF 6.9	79/2682	0.999924	1		0.640086	1	-0.241087	1.82651e-05	SMG1;ADPGK;MRPS11;ARID4B;GPATCH8;MRPL33;PHF8;TMEM187;UXT;ZNF280D;ZFP36;ZMYM3;ZIC3;CHORDC1;AP1S2;PLS3;KNTC1;ERC1;RPL39;WHSC1L1;OFD1;ZNF880;SNORA70;MST4;GGPS1;LRRC49;SMC1A;CA5BP1;MRPL46;ITFG1;SUPT3H;MED23;LUC7L3;TFAM;EXOC5;ZNF432;NDUFB11;USP11;GDPD2;FTX;RCHY1;UACA;MYL12A;TCEAL8;ARHGAP21;EBP;PGRMC1;HMBOX1;HECTD2;TCEAL1;METTL4;SLC25A21;CCDC77;RIBC1;ZNF345;GPC6;RBM10;TRAPPC2;SMARCE1;IGBP1;OPN3;POU2F1;…
H3K27ac iPS DF 19.11	245/7920	1	1		0.415156	1	0.428025	-8.15547e-11	CHIC1;ACSM3;ZMYND8;UXT;RPS6KA3;GPR173;RPS6KA6;OPHN1;SPATA22;CHORDC1;AP1S2;KIF21A;SNORD58B;EPHA6;LDOC1;MFSD11;HDHD1;AR;RFX7;SPIN2B;TFAM;SPIN2A;UPRT;BEX2;BEX1;ABCB7;IGSF1;LPAR4;HTATSF1;MYL12A;STK38L;RBM10;TBC1D8B;ZRSR2;CRADD;CADM1;APOOL;SETDB2;SIAH1;C20ORF26;RAB39B;BBIP1;NETO2;RPL17-C18ORF32;FAM111B;STAG2;WNK1;MAGED2;MTMR10;SMG1;ZNF493;SPIN4;CHM;HCCS;ZNF45;ZCCHC18;EDA2R;HERPUD1;MRPL33;PHF8;ZNF280D;…
H3K27ac IMR90	271/10600	1	1		0.999734	1	1.15529	-1.3199e-10	CHIC1;GPATCH8;RPS6KA3;GPR173;RPS6KA6;OPHN1;ZSCAN30;ZXDB;CHORDC1;FAM122C;AP1S2;FDXR;ZNF826P;KIF21A;RPL39;SNORD58B;TSPYL2;SNORD58A;LDOC1;MFSD11;SYTL4;HDHD1;HCFC1;RFX7;PRR16;SPIN2B;TFAM;UPRT;ZNF275;ZNF271;ABCB7;CEP85L;CD99L2;HTATSF1;MYL12A;ZNF701;STK38L;FAM192A;RBM10;TBC1D8B;ZRSR2;CRADD;IQSEC2;CADM1;APOOL;SETDB2;C20ORF26;BBIP1;NETO2;FAM111B;STAG2;WNK1;PKIA;MTMR10;SMG1;ZNF493;SPIN4;MRPS11;CHM;HCCS;BR…
H3K27ac H9	159/6048	1	1		0.95416	1	1.95727	-1.22127e-10	OTUD5;CHIC1;FMR1;ARID4B;GPATCH8;UXT;ZFP36;HMGN5;OPHN1;ZSCAN30;AP1S2;FDXR;KNTC1;PIM2;GYG2;RPL39;SNORD58B;SNORD58A;DNAJB14;SDHD;HCFC1;MORF4L2;ARMCX6;SRSF2;COL4A6;COL4A5;TFAM;ABCB7;ZNF271;TNKS;MIR374B;NDUFB11;IGSF1;MGST1;CD99L2;FTX;HTATSF1;ACACA;MYL12A;EBP;ZNF701;RBM10;TBC1D8B;TRAPPC2;ZRSR2;OPN3;POU2F1;CRADD;CADM1;SETDB2;SIAH1;FAM199X;PHKB;BBIP1;SSH2;ESR2;NDC80;DIAPH3;STAG2;WNK1;PKIA;PIR;MAGED2;PIN4…
H3K27ac H1 Derived Neuronal Progenitor Cultured Cells	164/5899	1	1		0.936137	1	2.15239	2.45798e-12	OTUD5;FMR1;ARID4B;ELK1;GPATCH8;UXT;RPS6KA3;RPS6KA6;HMGN5;OPHN1;CDH2;RUVBL2;AP1S2;FDXR;KIF21A;RPL39;KCNH8;CASK;MFSD11;HCFC1;AR;ARMCX6;COL4A6;SRSF2;COL4A5;SPIN2B;TFAM;ZNF432;DGKH;TNKS;NDUFB11;CUL3;AGAP11;GLIS3;MGST1;ARHGAP17;LPAR4;FTX;HTATSF1;ACACA;MYL12A;EBP;HMBOX1;ESD;ZNF701;FAM192A;RBM10;TRAPPC2;OPN3;POU2F1;CRADD;CADM1;SETDB2;SIAH1;MSN;PHKB;BBIP1;SSH2;ESR2;NDC80;FAM111B;KIF18A;TMEM114;DIAPH3;STA…
H3K27ac H1 Derived Mesenchymal Stem Cells	186/6370	1	1		0.687403	1	0.0746947	-2.78111e-11	OTUD5;CHIC1;ACSM3;FMR1;NRK;ARID4B;ELK1;GPATCH8;RPS6KA3;ZFP36;HMGN5;OPHN1;CDH2;ZSCAN30;CHORDC1;FAM122C;AP1S2;FDXR;ZNF449;ZNF826P;PLS3;KIF21A;PIM2;RPL39;TSPYL2;CASK;ATP11C;THOC2;MID2;HCFC1;AR;ARMCX2;RFX7;ARMCX6;PRR16;COL4A5;SPIN2B;TFAM;UPRT;ZNF432;DGKH;PSMD10;ZNF271;TNKS;ABCB7;NDUFB11;CUL3;AGAP11;GLIS3;HTATSF1;ACACA;EBP;HMBOX1;ESD;ZNF701;STK38L;FAM192A;KRTAP4-2;RBM10;ZRSR2;OPN3;POU2F1;CRADD;APOOL;L…
H3K27ac H1 BMP4 Derived Trophoblast Cultured Cells	151/6846	1	1		0.999999	1	1.76009	-9.54793e-11	OTUD5;NRK;ARID4B;GPATCH8;CDH2;ZSCAN30;RUVBL2;ZNF449;BAALC;PLS3;KNTC1;KIF21A;RPL39;WHSC1L1;SNORD58B;SNORD58A;USP3;CASK;DNAJB14;ZBTB33;HCFC1;RFX7;MORF4L2;SRSF2;TFAM;ZNF432;ZNF271;TNKS;NDUFB11;CUL3;ARHGAP17;HTATSF1;ACACA;MYL12A;MED12L;ARHGAP21;HMBOX1;ESD;ZNF701;STK38L;FAM192A;RBM10;TRAPPC2;OPN3;POU2F1;CRADD;CADM1;LHFP;SETDB2;SIAH1;PHKB;BBIP1;RPL17-C18ORF32;SSH2;ESR2;NDC80;ARHGAP32;STAG2;WNK1;BLMH;MA…
H3K27ac H1 BMP4 Derived Mesendoderm Cultured Cells	182/6583	1	1		0.96502	1	1.23453	-1.23984e-10	OTUD5;ERCC6L;CHIC1;FMR1;UXT;RPS6KA3;RPS6KA6;ZFP36;HMGN5;OPHN1;CDH2;ZSCAN30;RUVBL2;ZNF449;KIF21A;WHSC1L1;TSPYL2;KCNH8;CASK;ATP11C;LDOC1;THOC2;SDHD;MFSD11;HDHD1;HCFC1;SLC9A7;SRSF2;COL4A5;SPIN2B;TFAM;SPIN2A;UPRT;ZNF432;PSMD10;ZNF271;TNKS;ABCB7;NDUFB11;CUL3;IGSF1;CEP85L;MTMR8;LPAR4;HTATSF1;ACACA;ARHGAP21;EBP;HMBOX1;ZMAT1;ESD;STK38L;FAM192A;RBM10;TBC1D8B;TRAPPC2;ZRSR2;PDHA1;POU2F1;CRADD;LHFP;SETDB2;C2…
H3K27ac H1	240/8921	1	1		0.997681	1	0.348683	-7.56496e-11	ACSM3;ELK1;UXT;RPS6KA3;GPR173;RPS6KA6;OPHN1;ZSCAN30;CHORDC1;FDXR;KIF21A;RPL39;SNORD58B;TSPYL2;LDOC1;MFSD11;HDHD1;AR;SPIN2B;TFAM;SPIN2A;UPRT;ZNF275;BEX2;BEX1;ZNF271;ABCB7;IGSF1;CD99L2;LPAR4;HTATSF1;MYL12A;MED12L;ZNF701;FAM192A;RBM10;ZRSR2;CRADD;SETDB2;SIAH1;C20ORF26;RAB39B;BBIP1;NETO2;RPL17-C18ORF32;FAM111B;STAG2;PKIA;MAGED2;MTMR10;SMG1;ZNF493;CSRNP3;SPIN4;MRPS11;HCCS;BRCA1;ZCCHC18;ZNF45;EDA2R;HER…
H3K27ac Duodenum Smooth Muscle	150/5076	1	1		0.749842	1	-0.335817	2.02075e-09	OTUD5;CHIC1;ACSM3;FMR1;ARID4B;RPS6KA3;ZFP36;OPHN1;ZSCAN30;CHORDC1;FAM122C;FDXR;ZNF449;PIM2;RPL39;WHSC1L1;KCNH8;DNAJB14;THOC2;FTSJ1;MID2;HDHD1;HCFC1;PRR16;COL4A5;TFAM;UPRT;ZNF432;DGKH;PSMD10;ABCB7;ZNF271;TNKS;NDUFB11;CUL3;SAMSN1;ACACA;EBP;ZMAT1;MIR4289;ZNF701;RBM10;TBC1D8B;TRAPPC2;ZRSR2;PDHA1;OPN3;CRADD;APOOL;C20ORF26;BBIP1;SSH2;ESR2;NDC80;KIF18A;DIAPH2;WNK1;KIF4A;PKIA;BLMH;PIN4;SLC25A5-AS1;SMG1;Z…
H3K27ac CD8 Naive Primary Cells	207/7635	1	1		0.960621	1	0.447491	-9.17935e-11	CHIC1;ACSM3;CXORF21;ELK1;GPATCH8;UXT;ZSCAN30;ZXDB;AP1S2;FDXR;ZNF826P;KIF21A;RPL39;MFSD11;HDHD1;RFX7;SPIN2B;TFAM;UPRT;BEX2;ZNF271;ABCB7;MTMR8;CD99L2;HTATSF1;SAMSN1;ZNF701;STK38L;FAM192A;RBM10;CRADD;APOOL;SIAH1;C20ORF26;RAB39B;BBIP1;WNK1;PKIA;MAGED2;MTMR10;SMG1;ZNF493;SPIN4;MRPS11;CHM;HCCS;BRCA1;ZNF45;MRPL33;PHF8;WDR44;ZNF280D;MED12;ZNF808;GYS1;ZMYM3;ZNF41;GPRASP1;OFD1;GRIPAP1;MST4;SNORA70;CHST7;NC…
H3K27ac CD8 Memory Primary Cells	174/7225	1	1		0.999979	1	0.84903	-1.10326e-10	CHIC1;ACSM3;FMR1;CXORF21;OR4K17;UXT;RPS6KA3;HMGN5;RGS1;ZSCAN30;RUVBL2;ZXDB;AP1S2;FDXR;ZNF449;ZNF826P;SLC25A43;KIF21A;RPL39;WHSC1L1;CASK;THOC2;SDHD;HDHD1;RFX7;ARMCX6;SPIN2B;TFAM;UPRT;ZNF432;DGKH;ZNF275;BEX2;ZNF271;TNKS;ABCB7;NDUFB11;CUL3;AGAP11;CEP85L;MTMR8;ARHGAP17;CD99L2;FOXO4;HTATSF1;ACACA;EBP;PORCN;HMBOX1;ZMAT1;ESD;ZNF701;STK38L;FAM192A;RBM10;TRAPPC2;PDHA1;CRADD;APOOL;SIAH1;C20ORF26;RAB39B;BBI…
H3K27ac CD4+ CD25int CD127+ Tmem Primary Cells	178/7140	1	1		0.999446	1	1.62205	-1.03828e-10	OTUD5;CHIC1;ACSM3;FMR1;CXORF21;ARID4B;GPATCH8;UXT;ZFP36;HMGN5;RGS1;ZSCAN30;ZXDB;CHORDC1;AP1S2;FDXR;ZNF449;ZNF826P;SLC25A43;KIF21A;CASK;DNAJB14;THOC2;SDHD;MID2;HDHD1;RFX7;SPIN2B;TFAM;UPRT;ZNF432;DGKH;PSMD10;BEX2;ZNF271;TNKS;ABCB7;NDUFB11;CUL3;AGAP11;MTMR8;ARHGAP17;CD99L2;ACACA;ARHGAP21;EBP;PORCN;HMBOX1;ZMAT1;ESD;ZNF701;STK38L;FAM192A;RBM10;TRAPPC2;ZRSR2;PDHA1;OPN3;CRADD;APOOL;SIAH1;C20ORF26;FAM199…
H3K27ac CD4+ CD25- IL17+ PMA-Ionomcyin stimulated Th17 Primary Cells	183/7316	1	1		0.99991	1	1.79803	-8.53788e-11	ERCC6L;CHIC1;ACSM3;ZMYND8;CXORF21;GPATCH8;UXT;ZFP36;HMGN5;RGS1;ZSCAN30;ZXDB;RUVBL2;AP1S2;ZNF449;FDXR;SLC25A43;KIF21A;PIM2;TSPYL2;DNAJB14;LDOC1;THOC2;SDHD;MFSD11;HDHD1;RFX7;SLC9A7;SPIN2B;TFAM;UPRT;ZNF432;PSMD10;BEX2;ZNF271;TNKS;CUL3;CEP85L;MTMR8;ARHGAP17;CD99L2;HTATSF1;SAMSN1;ACACA;ARHGAP21;EBP;PORCN;HMBOX1;ZMAT1;ESD;ZNF701;STK38L;FAM192A;PDHA1;OPN3;CRADD;APOOL;C20ORF26;FAM199X;PHKB;BBIP1;NETO2;SS…
H3K27ac CD4+ CD25- CD45RO+ Memory Primary Cells	165/6470	1	1		0.996223	1	0.135301	-3.26214e-11	CHIC1;ACSM3;ZMYND8;CXORF21;ELK1;GPATCH8;UXT;ZFP36;HMGN5;RGS1;ZSCAN30;RUVBL2;ZXDB;FAM122C;AP1S2;FDXR;ZNF449;ZNF826P;SLC25A43;KIF21A;WHSC1L1;USP3;DNAJB14;MID2;HDHD1;RFX7;SPIN2B;TFAM;UPRT;ZNF432;DGKH;PSMD10;BEX2;ZNF271;ABCB7;NDUFB11;CUL3;AGAP11;MTMR8;CD99L2;SAMSN1;ACACA;ARHGAP21;EBP;PORCN;HMBOX1;ZMAT1;ESD;ZNF701;STK38L;FAM192A;RBM10;TRAPPC2;PDHA1;OPN3;POU2F1;CRADD;SIAH1;C20ORF26;PHKB;NETO2;ESR2;NDC8…
H3K27ac CD4+ CD25- CD45RA+ Naive Primary Cells	179/6469	1	1		0.989082	1	0.362305	-7.48601e-11	ERCC6L;ACSM3;CXORF21;KLHL34;ELK1;GPATCH8;RPS6KA3;ZFP36;HMGN5;RGS1;ZSCAN30;ZXDB;RUVBL2;CHORDC1;FAM122C;AP1S2;FDXR;ZNF449;SLC25A43;KIF21A;PIM2;WHSC1L1;CASK;DNAJB14;LDOC1;THOC2;MID2;HDHD1;ARMCX2;RFX7;SPIN2B;TFAM;UPRT;ZNF432;DGKH;PSMD10;BEX2;ABCB7;ZNF271;TNKS;NDUFB11;CUL3;MTMR8;ARHGAP17;CD99L2;HTATSF1;SAMSN1;ACACA;ARHGAP21;PORCN;HMBOX1;ZMAT1;TSPAN7;ESD;ZNF701;FAM192A;MIR4680;RBM10;PDHA1;OPN3;CRADD;AP…
H3K27ac CD4 Naive Primary Cells	245/9467	1	1		0.995893	1	0.808969	-1.57029e-10	CHIC1;ACSM3;ZMYND8;CXORF21;ELK1;GPATCH8;UXT;RPS6KA3;ZSCAN30;ZXDB;CHORDC1;AP1S2;FDXR;ZNF826P;KIF21A;RPL39;SNORD58B;TSPYL2;SNORD58A;MFSD11;HDHD1;HCFC1;TFAM;UPRT;ZNF275;BEX2;ABCB7;ZNF271;CEP85L;MTMR8;CD99L2;HTATSF1;MYL12A;TSPAN7;ZNF701;STK38L;FAM192A;RBM10;ZRSR2;CRADD;APOOL;SETDB2;SIAH1;C20ORF26;RAB39B;BBIP1;RPL17-C18ORF32;WNK1;PKIA;MAGED2;MTMR10;SMG1;ZNF493;SPIN4;MRPS11;CHM;HCCS;BRCA1;ZNF45;ZCCHC18…
H3K27ac CD4 Memory Primary Cells	228/9606	1	1		0.999987	1	1.3071	-1.26363e-10	CHIC1;ACSM3;ZMYND8;CXORF21;GPATCH8;UXT;RPS6KA3;OPHN1;ZSCAN30;ZXDB;CHORDC1;AP1S2;FDXR;ZNF826P;KIF21A;SNORD58B;TSPYL2;SNORD58A;LDOC1;MFSD11;HDHD1;RFX7;SPIN2B;TFAM;UPRT;ZNF275;BEX2;ZNF271;ABCB7;CEP85L;MTMR8;CD99L2;HTATSF1;SAMSN1;ZNF701;STK38L;FAM192A;RBM10;CRADD;APOOL;SIAH1;C20ORF26;RAB39B;BBIP1;NETO2;FAM111B;WNK1;PKIA;MAGED2;MTMR10;SMG1;ZNF493;SPIN4;MRPS11;CHM;HCCS;BRCA1;ZCCHC18;ZNF45;MRPL33;WDR44;…
H3K27ac Brain Mid Frontal Lobe	152/4731	1	1		0.652942	1	-0.472164	4.47148e-08	OTUD5;CHIC1;FMR1;UXT;RPS6KA3;GPR173;HMGN5;OPHN1;CDH2;ZSCAN30;ZXDB;AP1S2;ZNF449;RPL39;WHSC1L1;SYBU;TSPYL2;EPHA6;KCNH8;USP3;CASK;LDOC1;THOC2;FTSJ1;MID2;HDHD1;PRR16;ZNF432;DGKH;PSMD10;BEX2;ZNF271;TNKS;ABCB7;NDUFB11;CUL3;CEP85L;GLIS3;CD99L2;HTATSF1;MTM1;EBP;ZMAT1;TSPAN7;ZNF701;STK38L;RBM10;TRAPPC2;ZRSR2;PDHA1;OPN3;POU2F1;CRADD;SETDB2;C20ORF26;RAB39B;AMMECR1;BBIP1;ESR2;NDC80;DIAPH2;WNK1;PKIA;PIR;PIN4;…
H3K27ac Brain Inferior Temporal Lobe	144/4232	0.999987	1		0.375926	1	-0.552636	7.13287e-06	OTUD5;FMR1;ARID4B;GPATCH8;UXT;RPS6KA3;HMGN5;CDH2;ZNF449;AP1S2;KIF21A;RPL39;SYBU;WHSC1L1;TSPYL2;EPHA6;KCNH8;CASK;DNAJB14;SDHD;MID2;HDHD1;RFX7;TFAM;UPRT;ZNF432;DGKH;PSMD10;BEX2;NDUFB11;TNKS;ABCB7;CUL3;CEP85L;GLIS3;FOXO4;HTATSF1;MYL12A;HMBOX1;TSPAN7;ZNF701;STK38L;MIR4680;RBM10;TRAPPC2;ZRSR2;PDHA1;CRADD;SETDB2;C20ORF26;AMMECR1;RAB39B;SSH2;DIAPH2;WNK1;PKIA;PIR;PIN4;BLMH;SLC25A5-AS1;SMG1;KDM5C;ZNF493;S…
H3K27ac Brain Hippocampus Middle	284/10263	1	1		0.995089	1	1.23492	-1.03849e-10	CHIC1;ELK1;GPATCH8;UXT;RPS6KA3;GPR173;RPS6KA6;OPHN1;ZSCAN30;ZXDB;AP1S2;FDXR;KIF21A;RPL39;SNORD58B;SNORD58A;EPHA6;LDOC1;MFSD11;SYTL4;HDHD1;PRR16;SPIN2B;TFAM;UPRT;ZNF275;BEX2;BEX1;MAOB;ZNF271;ABCB7;IGSF1;CEP85L;MTMR8;CD99L2;HTATSF1;MYL12A;MED12L;TSPAN7;ZNF701;STK38L;FAM192A;RBM10;TBC1D8B;ZRSR2;CRADD;APOOL;SETDB2;SIAH1;C20ORF26;RAB39B;AMMECR1;BBIP1;NETO2;RPL17-C18ORF32;CP;FAM111B;MIR223;WNK1;PKIA;MA…
H3K27ac Brain Cingulate Gyrus	143/4562	1	1		0.748214	1	-0.242041	9.98648e-09	OTUD5;CHIC1;FMR1;ARID4B;GPATCH8;UXT;RPS6KA3;GPR173;OPHN1;CDH2;FAM122C;AP1S2;ZNF449;KIF21A;PIM2;WHSC1L1;SYBU;TSPYL2;EPHA6;KCNH8;USP3;CASK;DNAJB14;THOC2;FTSJ1;UPRT;ZNF432;DGKH;PSMD10;BEX2;BEX1;NDUFB11;ABCB7;CUL3;CEP85L;GLIS3;CD99L2;HTATSF1;MED12L;EBP;ZMAT1;STK38L;ZNF701;MIR4680;RBM10;TBC1D8B;TRAPPC2;OPN3;PDHA1;CRADD;C20ORF26;RAB39B;NDC80;TMEM114;DIAPH3;WNK1;KIF4A;PKIA;PIR;BLMH;PIN4;BRWD1;SLC25A5-AS…
H3K27ac Brain Anterior Caudate	151/4689	1	1		0.755398	1	-0.260426	6.03297e-09	FMR1;UXT;RPS6KA3;GPR173;HMGN5;OPHN1;ZSCAN30;AP1S2;ZNF449;RPL39;WHSC1L1;SYBU;TSPYL2;EPHA6;KCNH8;LDOC1;THOC2;SDHD;MFSD11;FTSJ1;MID2;ARMCX6;SPIN2B;UPRT;ZNF432;PSMD10;BEX2;BEX1;MAOB;ZNF271;ABCB7;CUL3;CEP85L;CD99L2;HTATSF1;ACACA;MYL12A;EBP;PORCN;ZMAT1;TSPAN7;ZNF701;STK38L;TBC1D8B;TRAPPC2;ZRSR2;PDHA1;OPN3;CRADD;C20ORF26;RAB39B;BBIP1;ESR2;NDC80;DIAPH2;DIAPH3;WNK1;PIR;BLMH;PIN4;SLC25A5-AS1;ZNF530;SMG1;SP…
H3K23me2 H9	177/7515	1	1		0.999986	1	0.787452	-1.10802e-10	ARID4B;DACH2;ELK1;GPATCH8;RPS6KA3;GPR173;OPHN1;CDH2;ZSCAN30;CHORDC1;AP1S2;ZNF449;PLS3;KNTC1;KIF21A;GYG2;SYBU;EPHA6;KCNH8;CASK;SDHD;ZBTB33;MFSD11;HDHD1;SLC9A7;MAP7D2;PRR16;MIR4731;DGKK;DGKH;PSMD10;MAOB;ZNF271;NDUFB11;CUL3;CABP5;AGAP11;GLIS3;ARHGAP17;FOXO4;FTX;MYL12A;ARHGAP21;EBP;HMBOX1;CALCR;TSPAN7;ESD;ZNF701;STK38L;FAM192A;RBM10;TBC1D8B;ZRSR2;PDHA1;OPN3;CRADD;LHFP;SETDB2;C20ORF26;FAM199X;PHKB;BBI…
H3K23me2 H1	230/10263	1	1		1	1	1.13203	-9.51966e-11	CHIC1;GPATCH8;RPS6KA3;GPR173;OPHN1;ZSCAN30;CHORDC1;AP1S2;FDXR;SNORD58B;TSPYL2;SNORD58A;EPHA6;LDOC1;MFSD11;HDHD1;PRR16;TFAM;SPIN2A;WFDC10A;ZNF275;ZNF271;MYL12A;MED12L;TSPAN7;STK38L;ZNF701;RBM10;TBC1D8B;ZRSR2;CRADD;SETDB2;SIAH1;C20ORF26;RAB39B;NETO2;RPL17-C18ORF32;FAM111B;STAG2;WNK1;PKIA;MAGED2;WFDC9;PTPRR;MTMR10;SMG1;KCNC2;MRPS11;ZCCHC18;BRCA1;ZNF45;EDA2R;HERPUD1;MRPL33;ZNF808;GYS1;NHSL2;PCLO;ZNF4…
H3K23ac IMR90	102/3888	1	1		0.990671	1	2.0954	-7.0889e-12	CHIC1;ARID4B;HMGN5;ZSCAN30;ZXDB;FAM122C;AP1S2;SLC25A43;RPL39;SNORD58B;SNORD58A;USP3;CASK;DNAJB14;SDHD;HCFC1;COL4A6;PRR16;COL4A5;TFAM;ZNF432;DGKH;NDUFB11;ABCB7;CEP85L;FOXO4;ACACA;HMBOX1;PORCN;ESD;RBM10;TRAPPC2;ZRSR2;CRADD;SIAH1;PHKB;BBIP1;SSH2;STAG2;PKIA;MIR31HG;ADPGK;SPIN4;MRPS11;CHM;ZNF808;CA5B;SPTLC3;FUNDC1;TMSB4X;ZNF41;ERC1;RAB8B;KDM6A;OFD1;ABCC3;GRIPAP1;ZHX3;TRPC4;LRRC49;DYNLT3;MMP3;MIR1539;C…
H3K23ac H9	76/3436	1	1		0.999461	1	0.273362	-9.06184e-11	OTUD5;KDM5C;FMR1;MRPS11;HTR2C;DACH2;GPATCH8;SYNE2;ZNF808;ZFP36;CA5B;SPTLC3;ZSCAN30;ZIC3;TMSB4X;CHORDC1;FDXR;POLI;PLS3;KNTC1;PIM2;GYG2;WHSC1L1;MKL2;GRIPAP1;NCOA5;TRPC4;ATP6AP2;CASK;SDHD;MIR636;MFSD11;MIR1539;CA5BP1;MRPL46;HCFC1;RAP2C;SRSF2;MIR4530;RGS7BP;RPL10;ZNF271;TNKS;USP11;CD99L2;FAM156A;RGAG1;JPX;ESD;TCEAL1;FAM192A;SLC25A21;CCDC77;PAK3;ZNF345;GPC6;UBQLN2;SMARCE1;SLC35A1;ARFGEF2;ZRSR2;CRADD;C…
H3K23ac H1	17/1547	1	1		1	1	0.83152	-2.02352e-10	SMARCE1;CHRNA3;POU2F1;GGPS1;FEM1B;SDHD;SUPT3H;HIPK3;ZFP36;MECOM;ZIC3;WNK1;XPNPEP3;PKIA;DLGAP1;PIM2;ZCCHC2
H3K18ac IMR90	196/7334	1	1		0.947056	1	2.12127	-3.01613e-11	CHIC1;ACSM3;GPATCH8;RPS6KA3;OPHN1;ZSCAN30;ZXDB;CHORDC1;FDXR;ZNF826P;RPL39;SNORD58B;SNORD58A;LDOC1;HDHD1;HCFC1;RFX7;PRR16;SPIN2B;TFAM;SPIN2A;UPRT;ZNF275;ZNF271;ABCB7;CEP85L;HTATSF1;ZNF701;FAM192A;MIR4680;RBM10;TBC1D8B;ZRSR2;CRADD;APOOL;RPL17-C18ORF32;STAG2;PKIA;MAGED2;MTMR10;SMG1;ZNF493;SPIN4;MRPS11;CHM;BRCA1;ZNF45;HERPUD1;WDR44;MED12;ZNF808;GYS1;ZMYM3;SPTLC3;TMSB4X;ZNF41;IDS;RAB8B;OFD1;GRIPAP1;KC…
H3K18ac H9	232/8790	1	1		0.995786	1	0.196511	-4.12072e-11	ELK1;GPATCH8;UXT;RPS6KA3;GPR173;OPHN1;ZSCAN30;CHORDC1;AP1S2;ZNF826P;KIF21A;RPL39;SNORD58B;TSPYL2;LDOC1;MFSD11;HDHD1;SPIN2B;TFAM;ZNF275;BEX2;BEX1;ZNF271;ABCB7;IGSF1;MGST1;HTATSF1;MYL12A;MED12L;ZNF701;STK38L;FAM192A;RBM10;ZRSR2;GSDMA;CRADD;APOOL;SETDB2;SIAH1;C20ORF26;RAB39B;BBIP1;NETO2;RPL17-C18ORF32;FAM111B;STAG2;WNK1;PKIA;MAGED2;SMG1;MTMR10;ZNF493;SPIN4;MRPS11;CHM;HCCS;BRCA1;ZCCHC18;ZNF45;WDR44;Z…
H3K18ac H1	219/9697	1	1		1	1	1.49992	-1.14336e-10	CHIC1;ACSM3;GPATCH8;UXT;RPS6KA3;GPR173;RPS6KA6;OPHN1;ZSCAN30;CHORDC1;FDXR;KIF21A;EPHA6;LDOC1;MFSD11;HCFC1;RFX7;PRR16;TFAM;WFDC10A;UPRT;ZNF271;IGSF1;MGST1;LPAR4;MYL12A;MED12L;ZNF701;STK38L;FAM192A;RBM10;ZRSR2;CRADD;SETDB2;SIAH1;BBIP1;RPL17-C18ORF32;CP;FAM111B;STAG2;WNK1;PKIA;MAGED2;WFDC9;MTMR10;SMG1;SPIN4;MRPS11;BRCA1;ZNF45;ZCCHC18;FAM127C;TMEM187;HERPUD1;MRPL33;ZNF280D;MED12;TMEM47;ZNF808;GYS1;NH…
H3K14ac IMR90	121/4559	1	1		0.972528	1	0.181551	-5.19586e-11	CHIC1;ARID4B;GPATCH8;ZFP36;HMGN5;ZSCAN30;ZXDB;FAM122C;FDXR;SLC25A43;RPL39;SNORD58B;SNORD58A;DNAJB14;SDHD;HCFC1;ARMCX2;RFX7;SRSF2;COL4A6;COL4A5;SPIN2B;TFAM;ZNF432;DGKH;ZNF271;NDUFB11;ABCB7;AGAP11;FOXO4;ACACA;HMBOX1;PORCN;FAM192A;RBM10;TRAPPC2;TBC1D8B;ZRSR2;APOOL;PHKB;RPL17-C18ORF32;ESR2;NDC80;KIF18A;DIAPH2;PIR;BLMH;MIR31HG;KDM5C;CHD9;ADPGK;SPIN4;MRPS11;CHM;WDR44;HERPUD1;TMEM47;MED12;ZMYM3;SPTLC3;T…
H3K14ac H9	212/8069	1	1		0.997471	1	0.710132	-1.2219e-10	CHIC1;ELK1;UXT;RPS6KA3;GPR173;OPHN1;ZSCAN30;CHORDC1;FAM122C;AP1S2;ZNF826P;KIF21A;RPL39;TSPYL2;EPHA6;LDOC1;HDHD1;SPIN2B;TFAM;BEX2;BEX1;ZNF271;ABCB7;HTATSF1;MYL12A;ZNF701;STK38L;FAM192A;RBM10;ZRSR2;CRADD;CADM1;SETDB2;C20ORF26;BBIP1;NETO2;FAM111B;STAG2;WNK1;PKIA;MAGED2;MTMR10;SMG1;ZNF493;SPIN4;MRPS11;CHM;HCCS;BRCA1;ZNF45;ZCCHC18;MRPL33;ZNF280D;ZNF808;GYS1;NHSL2;PCLO;TMSB4X;ZNF41;IDS;DLGAP1;RAB8B;OFD…
H3K14ac H1	65/3541	1	1		0.999999	1	0.945633	-1.74902e-10	ARID4B;GPATCH8;SYNE2;MRPL33;ZNF808;GYS1;MECOM;CDH2;ZSCAN30;ZIC3;TMSB4X;CHORDC1;POLI;KIF21A;ERC1;PIM2;WHSC1L1;MKL2;GGPS1;TRPC4;DNAJB14;SDHD;MIR636;CA5BP1;SUPT3H;SRSF2;COL4A6;COL4A5;TFAM;RGS7BP;ZNF432;RPL10;NDUFB11;ZNF271;RCHY1;FAM214A;PRTG;ARHGAP21;HMBOX1;STAMBPL1;MIR4289;METTL4;CSK;CTNNA2;ZNF345;EPS15;GPC6;RBM10;SMARCE1;MBD1;SETDB2;OXR1;NDC80;SCAF4;STAG2;ZNF71;WNK1;KIAA1432;XPNPEP3;CLEC6A;PDCD4;U…
H2BK5ac H9	46/2492	1	1		0.999999	1	0.273948	-1.13304e-10	KDM5C;ADPGK;TNKS;IGSF1;AGAP11;HTR2C;ARID4B;BRCA1;RCHY1;MYL12A;MRPL33;PHF8;HMBOX1;ZIC3;ESD;METTL4;PLS3;KNTC1;FAM192A;CCDC77;ERC1;ZNF345;LGI1;SMARCE1;ABCC3;GRIPAP1;MST4;SLC36A2;POU2F1;GGPS1;CRADD;NEGR1;SETDB2;RSRC2;FTSJ1;NDC80;HIPK3;ESR2;NBR2;DIAPH3;STAG2;COL4A6;SRSF2;COL4A5;DGKK;BRWD1
H2BK5ac H1	175/7863	1	1		0.999996	1	-0.077132	2.1262e-11	OTUD5;FMR1;ARID4B;ELK1;GPATCH8;GPR173;ZFP36;HMGN5;CDH2;ZSCAN30;RUVBL2;CHORDC1;AP1S2;FDXR;PLS3;KNTC1;KIF21A;PIM2;RPL39;SNORD58B;SNORD58A;KCNH8;LMO3;LDOC1;SDHD;HCFC1;ARMCX6;SRSF2;TFAM;SPIN2A;ZNF432;ZNF271;TNKS;ABCB7;NDUFB11;CUL3;CEP85L;ARHGAP17;LPAR4;ACACA;MYL12A;EBP;HMBOX1;ESD;ZNF701;FAM192A;RBM10;TRAPPC2;OPN3;POU2F1;CRADD;CADM1;APOOL;LHFP;SETDB2;SIAH1;C20ORF26;MSN;PHKB;BBIP1;RPL17-C18ORF32;SSH2;N…
H2BK20ac IMR90	32/976	0.972697	1		0.470523	1	-0.795228	0.0220136	CHD9;CHM;SH3BGRL;MIR4529;HMGN5;SPTLC3;ZXDB;MIR4289;PLS3;KRTAP4-2;DNAJB7;EPS15;GPC6;OR4F6;RAB8B;GRIPAP1;SLC14A2;OPN3;TRPC4;DYNLT3;MMP3;CLCN4;EVI2A;TMEM114;SLC9A7;IL1RAPL1;COL4A6;PIR;PRR16;COL4A5;MIR31HG;ARHGEF6
H2BK20ac H9	68/3527	1	1		0.999991	1	0.70715	-1.58901e-10	ADPGK;MRPS11;CHM;HTR2C;BRCA1;CHD2;WDR44;PHF8;HERPUD1;ZNF280D;GYS1;RUVBL2;PLS3;POLI;DLGAP1;KNTC1;GYG2;METTL15;WHSC1L1;ZNF880;MST4;TRPC5;TRPC4;KCNH8;USP3;MRPL46;MORF4L2;EXOC5;RPL10;TNKS;USP11;AGAP11;MYL12A;COCH;ACACA;NT5DC1;HMBOX1;PGRMC1;JPX;HECTD2;ESD;METTL4;STK38L;ZNF701;PAK3;MBNL3;ZNF345;GPC6;SMARCE1;POU2F1;FEM1B;SIAH1;AMMECR1;RSRC2;APTX;HIPK3;NDC80;SCAF4;NBR2;ARHGAP32;KIF18A;STAG2;PKIA;PIR;PDCD…
H2BK20ac H1	20/1923	1	1		1	1	0.372536	-1.11661e-10	WFDC9;DCC;LMO3;CEP85L;GDPD2;MEIS2;MYL12A;MED12L;SCAF4;ESR2;HERPUD1;ADAMTS5;ZFP36;MECOM;STAMBPL1;SPTLC3;CLEC6A;MIR4289;PRR16;UBAP2
H2BK15ac IMR90	92/3060	0.999989	1		0.710787	1	-0.304707	3.29356e-06	KDM5C;CHIC1;CHD9;CHM;GPATCH8;EDA2R;HERPUD1;ADAMTS5;HMGN5;OPHN1;ZMYM3;SPTLC3;ZSCAN30;SENP8;ZXDB;ZNF41;PLS3;IDS;METTL15;RAB8B;GRIPAP1;KSR1;USP3;IL18;DNAJB14;SUPT3H;NAALADL2;ANKFN1;MAP7D3;SLC9A7;TMEM35;IL1RAPL1;COL4A6;PRR16;COL4A5;TFAM;ZNF432;ARHGEF6;PRPS1;ZNF271;CUL3;AGAP11;CEP85L;GLIS3;FOXO4;RCHY1;MYL12A;ACACA;FAM156A;SH3BGRL;PGRMC1;HMBOX1;JPX;HECTD2;TCEAL4;PRRG1;TCEAL1;MIR4289;METTL4;SLITRK6;WBP5…
H2BK15ac H1	61/4003	1	1		1	1	1.94898	-1.68489e-11	WFDC9;ADPGK;ARID4B;TMEM187;HERPUD1;ZNF808;ZFP36;MECOM;SPTLC3;SPATA22;ZSCAN30;FDXR;POLI;DLGAP1;KIF21A;ERC1;SYBU;RAB8B;MKL2;CHST7;SLC36A2;ZHX3;EPHA6;GGPS1;KSR1;DCC;TRPC4;SUPT3H;RAD51B;AR;OR6X1;WFDC10A;DGKH;CHRNA3;ZNF271;AKR1D1;MGST1;RCHY1;ACACA;MYL12A;MED12L;HMBOX1;ESD;CCDC77;ZNF345;GPC6;ARFGEF2;CRADD;NEGR1;CADM1;BBIP1;SSH2;OXR1;SCAF4;ESR2;DIAPH3;ZNF71;PMP22;FAS;UBAP2;ZNF850
H2BK12ac IMR90	83/2712	0.999983	1		0.761932	1	-0.311533	5.19334e-06	CHIC1;CHD9;CHM;CHD2;GPATCH8;EDA2R;HERPUD1;ADAMTS5;ZFP36;HMGN5;OPHN1;ZMYM3;SPTLC3;ZSCAN30;ZXDB;MIR4503;PLS3;ERC1;METTL15;SNORD58A;GRIPAP1;CHST7;TRPC4;LRRC49;DYNLT3;MMP3;SUPT3H;ANKFN1;SLC9A7;IL1RAPL1;TMEM35;COL4A6;PRR16;COL4A5;RAPGEF2;ZNF432;ARHGEF6;ZNF271;CUL3;CEP85L;AGAP11;GLIS3;FOXO4;RCHY1;MTM1;SH3BGRL;FAM156A;PRRG1;ESD;MIR4289;WBP5;METTL4;DNAJB7;RPL17;MIR4680;EPS15;GPC6;SLC35A1;SLC14A2;OPN3;CRA…
H2BK12ac H9	91/4798	1	1		1	1	2.03626	3.48167e-11	CHIC1;ADPGK;FMR1;MRPS11;HTR2C;ARID4B;BRCA1;NXT2;GPATCH8;HERPUD1;ZFP36;SPTLC3;DNMT3B;AP1S2;POLI;PLS3;KNTC1;KIF21A;ERC1;PIM2;SNORD58B;MKL2;MST4;TRPC5;ZHX3;GGPS1;TRPC4;GRID1;ATP6AP2;SDHD;MIR636;SMC1A;MRPL46;SUPT3H;RAP2C;MORF4L2;SRSF2;COL4A6;COL4A5;EXOC5;DGKK;DGKH;TNKS;IGSF1;GLIS3;MGST1;RCHY1;FAM214A;ACACA;MYL12A;COCH;ARHGAP21;NT5DC1;HMBOX1;JPX;BTAF1;HECTD2;STAMBPL1;ESD;METTL4;FAM192A;CCDC77;MBNL3;RI…
H2BK12ac H1	132/6297	1	1		1	1	0.295179	-6.02623e-11	OTUD5;FMR1;ARID4B;UXT;MIR676;ZFP36;HMGN5;CDH2;FDXR;KNTC1;KIF21A;WHSC1L1;SNORD58B;SNORD58A;EPHA6;LMO3;USP3;SDHD;MFSD11;HCFC1;MORF4L2;SRSF2;PRR16;TFAM;ZNF432;DGKH;NDUFB11;MGST1;FTX;ACACA;MYL12A;HMBOX1;ESD;ZNF701;STK38L;RBM10;TBC1D8B;TRAPPC2;OPN3;POU2F1;CRADD;CADM1;SETDB2;C20ORF26;BBIP1;RPL17-C18ORF32;SSH2;NDC80;ARHGAP32;KIF18A;PKIA;MAGED2;BRWD1;PTPRR;KDM5C;ZNF493;ADPGK;MRPS11;HIF3A;BRCA1;CHD2;SYNE2…
H2BK120ac IMR90	75/2463	0.999811	1		0.611493	1	-0.276469	5.23568e-05	CHIC1;CHD9;MRPS11;CHM;EDA2R;ADAMTS5;ZFP36;HMGN5;OPHN1;SPTLC3;ZSCAN30;ZXDB;TMSB4X;FAM122C;PLS3;SLC25A43;ERC1;METTL15;GRIPAP1;TRPC4;DYNLT3;USP3;MMP3;CA5BP1;MRPL46;ITFG1;SUPT3H;NAALADL2;SLC9A7;IL1RAPL1;COL4A6;PRR16;COL4A5;ZNF432;ARHGEF6;ABCB7;ZNF271;CEP85L;AGAP11;RCHY1;SH3BGRL;FAM156A;JPX;TCEAL4;PRRG1;TCEAL1;WBP5;METTL4;SLITRK6;SLC25A21;CCDC77;EPS15;GPC6;OR4F6;TBC1D8B;SMARCE1;ARFGEF2;SLC14A2;OPN3;CR…
H2BK120ac H9	156/6960	1	1		0.999976	1	1.88292	-9.94098e-11	OTUD5;ERCC6L;ACSM3;FMR1;ARID4B;UXT;RPS6KA3;ZSCAN30;RUVBL2;AP1S2;FDXR;ZNF826P;PLS3;KIF21A;RPL39;WHSC1L1;SNORD58B;USP3;SDHD;HDHD1;ARMCX2;MORF4L2;COL4A6;SRSF2;COL4A5;TFAM;ZNF432;DGKH;CHRNA3;ZNF271;TNKS;MGST1;ACACA;MYL12A;MTM1;ARHGAP21;HMBOX1;ESD;ZNF701;STK38L;FAM192A;ZRSR2;OPN3;POU2F1;CRADD;SETDB2;SIAH1;MSN;RPL17-C18ORF32;ESR2;NDC80;FAM111B;KIF18A;DIAPH2;DIAPH3;STAG2;PKIA;BLMH;MAGED2;PIN4;BRWD1;MTMR…
H2BK120ac H1	55/3491	1	1		1	1	0.338281	-8.74426e-11	CSRNP3;ARID4B;GPATCH8;HERPUD1;TMEM187;ZNF808;ADAMTS5;GYS1;ZFP36;MECOM;ZNF826P;DLGAP1;KIF21A;ERC1;WHSC1L1;MKL2;CHST7;PDCD6IP;LMO3;MFSD11;MIR636;SUPT3H;HCFC1;RAD51B;SRSF2;TFAM;EXOC5;DGKH;CHRNA3;CEP85L;MGST1;RCHY1;MYL12A;COCH;ACACA;ARHGAP21;HMBOX1;STAMBPL1;ESD;METTL4;SLC25A21;ZNF345;GPC6;SMARCE1;CRADD;SIAH1;SETDB2;SSH2;OXR1;NDC80;TMEM114;CLEC6A;FAS;UBAP2;ZNF850
H2AK5ac IMR90	71/3561	1	1		0.999997	1	0.26652	-8.02181e-11	CHD9;MRPS11;CHM;CHD2;GPATCH8;HERPUD1;TMEM187;TMEM47;RPS4X;UXT;MED12;GPR173;ZFP36;HMGN5;SPTLC3;ZSCAN30;FDXR;IDS;KNTC1;RPL39;RAB8B;SNORD58B;SNORD58A;KCND1;CASK;SDHD;MIR636;MIR1539;MRPL46;NAALADL2;HCFC1;MORF4L2;SRSF2;RAPGEF2;RPL10;NDUFB11;ZNF271;RCHY1;ACACA;SH3BGRL;STAMBPL1;TCEAL1;METTL4;WBP5;KRTAP4-2;FAM192A;CCDC77;DNAJB7;RPL17;EPS15;RBM10;TBC1D8B;SMARCE1;OPN3;CRADD;NEGR1;MBD1;C20ORF26;SYT16;MSN;RS…
H2AK5ac H9	26/1829	1	1		0.999999	1	0.439327	-1.26456e-10	OTUD5;FTX;GPATCH8;TMEM187;GYS1;ZFP36;PLS3;KNTC1;CSK;CCDC77;RPL17;CRADD;FEM1B;SIAH1;RSRC2;MFSD11;MIR636;RPL17-C18ORF32;SCAF4;ESR2;STAG2;SRSF2;GNAS;PDCD4;MAGED2;UBAP2
H2AK5ac H1	69/3775	1	1		1	1	2.03597	2.52195e-11	WFDC9;KDM5C;ADPGK;FMR1;MRPS11;ZMYND8;ARID4B;BRCA1;GPATCH8;PHF8;HERPUD1;TMEM187;GYS1;ZFP36;ZNF826P;POLI;KNTC1;GYG2;SNORD58B;ZNF880;CHST7;ZHX3;GGPS1;TRPC4;DNAJB14;SDHD;MFSD11;MIR636;MIR1539;MRPL46;ITFG1;HCFC1;OR6X1;MAP7D2;SRSF2;MIR4530;LUC7L3;DGKH;RPL10;TNKS;USP11;CEP85L;AKR1D1;MGST1;METTL4;CCDC77;RPL17;ZNF345;ARFGEF2;CRADD;FEM1B;RSRC2;RPL17-C18ORF32;APTX;NDC80;SCAF4;ESR2;NBR2;ARHGAP32;DIAPH3;BRE;Z…

## Sheet: Sheet1
Term	Overlap	P-value	Adjusted P-value	Z-score	Combined Score	Genes
H3K9ac Skeletal Muscle	38/508	0.0145636	0.0873816	-1.22523	5.18176	WFDC9;PRPS1;ERCC6L;CXORF21;MTMR8;ZCCHC18;LPAR4;NXT2;SAMSN1;PHEX;FGD1;TMEM47;FAM156A;ZMAT1;ZIC3;ZXDB;TSPAN7;WBP5;GYG2;WHSC1L1;KDM6A;TRAPPC2;P2RY10;MBD1;MUM1L1;SYP;ZDHHC15;TMSB15B;IL1RAPL1;TMEM35;COL4A6;SNORA69;DCX;COL4A5;SPIN2A;AGTR2;NUP62CL;ARHGEF6
H3K9me3 Skeletal Muscle	2/108	0.983237	1	-0.164	0.00277248	OR4A47;FSCB
H3K36me3 Skeletal Muscle	3/174	0.989432	1	-0.260391	0.00276654	DNAJB7;CHML;SDHD
H3K27me3 Skeletal Muscle	26/1093	0.999998	1	0.0374104	-6.70401e-08	CHRM2;WFDC9;BEX2;SAA4;HTR2C;COCH;BRS3;ADAMTS5;CALCR;TCEAL5;MIR4289;GPC6;TRPC5;NLGN4X;KRTAP9-3;DCC;KCNH8;TEX15;OXR1;DUSP9;IL1RAPL1;MAP7D2;PRR16;RGS7BP;GPR101;NUP62CL
H3K4me3 Skeletal Muscle	224/8541	1	1	0.795931	-8.72178e-11	CHIC1;ACSM3;UXT;RPS6KA3;GPR173;RPS6KA6;OPHN1;ZSCAN30;AP1S2;FDXR;KIF21A;RPL39;SNORD58B;EPHA6;LDOC1;SYTL4;HDHD1;RFX7;SPIN2B;TFAM;SPIN2A;UPRT;ZNF275;BEX2;ZNF271;ABCB7;CEP85L;MTMR8;CD99L2;LPAR4;HTATSF1;MED12L;TSPAN7;ZNF701;FAM192A;RBM10;TBC1D8B;ZRSR2;CADM1;APOOL;SETDB2;SIAH1;C20ORF26;BBIP1;NETO2;RPL17-C18ORF32;FAM111B;PKIA;MTMR10;SPIN4;MRPS11;CHM;ZCCHC18;BRCA1;ZNF45;EDA2R;MED12;ZNF808;GYS1;NHSL2;PCLO…
H3K4me1 Skeletal Muscle	85/4154	1	1	1.92766	-4.7862e-11	ADPGK;MRPS11;ZNF45;DACH2;ELK1;MED12;MECOM;CA5B;CDH2;ZIC3;DNMT3B;FDXR;DLGAP1;PIM2;WHSC1L1;OFD1;SNORA70;EPHA6;TRPC4;KCNH8;LMO3;ATP6AP2;SMC1A;MRPL46;FTSJ1;SUPT3H;MED23;PIGA;ARMCX6;SNORA69;ATG4A;SLC25A5;ZNF432;ARHGEF6;PSMD10;NDUFB11;MOSPD2;CD99L2;RCHY1;HTATSF1;HSD17B10;COCH;MED12L;ACACA;EBP;C6ORF165;PORCN;HAUS7;PDZD11;TCEAL1;MIR4289;METTL4;ZNF701;CTNNA3;ZNF345;GPC6;RBM10;TRAPPC2;IGBP1;SLC35A1;PLEKHA1…
